# Supplementary material for: CDK4/6 inhibitors induce replication stress to cause long‐term cell cycle withdrawal
Source: EMBO J. 2022 Jan 17;41(6):e108599. doi: 10.15252/embj.2021108599 (PMC8922273; doi:10.15252/embj.2021108599)
Supplement: Supplementary file 3 — Dataset EV1 [file EMBJ-41-e108599-s005.xlsx]

## Sheet: Column Descriptions
Dataset EV1: Proteomic Analysis of RPE1 cells arrested in palbociclib for 2 or 7 days. Cells were treated with 1.25mM palbociclib for indicated times.
id	Protein Group ID number (as assigned by MaxQuant)
Majority.protein.IDs	UniProt IDs of the proteins in the protein group
Fasta.headers	Header for the protein in the UniProt FASTA file
Gene.names	Gene names
Base_Uniprot	Base Uniprot
norm.raw.D2_R2	Normalised TMT abundance (ppm), Day 2 Palbociclib treatment, Rep 2
norm.raw.D2_R3	Normalised TMT abundance (ppm), Day 2 Palbociclib treatment, Rep 3
norm.raw.D2_R1	Normalised TMT abundance (ppm), Day 2 Palbociclib treatment, Rep 1
norm.raw.D7_R1	Normalised TMT abundance (ppm), Day 7 Palbociclib treatment, Rep 1
norm.raw.D7_R2	Normalised TMT abundance (ppm), Day 7 Palbociclib treatment, Rep 2
p.ttest	p-value from t-test
fc	fold change (day 7 / day 2)
qd.d7_v_d2	Quantitatively different proteins: a logical value indicating if the protein meets fc and p-value cutoffs
Intensity	Mean protein intensity
* NOTE: Additional supporting proteomics data, including search scores and q values are available on the ProteomeXchange PRIDE repository under the accession "PXD023435"

## Sheet: ProteomicsDataTable
id	Majority.protein.IDs	Fasta.headers	Gene.names	Base_Uniprot	norm.raw.D2_R2	norm.raw.D2_R3	norm.raw.D2_R1	norm.raw.D7_R1	norm.raw.D7_R2	p.ttest	fc	qd.d7_v_d2	Intensity
4529	sp|Q8NBT2|SPC24_HUMAN	sp|Q8NBT2|SPC24_HUMAN Kinetochore protein Spc24 OS=Homo sapiens GN=SPC24 PE=1 SV=2	SPC24;SPBC24	Q8NBT2	0.125731	0.216125	0.210712	0	0	0.0243369	0	QD_DECR	4427500
1054	sp|O95755-2|RAB36_HUMAN;sp|O95755|RAB36_HUMAN	sp|O95755-2|RAB36_HUMAN Isoform 2 of Ras-related protein Rab-36 OS=Homo sapiens GN=RAB36;sp|O95755|RAB36_HUMAN Ras-related protein Rab-36 OS=Homo sapiens GN=RAB36 PE=2 SV=2	RAB36	O95755	0	0.103386	0	0	0	0.42265	0	NC	1690400
3527	sp|Q4VXA5|KHDC1_HUMAN	sp|Q4VXA5|KHDC1_HUMAN KH homology domain-containing protein 1 OS=Homo sapiens GN=KHDC1 PE=2 SV=1	KHDC1;C6orf147;C6orf148	Q4VXA5	0.166409	0.119416	0.31845	0	0	0.0785837	0	NC	46727000
4738	sp|Q8WUJ0|STYX_HUMAN	sp|Q8WUJ0|STYX_HUMAN Serine/threonine/tyrosine-interacting protein OS=Homo sapiens GN=STYX PE=1 SV=1	STYX	Q8WUJ0	0.156107	0.0922429	0	0	0	0.209231	0	NC	2581300
4798	sp|Q8WXC6|CSN9_HUMAN	sp|Q8WXC6|CSN9_HUMAN COP9 signalosome complex subunit 9 OS=Homo sapiens GN=COPS9 PE=1 SV=3	COPS9;MYEOV2	Q8WXC6	0.0994933	0.0849719	0	0	0	0.186022	0	NC	2635800
5040	sp|Q96CF2|CHM4C_HUMAN	sp|Q96CF2|CHM4C_HUMAN Charged multivesicular body protein 4c OS=Homo sapiens GN=CHMP4C PE=1 SV=1	CHMP4C;SHAX3	Q96CF2	0.0704025	0	0	0	0	0.42265	0	NC	1236500
6659	sp|Q9UHX1-5|PUF60_HUMAN	sp|Q9UHX1-5|PUF60_HUMAN Isoform 5 of Poly(U)-binding-splicing factor PUF60 OS=Homo sapiens GN=PUF60	PUF60;FIR;ROBPI;SIAHBP1	Q9UHX1	0	0.0972591	0	0	0	0.42265	0	NC	6884100
6789	sp|Q9ULQ0|STRP2_HUMAN;sp|Q9ULQ0-2|STRP2_HUMAN	sp|Q9ULQ0|STRP2_HUMAN Striatin-interacting protein 2 OS=Homo sapiens GN=STRIP2 PE=1 SV=2;sp|Q9ULQ0-2|STRP2_HUMAN Isoform 2 of Striatin-interacting protein 2 OS=Homo sapiens GN=STRIP2	STRIP2;FAM40B;KIAA1170	Q9ULQ0	0.146624	0	0	0	0	0.42265	0	NC	1523400
1127	sp|P01568|IFN21_HUMAN	sp|P01568|IFN21_HUMAN Interferon alpha-21 OS=Homo sapiens GN=IFNA21 PE=1 SV=2	IFNA21	P01568	13.8112	8.7696	10.8456	1.33755	1.35956	0.0215877	0.121032	QD_DECR	77058000
3866	sp|Q6P5R6|RL22L_HUMAN	sp|Q6P5R6|RL22L_HUMAN 60S ribosomal protein L22-like 1 OS=Homo sapiens GN=RPL22L1 PE=1 SV=2	RPL22L1	Q6P5R6	138.529	139.168	133.791	27.7374	28.0614	0.000214006	0.203403	QD_DECR	1070100000
4868	sp|Q92686|NEUG_HUMAN	sp|Q92686|NEUG_HUMAN Neurogranin OS=Homo sapiens GN=NRGN PE=1 SV=1	NRGN	Q92686	9.32204	10.0853	8.53919	1.90029	2.358	0.00104868	0.228559	QD_DECR	49002000
1850	sp|P33991|MCM4_HUMAN	sp|P33991|MCM4_HUMAN DNA replication licensing factor MCM4 OS=Homo sapiens GN=MCM4 PE=1 SV=5	MCM4;CDC21	P33991	76.822	76.1928	85.5892	21.619	21.6263	0.00273108	0.271865	QD_DECR	263170000
5291	sp|Q96PZ2|F111A_HUMAN	sp|Q96PZ2|F111A_HUMAN Protein FAM111A OS=Homo sapiens GN=FAM111A PE=1 SV=2	FAM111A;KIAA1895	Q96PZ2	1.49534	1.12642	1.48264	0.345943	0.408421	0.0108277	0.27569	QD_DECR	5426600
794	sp|O75326|SEM7A_HUMAN;sp|O75326-2|SEM7A_HUMAN	sp|O75326|SEM7A_HUMAN Semaphorin-7A OS=Homo sapiens GN=SEMA7A PE=1 SV=1;sp|O75326-2|SEM7A_HUMAN Isoform 2 of Semaphorin-7A OS=Homo sapiens GN=SEMA7A	SEMA7A;CD108;SEMAL	O75326	220.074	219.714	235.808	62.3466	63.1204	0.00100953	0.278569	QD_DECR	1155100000
6534	sp|Q9P2L0-2|WDR35_HUMAN;sp|Q9P2L0|WDR35_HUMAN	sp|Q9P2L0-2|WDR35_HUMAN Isoform 2 of WD repeat-containing protein 35 OS=Homo sapiens GN=WDR35;sp|Q9P2L0|WDR35_HUMAN WD repeat-containing protein 35 OS=Homo sapiens GN=WDR35 PE=1 SV=3	WDR35;IFT121;KIAA1336	Q9P2L0	0.158836	0.33674	0.671406	0.0963213	0.135117	0.20899	0.297483	NC	3602400
1852	sp|P33993|MCM7_HUMAN;sp|P33993-3|MCM7_HUMAN	sp|P33993|MCM7_HUMAN DNA replication licensing factor MCM7 OS=Homo sapiens GN=MCM7 PE=1 SV=4;sp|P33993-3|MCM7_HUMAN Isoform 3 of DNA replication licensing factor MCM7 OS=Homo sapiens GN=MCM7	MCM7;CDC47;MCM2	P33993	75.3062	77.7094	73.2563	21.9734	23.6501	5.7163e-05	0.302447	QD_DECR	277270000
1682	sp|P25205|MCM3_HUMAN;sp|P25205-2|MCM3_HUMAN	sp|P25205|MCM3_HUMAN DNA replication licensing factor MCM3 OS=Homo sapiens GN=MCM3 PE=1 SV=3;sp|P25205-2|MCM3_HUMAN Isoform 2 of DNA replication licensing factor MCM3 OS=Homo sapiens GN=MCM3	MCM3	P25205	91.3302	85.9992	94.0782	26.5643	28.9997	0.000263274	0.307088	QD_DECR	430200000
3215	sp|Q149N8-5|SHPRH_HUMAN;sp|Q149N8-2|SHPRH_HUMAN;sp|Q149N8-4|SHPRH_HUMAN;sp|Q149N8|SHPRH_HUMAN	sp|Q149N8-5|SHPRH_HUMAN Isoform 4 of E3 ubiquitin-protein ligase SHPRH OS=Homo sapiens GN=SHPRH;sp|Q149N8-2|SHPRH_HUMAN Isoform 2 of E3 ubiquitin-protein ligase SHPRH OS=Homo sapiens GN=SHPRH;sp|Q149N8-4|SHPRH_HUMAN Isoform 3 of E3 ubiquitin-protein ligase	SHPRH;KIAA2023	Q149N8	0.553146	1.20354	11.3364	1.31714	1.46743	0.48427	0.319013	NC	12252000
1666	sp|P23921|RIR1_HUMAN	sp|P23921|RIR1_HUMAN Ribonucleoside-diphosphate reductase large subunit OS=Homo sapiens GN=RRM1 PE=1 SV=1	RRM1;RR1	P23921	273.427	248.778	243.699	81.2015	82.1233	0.00272712	0.319867	QD_DECR	1093500000
299	sp|O00148|DX39A_HUMAN;sp|O00148-2|DX39A_HUMAN;sp|O00148-3|DX39A_HUMAN	sp|O00148|DX39A_HUMAN ATP-dependent RNA helicase DDX39A OS=Homo sapiens GN=DDX39A PE=1 SV=2;sp|O00148-2|DX39A_HUMAN Isoform 2 of ATP-dependent RNA helicase DDX39A OS=Homo sapiens GN=DDX39A;sp|O00148-3|DX39A_HUMAN Isoform 3 of ATP-dependent RNA helicase DDX	DDX39A;DDX39	O00148	13.817	15.0941	17.2769	5.26652	4.61348	0.00547223	0.320863	QD_DECR	173460000
2144	sp|P49736|MCM2_HUMAN	sp|P49736|MCM2_HUMAN DNA replication licensing factor MCM2 OS=Homo sapiens GN=MCM2 PE=1 SV=4	MCM2;BM28;CCNL1;CDCL1;KIAA0030	P49736	41.641	44.5476	41.8925	14.3087	13.2059	0.000135404	0.322233	QD_DECR	206230000
3598	sp|Q5HYW3|RTL5_HUMAN	sp|Q5HYW3|RTL5_HUMAN Retrotransposon Gag-like protein 5 OS=Homo sapiens GN=RTL5 PE=2 SV=1	RTL5;KIAA2001;RGAG4	Q5HYW3	0.145003	0.471173	1.47852	0.345825	0.104362	0.361306	0.322377	NC	25594000
5388	sp|Q99549|MPP8_HUMAN;sp|Q99549-2|MPP8_HUMAN	sp|Q99549|MPP8_HUMAN M-phase phosphoprotein 8 OS=Homo sapiens GN=MPHOSPH8 PE=1 SV=2;sp|Q99549-2|MPP8_HUMAN Isoform 2 of M-phase phosphoprotein 8 OS=Homo sapiens GN=MPHOSPH8	MPHOSPH8;MPP8	Q99549	4.55094	14.6903	66.3754	7.39779	11.2103	0.420967	0.326013	NC	204790000
1266	sp|P08243-3|ASNS_HUMAN;sp|P08243-2|ASNS_HUMAN;sp|P08243|ASNS_HUMAN	sp|P08243-3|ASNS_HUMAN Isoform 3 of Asparagine synthetase [glutamine-hydrolyzing] OS=Homo sapiens GN=ASNS;sp|P08243-2|ASNS_HUMAN Isoform 2 of Asparagine synthetase [glutamine-hydrolyzing] OS=Homo sapiens GN=ASNS;sp|P08243|ASNS_HUMAN Asparagine synthetase [	ASNS;TS11	P08243	184.677	177.684	189.089	60.6259	59.2755	0.000466359	0.326144	QD_DECR	921730000
381	sp|O00767|ACOD_HUMAN	sp|O00767|ACOD_HUMAN Acyl-CoA desaturase OS=Homo sapiens GN=SCD PE=1 SV=2	SCD	O00767	32.7201	28.0635	25.8322	9.93106	9.32585	0.00971738	0.333489	QD_DECR	155340000
3159	sp|Q14566|MCM6_HUMAN	sp|Q14566|MCM6_HUMAN DNA replication licensing factor MCM6 OS=Homo sapiens GN=MCM6 PE=1 SV=1	MCM6	Q14566	76.6167	78.4906	83.443	25.9153	27.2446	0.000609812	0.334268	QD_DECR	219100000
3116	sp|Q14157-4|UBP2L_HUMAN;sp|Q14157-1|UBP2L_HUMAN	sp|Q14157-4|UBP2L_HUMAN Isoform 4 of Ubiquitin-associated protein 2-like OS=Homo sapiens GN=UBAP2L;sp|Q14157-1|UBP2L_HUMAN Isoform 2 of Ubiquitin-associated protein 2-like OS=Homo sapiens GN=UBAP2L	UBAP2L;KIAA0144;NICE4	Q14157	0.465267	0.385986	0.147959	0.109908	0.11967	0.148878	0.344639	NC	6720600
1431	sp|P13725|ONCM_HUMAN	sp|P13725|ONCM_HUMAN Oncostatin-M OS=Homo sapiens GN=OSM PE=1 SV=2	OSM	P13725	0.164888	0.249525	0	0.0965356	0	0.381345	0.349418	NC	11148000
1927	sp|P37268|FDFT_HUMAN;sp|P37268-5|FDFT_HUMAN;sp|P37268-2|FDFT_HUMAN;sp|P37268-4|FDFT_HUMAN;sp|P37268-3|FDFT_HUMAN	sp|P37268|FDFT_HUMAN Squalene synthase OS=Homo sapiens GN=FDFT1 PE=1 SV=1;sp|P37268-5|FDFT_HUMAN Isoform 5 of Squalene synthase OS=Homo sapiens GN=FDFT1;sp|P37268-2|FDFT_HUMAN Isoform 2 of Squalene synthase OS=Homo sapiens GN=FDFT1;sp|P37268-4|FDFT_HUMAN I	FDFT1	P37268	47.2621	45.1543	49.2863	15.8615	17.7625	0.000299675	0.355928	QD_DECR	186350000
1124	sp|P01130-2|LDLR_HUMAN;sp|P01130-3|LDLR_HUMAN;sp|P01130-6|LDLR_HUMAN;sp|P01130-4|LDLR_HUMAN;sp|P01130|LDLR_HUMAN;sp|P01130-5|LDLR_HUMAN	sp|P01130-2|LDLR_HUMAN Isoform 2 of Low-density lipoprotein receptor OS=Homo sapiens GN=LDLR;sp|P01130-3|LDLR_HUMAN Isoform 3 of Low-density lipoprotein receptor OS=Homo sapiens GN=LDLR;sp|P01130-6|LDLR_HUMAN Isoform 6 of Low-density lipoprotein receptor O	LDLR	P01130	47.7921	48.0558	51.2866	17.4763	17.8602	0.000971673	0.360246	QD_DECR	260620000
3810	sp|Q6N022|TEN4_HUMAN	sp|Q6N022|TEN4_HUMAN Teneurin-4 OS=Homo sapiens GN=TENM4 PE=1 SV=2	TENM4;KIAA1302;ODZ4;TNM4	Q6N022	14.5377	62.2545	18.0164	12.0811	10.7206	0.318877	0.360754	NC	96981000
2116	sp|P49321|NASP_HUMAN;sp|P49321-3|NASP_HUMAN;sp|P49321-4|NASP_HUMAN;sp|P49321-2|NASP_HUMAN	sp|P49321|NASP_HUMAN Nuclear autoantigenic sperm protein OS=Homo sapiens GN=NASP PE=1 SV=2;sp|P49321-3|NASP_HUMAN Isoform 3 of Nuclear autoantigenic sperm protein OS=Homo sapiens GN=NASP;sp|P49321-4|NASP_HUMAN Isoform 4 of Nuclear autoantigenic sperm prote	NASP	P49321	175.127	180.998	150.859	60.5789	62.0998	0.00696211	0.362967	QD_DECR	936710000
3221	sp|Q15003|CND2_HUMAN;sp|Q15003-2|CND2_HUMAN	sp|Q15003|CND2_HUMAN Condensin complex subunit 2 OS=Homo sapiens GN=NCAPH PE=1 SV=3;sp|Q15003-2|CND2_HUMAN Isoform 2 of Condensin complex subunit 2 OS=Homo sapiens GN=NCAPH	NCAPH;BRRN;BRRN1;CAPH;KIAA0074	Q15003	12.5038	12.7949	15.6221	4.83809	5.1107	0.0117533	0.364685	QD_DECR	44820000
6183	sp|Q9NR30|DDX21_HUMAN;sp|Q9NR30-2|DDX21_HUMAN	sp|Q9NR30|DDX21_HUMAN Nucleolar RNA helicase 2 OS=Homo sapiens GN=DDX21 PE=1 SV=5;sp|Q9NR30-2|DDX21_HUMAN Isoform 2 of Nucleolar RNA helicase 2 OS=Homo sapiens GN=DDX21	DDX21	Q9NR30	416.907	398.176	394.923	147.421	147.601	0.000714956	0.365729	QD_DECR	2793700000
3359	sp|Q15758|AAAT_HUMAN;sp|Q15758-3|AAAT_HUMAN;sp|Q15758-2|AAAT_HUMAN	sp|Q15758|AAAT_HUMAN Neutral amino acid transporter B(0) OS=Homo sapiens GN=SLC1A5 PE=1 SV=2;sp|Q15758-3|AAAT_HUMAN Isoform 3 of Neutral amino acid transporter B(0) OS=Homo sapiens GN=SLC1A5;sp|Q15758-2|AAAT_HUMAN Isoform 2 of Neutral amino acid transporte	SLC1A5;ASCT2;M7V1;RDR;RDRC	Q15758	88.5896	90.4345	101.156	34.098	34.2927	0.00433185	0.366143	QD_DECR	456570000
3925	sp|Q6UXD5-2|SE6L2_HUMAN;sp|Q6UXD5|SE6L2_HUMAN;sp|Q6UXD5-6|SE6L2_HUMAN;sp|Q6UXD5-3|SE6L2_HUMAN;sp|Q6UXD5-5|SE6L2_HUMAN	sp|Q6UXD5-2|SE6L2_HUMAN Isoform 2 of Seizure 6-like protein 2 OS=Homo sapiens GN=SEZ6L2;sp|Q6UXD5|SE6L2_HUMAN Seizure 6-like protein 2 OS=Homo sapiens GN=SEZ6L2 PE=1 SV=2;sp|Q6UXD5-6|SE6L2_HUMAN Isoform 6 of Seizure 6-like protein 2 OS=Homo sapiens GN=SEZ6	SEZ6L2;PSK;UNQ1903/PRO4349	Q6UXD5	42.0019	37.8632	40.649	14.7266	15.179	0.00175279	0.372225	QD_DECR	216860000
3541	sp|Q53GA4|PHLA2_HUMAN	sp|Q53GA4|PHLA2_HUMAN Pleckstrin homology-like domain family A member 2 OS=Homo sapiens GN=PHLDA2 PE=1 SV=2	PHLDA2;BWR1C;HLDA2;IPL;TSSC3	Q53GA4	5.52402	4.89314	2.86557	1.6058	1.72569	0.0741629	0.37622	NC	4608800
1180	sp|P05120|PAI2_HUMAN	sp|P05120|PAI2_HUMAN Plasminogen activator inhibitor 2 OS=Homo sapiens GN=SERPINB2 PE=1 SV=2	SERPINB2;PAI2;PLANH2	P05120	227.322	215.662	251.62	87.9612	88.124	0.00540242	0.380257	QD_DECR	1926500000
3304	sp|Q15392-2|DHC24_HUMAN;sp|Q15392|DHC24_HUMAN	sp|Q15392-2|DHC24_HUMAN Isoform 2 of Delta(24)-sterol reductase OS=Homo sapiens GN=DHCR24;sp|Q15392|DHC24_HUMAN Delta(24)-sterol reductase OS=Homo sapiens GN=DHCR24 PE=1 SV=2	DHCR24;KIAA0018	Q15392	36.9381	37.3653	64.8869	17.2005	18.9986	0.0908758	0.390104	NC	237440000
2718	sp|Q01581|HMCS1_HUMAN	sp|Q01581|HMCS1_HUMAN Hydroxymethylglutaryl-CoA synthase, cytoplasmic OS=Homo sapiens GN=HMGCS1 PE=1 SV=2	HMGCS1;HMGCS	Q01581	62.7244	59.5275	60.8815	22.3904	25.2434	0.00296305	0.390157	QD_DECR	148510000
6241	sp|Q9NTJ3|SMC4_HUMAN;sp|Q9NTJ3-2|SMC4_HUMAN	sp|Q9NTJ3|SMC4_HUMAN Structural maintenance of chromosomes protein 4 OS=Homo sapiens GN=SMC4 PE=1 SV=2;sp|Q9NTJ3-2|SMC4_HUMAN Isoform 2 of Structural maintenance of chromosomes protein 4 OS=Homo sapiens GN=SMC4	SMC4;CAPC;SMC4L1	Q9NTJ3	152.158	146.399	160.621	58.817	60.6283	0.0013028	0.390193	QD_DECR	437320000
1202	sp|P06307|CCKN_HUMAN	sp|P06307|CCKN_HUMAN Cholecystokinin OS=Homo sapiens GN=CCK PE=1 SV=1	CCK	P06307	1.72296	2.18981	10.3171	1.81422	1.89935	0.409589	0.391455	NC	7454800
5457	sp|Q9BPX3|CND3_HUMAN	sp|Q9BPX3|CND3_HUMAN Condensin complex subunit 3 OS=Homo sapiens GN=NCAPG PE=1 SV=1	NCAPG;CAPG;NYMEL3	Q9BPX3	78.6626	78.8712	82.6719	31.6931	31.6203	0.000717587	0.39537	QD_DECR	280830000
7133	sp|Q9Y664-2|KPTN_HUMAN;sp|Q9Y664|KPTN_HUMAN	sp|Q9Y664-2|KPTN_HUMAN Isoform 2 of KICSTOR complex protein kaptin OS=Homo sapiens GN=KPTN;sp|Q9Y664|KPTN_HUMAN KICSTOR complex protein kaptin OS=Homo sapiens GN=KPTN PE=1 SV=2	KPTN	Q9Y664	0.115718	0.192507	0.278313	0.155314	0	0.339112	0.397198	NC	2612900
4931	sp|Q93045|STMN2_HUMAN;sp|Q93045-2|STMN2_HUMAN	sp|Q93045|STMN2_HUMAN Stathmin-2 OS=Homo sapiens GN=STMN2 PE=1 SV=3;sp|Q93045-2|STMN2_HUMAN Isoform 2 of Stathmin-2 OS=Homo sapiens GN=STMN2	STMN2;SCG10;SCGN10	Q93045	41.9907	37.743	50.2284	17.7769	16.8119	0.0178865	0.399219	QD_DECR	482840000
3927	sp|Q6UXH8-3|CCBE1_HUMAN;sp|Q6UXH8|CCBE1_HUMAN	sp|Q6UXH8-3|CCBE1_HUMAN Isoform 3 of Collagen and calcium-binding EGF domain-containing protein 1 OS=Homo sapiens GN=CCBE1;sp|Q6UXH8|CCBE1_HUMAN Collagen and calcium-binding EGF domain-containing protein 1 OS=Homo sapiens GN=CCBE1 PE=1 SV=1	CCBE1;KIAA1983;UNQ1921/PRO4395	Q6UXH8	4.89222	4.72775	7.74529	2.22098	2.41762	0.0699093	0.400679	NC	18536000
292	sp|E9PRG8|CK098_HUMAN	sp|E9PRG8|CK098_HUMAN Uncharacterized protein C11orf98 OS=Homo sapiens GN=C11orf98 PE=4 SV=1	C11orf98	E9PRG8	25.1637	27.7344	29.9697	11.5546	10.9212	0.00522729	0.406837	QD_DECR	203840000
768	sp|O75127|PTCD1_HUMAN	sp|O75127|PTCD1_HUMAN Pentatricopeptide repeat-containing protein 1, mitochondrial OS=Homo sapiens GN=PTCD1 PE=1 SV=2	PTCD1;KIAA0632	O75127	1.2378	1.40479	2.02067	0.650804	0.621433	0.0605864	0.409232	NC	3480600
920	sp|O94808|GFPT2_HUMAN	sp|O94808|GFPT2_HUMAN Glutamine--fructose-6-phosphate aminotransferase [isomerizing] 2 OS=Homo sapiens GN=GFPT2 PE=1 SV=3	GFPT2	O94808	2.90614	2.55373	4.00763	1.33508	1.2541	0.0500404	0.410221	NC	9018100
1402	sp|P12004|PCNA_HUMAN	sp|P12004|PCNA_HUMAN Proliferating cell nuclear antigen OS=Homo sapiens GN=PCNA PE=1 SV=1	PCNA	P12004	324.268	314.449	286.628	124.99	129.465	0.00289851	0.412475	QD_DECR	2920100000
6234	sp|Q9NSV4-1|DIAP3_HUMAN;sp|Q9NSV4-7|DIAP3_HUMAN;sp|Q9NSV4-6|DIAP3_HUMAN;sp|Q9NSV4-5|DIAP3_HUMAN;sp|Q9NSV4-4|DIAP3_HUMAN;sp|Q9NSV4|DIAP3_HUMAN;sp|Q9NSV4-2|DIAP3_HUMAN	sp|Q9NSV4-1|DIAP3_HUMAN Isoform 1 of Protein diaphanous homolog 3 OS=Homo sapiens GN=DIAPH3;sp|Q9NSV4-7|DIAP3_HUMAN Isoform 7 of Protein diaphanous homolog 3 OS=Homo sapiens GN=DIAPH3;sp|Q9NSV4-6|DIAP3_HUMAN Isoform 6 of Protein diaphanous homolog 3 OS=Hom	DIAPH3;DIAP3	Q9NSV4	28.9983	28.0277	33.7473	12.6308	12.7048	0.00991764	0.418663	QD_DECR	81312000
6250	sp|Q9NU23|LYRM2_HUMAN	sp|Q9NU23|LYRM2_HUMAN LYR motif-containing protein 2 OS=Homo sapiens GN=LYRM2 PE=1 SV=1	LYRM2	Q9NU23	7.25205	8.12691	18.1568	4.52741	4.83974	0.204279	0.418977	NC	43258000
3574	sp|Q5BJF2|SGMR2_HUMAN	sp|Q5BJF2|SGMR2_HUMAN Sigma intracellular receptor 2 OS=Homo sapiens GN=TMEM97 PE=1 SV=1	TMEM97;MAC30;S2R	Q5BJF2	11.796	11.9438	19.3268	5.77775	6.27802	0.0773047	0.419899	NC	59562000
1206	sp|P06493|CDK1_HUMAN;sp|P06493-2|CDK1_HUMAN	sp|P06493|CDK1_HUMAN Cyclin-dependent kinase 1 OS=Homo sapiens GN=CDK1 PE=1 SV=3;sp|P06493-2|CDK1_HUMAN Isoform 2 of Cyclin-dependent kinase 1 OS=Homo sapiens GN=CDK1	CDK1;CDC2;CDC28A;CDKN1;P34CDC2	P06493	18.1891	16.8914	17.9757	7.91167	6.98727	0.00153884	0.421221	QD_DECR	53678000
1770	sp|P29692-3|EF1D_HUMAN	sp|P29692-3|EF1D_HUMAN Isoform 3 of Elongation factor 1-delta OS=Homo sapiens GN=EEF1D	EEF1D;EF1D	P29692	1.35743	1.15112	3.03062	0.448307	1.10794	0.218297	0.421429	NC	139570000
1947	sp|P39748|FEN1_HUMAN;sp|P39748-2|FEN1_HUMAN	sp|P39748|FEN1_HUMAN Flap endonuclease 1 OS=Homo sapiens GN=FEN1 PE=1 SV=1;sp|P39748-2|FEN1_HUMAN Isoform FENMIT of Flap endonuclease 1 OS=Homo sapiens GN=FEN1	FEN1;RAD2	P39748	157.327	154.578	200.513	72.2043	72.1511	0.0219975	0.422571	QD_DECR	919120000
3404	sp|Q16555-2|DPYL2_HUMAN	sp|Q16555-2|DPYL2_HUMAN Isoform 2 of Dihydropyrimidinase-related protein 2 OS=Homo sapiens GN=DPYSL2	DPYSL2;CRMP2;ULIP2	Q16555	14.8551	12.9917	8.86321	5.24332	5.16925	0.0578974	0.425466	NC	39992000
1076	sp|O95864|FADS2_HUMAN;sp|O95864-3|FADS2_HUMAN;sp|O95864-4|FADS2_HUMAN;sp|O95864-2|FADS2_HUMAN	sp|O95864|FADS2_HUMAN Fatty acid desaturase 2 OS=Homo sapiens GN=FADS2 PE=1 SV=1;sp|O95864-3|FADS2_HUMAN Isoform 3 of Fatty acid desaturase 2 OS=Homo sapiens GN=FADS2;sp|O95864-4|FADS2_HUMAN Isoform 4 of Fatty acid desaturase 2 OS=Homo sapiens GN=FADS2;sp|	FADS2	O95864	58.6417	63.6023	84.3158	25.6431	33.1365	0.0245636	0.426847	QD_DECR	552120000
3192	sp|Q14739|LBR_HUMAN	sp|Q14739|LBR_HUMAN Lamin-B receptor OS=Homo sapiens GN=LBR PE=1 SV=2	LBR	Q14739	198.317	192.243	172.583	81.1369	79.2278	0.00466888	0.427151	QD_DECR	767770000
1334	sp|P0CG35|TB15B_HUMAN;sp|P0CG34|TB15A_HUMAN	sp|P0CG35|TB15B_HUMAN Thymosin beta-15B OS=Homo sapiens GN=TMSB15B PE=1 SV=1;sp|P0CG34|TB15A_HUMAN Thymosin beta-15A OS=Homo sapiens GN=TMSB15A PE=1 SV=1	TMSB15B	P0CG35	32.905	33.2104	27.4457	14.3169	12.3895	0.00443406	0.428165	QD_DECR	137460000
3677	sp|Q5T9A4|ATD3B_HUMAN;sp|Q5T9A4-3|ATD3B_HUMAN	sp|Q5T9A4|ATD3B_HUMAN ATPase family AAA domain-containing protein 3B OS=Homo sapiens GN=ATAD3B PE=1 SV=1;sp|Q5T9A4-3|ATD3B_HUMAN Isoform 3 of ATPase family AAA domain-containing protein 3B OS=Homo sapiens GN=ATAD3B	ATAD3B;KIAA1273;TOB3	Q5T9A4	60.4191	58.2198	76.3649	31.6079	24.5694	0.0123239	0.432124	QD_DECR	218150000
3632	sp|Q5RKV6|EXOS6_HUMAN	sp|Q5RKV6|EXOS6_HUMAN Exosome complex component MTR3 OS=Homo sapiens GN=EXOSC6 PE=1 SV=1	EXOSC6;MTR3	Q5RKV6	34.2516	39.4571	42.5417	17.0678	16.5243	0.0111657	0.433445	QD_DECR	127500000
5824	sp|Q9H0N0|RAB6C_HUMAN	sp|Q9H0N0|RAB6C_HUMAN Ras-related protein Rab-6C OS=Homo sapiens GN=RAB6C PE=1 SV=2	RAB6C;WTH3	Q9H0N0	4.52703	3.73195	4.76781	1.83616	1.93835	0.0140469	0.434624	QD_DECR	10972000
1892	sp|P35637-2|FUS_HUMAN;sp|P35637|FUS_HUMAN	sp|P35637-2|FUS_HUMAN Isoform Short of RNA-binding protein FUS OS=Homo sapiens GN=FUS;sp|P35637|FUS_HUMAN RNA-binding protein FUS OS=Homo sapiens GN=FUS PE=1 SV=1	FUS;TLS	P35637	226.149	245.604	284.5	111.042	108.776	0.0139431	0.436001	QD_DECR	2445200000
3478	sp|Q2TB18|ASTE1_HUMAN	sp|Q2TB18|ASTE1_HUMAN Protein asteroid homolog 1 OS=Homo sapiens GN=ASTE1 PE=1 SV=1	ASTE1;HT001	Q2TB18	8.12588	3.59374	4.0823	3.05625	1.54377	0.17055	0.436658	NC	60317000
6124	sp|Q9NP84|TNR12_HUMAN	sp|Q9NP84|TNR12_HUMAN Tumor necrosis factor receptor superfamily member 12A OS=Homo sapiens GN=TNFRSF12A PE=1 SV=1	TNFRSF12A;FN14	Q9NP84	32.3411	32.9987	34.1974	14.5712	14.4686	0.000771681	0.437623	QD_DECR	201720000
514	sp|O15347|HMGB3_HUMAN	sp|O15347|HMGB3_HUMAN High mobility group protein B3 OS=Homo sapiens GN=HMGB3 PE=1 SV=4	HMGB3;HMG2A;HMG4	O15347	80.1581	84.8689	76.5024	38.4175	32.0966	0.00588598	0.437922	QD_DECR	407380000
5462	sp|Q9BPZ3|PAIP2_HUMAN	sp|Q9BPZ3|PAIP2_HUMAN Polyadenylate-binding protein-interacting protein 2 OS=Homo sapiens GN=PAIP2 PE=1 SV=1	PAIP2;PAIP2A;HSPC218	Q9BPZ3	31.3689	30.8383	27.2831	13.2266	12.9263	0.00530789	0.438365	QD_DECR	225080000
1507	sp|P16949|STMN1_HUMAN;sp|P16949-2|STMN1_HUMAN	sp|P16949|STMN1_HUMAN Stathmin OS=Homo sapiens GN=STMN1 PE=1 SV=3;sp|P16949-2|STMN1_HUMAN Isoform 2 of Stathmin OS=Homo sapiens GN=STMN1	STMN1;C1orf215;LAP18;OP18	P16949	1209.4	1196.87	1233.35	533.523	536.228	0.000202754	0.440877	QD_DECR	13637000000
3670	sp|Q5T6F2|UBAP2_HUMAN	sp|Q5T6F2|UBAP2_HUMAN Ubiquitin-associated protein 2 OS=Homo sapiens GN=UBAP2 PE=1 SV=1	UBAP2;KIAA1491	Q5T6F2	80.2844	83.0719	78.2839	35.299	35.932	0.000574321	0.442172	QD_DECR	208850000
6624	sp|Q9UGU5|HMGX4_HUMAN	sp|Q9UGU5|HMGX4_HUMAN HMG domain-containing protein 4 OS=Homo sapiens GN=HMGXB4 PE=1 SV=2	HMGXB4;HMG2L1;HMGBCG	Q9UGU5	13.1336	31.8484	108.725	20.7005	24.7327	0.432448	0.443376	NC	26026000
1441	sp|P13995|MTDC_HUMAN;sp|P13995-2|MTDC_HUMAN	sp|P13995|MTDC_HUMAN Bifunctional methylenetetrahydrofolate dehydrogenase/cyclohydrolase, mitochondrial OS=Homo sapiens GN=MTHFD2 PE=1 SV=2;sp|P13995-2|MTDC_HUMAN Isoform 2 of Bifunctional methylenetetrahydrofolate dehydrogenase/cyclohydrolase, mitochondri	MTHFD2;NMDMC	P13995	51.8771	49.2376	53.6778	22.953	22.8103	0.00195663	0.443464	QD_DECR	360030000
1002	sp|O95347|SMC2_HUMAN;sp|O95347-2|SMC2_HUMAN	sp|O95347|SMC2_HUMAN Structural maintenance of chromosomes protein 2 OS=Homo sapiens GN=SMC2 PE=1 SV=2;sp|O95347-2|SMC2_HUMAN Isoform 2 of Structural maintenance of chromosomes protein 2 OS=Homo sapiens GN=SMC2	SMC2;CAPE;SMC2L1;PRO0324	O95347	291.9	290.012	275.103	124.47	129.207	0.000244654	0.444002	QD_DECR	927570000
5876	sp|Q9H2H9|S38A1_HUMAN	sp|Q9H2H9|S38A1_HUMAN Sodium-coupled neutral amino acid transporter 1 OS=Homo sapiens GN=SLC38A1 PE=1 SV=1	SLC38A1;ATA1;NAT2;SAT1;SNAT1	Q9H2H9	49.5041	42.6304	39.7081	20.393	18.6861	0.00948918	0.444611	QD_DECR	138580000
3989	sp|Q71RC2-5|LARP4_HUMAN;sp|Q71RC2-3|LARP4_HUMAN;sp|Q71RC2|LARP4_HUMAN;sp|Q71RC2-4|LARP4_HUMAN;sp|Q71RC2-2|LARP4_HUMAN;sp|Q71RC2-6|LARP4_HUMAN;sp|Q71RC2-7|LARP4_HUMAN	sp|Q71RC2-5|LARP4_HUMAN Isoform 5 of La-related protein 4 OS=Homo sapiens GN=LARP4;sp|Q71RC2-3|LARP4_HUMAN Isoform 3 of La-related protein 4 OS=Homo sapiens GN=LARP4;sp|Q71RC2|LARP4_HUMAN La-related protein 4 OS=Homo sapiens GN=LARP4 PE=1 SV=3;sp|Q71RC2-4|	LARP4;PP13296	Q71RC2	60.9086	59.6792	68.2585	27.1627	28.8996	0.00317155	0.445301	QD_DECR	206070000
2427	sp|P60604-2|UB2G2_HUMAN;sp|P60604|UB2G2_HUMAN	sp|P60604-2|UB2G2_HUMAN Isoform 2 of Ubiquitin-conjugating enzyme E2 G2 OS=Homo sapiens GN=UBE2G2;sp|P60604|UB2G2_HUMAN Ubiquitin-conjugating enzyme E2 G2 OS=Homo sapiens GN=UBE2G2 PE=1 SV=1	UBE2G2	P60604	18.6596	17.3884	14.5233	0	15.0153	0.426823	0.445369	NC	173260000
6510	sp|Q9P287|BCCIP_HUMAN;sp|Q9P287-3|BCCIP_HUMAN	sp|Q9P287|BCCIP_HUMAN BRCA2 and CDKN1A-interacting protein OS=Homo sapiens GN=BCCIP PE=1 SV=1;sp|Q9P287-3|BCCIP_HUMAN Isoform 3 of BRCA2 and CDKN1A-interacting protein OS=Homo sapiens GN=BCCIP	BCCIP;TOK1	Q9P287	108.78	102.71	85.5653	45.0392	43.3421	0.0146399	0.446287	QD_DECR	382650000
3211	sp|Q14978|NOLC1_HUMAN;sp|Q14978-3|NOLC1_HUMAN;sp|Q14978-2|NOLC1_HUMAN	sp|Q14978|NOLC1_HUMAN Nucleolar and coiled-body phosphoprotein 1 OS=Homo sapiens GN=NOLC1 PE=1 SV=2;sp|Q14978-3|NOLC1_HUMAN Isoform 3 of Nucleolar and coiled-body phosphoprotein 1 OS=Homo sapiens GN=NOLC1;sp|Q14978-2|NOLC1_HUMAN Isoform Beta of Nucleolar a	NOLC1;KIAA0035;NS5ATP13	Q14978	683.048	657.77	643.847	298.666	295.772	0.000843715	0.449273	QD_DECR	3190800000
1582	sp|P20290-2|BTF3_HUMAN	sp|P20290-2|BTF3_HUMAN Isoform 2 of Transcription factor BTF3 OS=Homo sapiens GN=BTF3	BTF3;NACB;OK/SW-cl.8	P20290	32.0456	26.6991	24.8542	14.3812	10.7068	0.0135129	0.45015	QD_DECR	118490000
6420	sp|Q9NYY8-2|FAKD2_HUMAN;sp|Q9NYY8|FAKD2_HUMAN	sp|Q9NYY8-2|FAKD2_HUMAN Isoform 2 of FAST kinase domain-containing protein 2, mitochondrial OS=Homo sapiens GN=FASTKD2;sp|Q9NYY8|FAKD2_HUMAN FAST kinase domain-containing protein 2, mitochondrial OS=Homo sapiens GN=FASTKD2 PE=1 SV=1	FASTKD2;KIAA0971	Q9NYY8	13.1259	13.8653	15.2975	6.26667	6.46472	0.00579044	0.451588	QD_DECR	48460000
5474	sp|Q9BQ75-2|CMS1_HUMAN;sp|Q9BQ75|CMS1_HUMAN	sp|Q9BQ75-2|CMS1_HUMAN Isoform 2 of Protein CMSS1 OS=Homo sapiens GN=CMSS1;sp|Q9BQ75|CMS1_HUMAN Protein CMSS1 OS=Homo sapiens GN=CMSS1 PE=1 SV=2	CMSS1;C3orf26	Q9BQ75	31.2223	29.3932	23.1749	12.4144	12.8879	0.023602	0.452957	QD_DECR	81973000
3076	sp|Q13823|NOG2_HUMAN	sp|Q13823|NOG2_HUMAN Nucleolar GTP-binding protein 2 OS=Homo sapiens GN=GNL2 PE=1 SV=1	GNL2;NGP1	Q13823	112.47	114.754	114.858	53.8662	49.8768	0.00835302	0.454904	QD_DECR	345070000
6626	sp|Q9UGY1|NOL12_HUMAN	sp|Q9UGY1|NOL12_HUMAN Nucleolar protein 12 OS=Homo sapiens GN=NOL12 PE=1 SV=1	NOL12	Q9UGY1	4.89312	6.04919	5.59083	2.18407	2.8345	0.0102077	0.455319	QD_DECR	30504000
3658	sp|Q5T3I0|GPTC4_HUMAN;sp|Q5T3I0-3|GPTC4_HUMAN	sp|Q5T3I0|GPTC4_HUMAN G patch domain-containing protein 4 OS=Homo sapiens GN=GPATCH4 PE=1 SV=2;sp|Q5T3I0-3|GPTC4_HUMAN Isoform 3 of G patch domain-containing protein 4 OS=Homo sapiens GN=GPATCH4	GPATCH4;GPATC4	Q5T3I0	7.65739	7.99214	7.38182	3.5393	3.45847	0.00113614	0.455755	QD_DECR	24032000
5447	sp|Q99958|FOXC2_HUMAN;sp|Q12948|FOXC1_HUMAN	sp|Q99958|FOXC2_HUMAN Forkhead box protein C2 OS=Homo sapiens GN=FOXC2 PE=1 SV=1;sp|Q12948|FOXC1_HUMAN Forkhead box protein C1 OS=Homo sapiens GN=FOXC1 PE=1 SV=3	FOXC2;FKHL14;MFH1	Q99958	5.5856	5.79051	5.11269	2.51642	2.51235	0.00449633	0.457471	QD_DECR	26244000
3468	sp|Q2NL68-3|PRSR3_HUMAN;sp|Q2NL68-4|PRSR3_HUMAN;sp|Q2NL68-2|PRSR3_HUMAN;sp|Q2NL68|PRSR3_HUMAN	sp|Q2NL68-3|PRSR3_HUMAN Isoform 3 of Proline and serine-rich protein 3 OS=Homo sapiens GN=PROSER3;sp|Q2NL68-4|PRSR3_HUMAN Isoform 4 of Proline and serine-rich protein 3 OS=Homo sapiens GN=PROSER3;sp|Q2NL68-2|PRSR3_HUMAN Isoform 2 of Proline and serine-rich	PROSER3;C19orf55	Q2NL68	0.212983	0.13863	0.321116	0.206253	0	0.432223	0.459887	NC	3308900
2976	sp|Q13322-3|GRB10_HUMAN;sp|Q13322-2|GRB10_HUMAN;sp|Q13322-4|GRB10_HUMAN;sp|Q13322|GRB10_HUMAN	sp|Q13322-3|GRB10_HUMAN Isoform 2 of Growth factor receptor-bound protein 10 OS=Homo sapiens GN=GRB10;sp|Q13322-2|GRB10_HUMAN Isoform 1 of Growth factor receptor-bound protein 10 OS=Homo sapiens GN=GRB10;sp|Q13322-4|GRB10_HUMAN Isoform 4 of Growth factor r	GRB10;GRBIR;KIAA0207	Q13322	17.6699	15.7751	19.8684	8.30867	8.0371	0.0139381	0.459897	QD_DECR	60242000
2067	sp|P47712|PA24A_HUMAN	sp|P47712|PA24A_HUMAN Cytosolic phospholipase A2 OS=Homo sapiens GN=PLA2G4A PE=1 SV=2	PLA2G4A;CPLA2;PLA2G4	P47712	14.6656	16.5302	20.3478	8.98552	6.84724	0.0189108	0.460757	QD_DECR	62710000
1474	sp|P15407|FOSL1_HUMAN	sp|P15407|FOSL1_HUMAN Fos-related antigen 1 OS=Homo sapiens GN=FOSL1 PE=1 SV=1	FOSL1;FRA1	P15407	22.8314	20.7567	15.3065	9.68587	8.45837	0.0350764	0.46212	QD_DECR	62675000
1996	sp|P42658-2|DPP6_HUMAN;sp|P42658|DPP6_HUMAN	sp|P42658-2|DPP6_HUMAN Isoform DPPX-S of Dipeptidyl aminopeptidase-like protein 6 OS=Homo sapiens GN=DPP6;sp|P42658|DPP6_HUMAN Dipeptidyl aminopeptidase-like protein 6 OS=Homo sapiens GN=DPP6 PE=1 SV=2	DPP6	P42658	1.16234	1.99577	6.54787	1.33749	1.65334	0.407795	0.462215	NC	13261000
1997	sp|P42677|RS27_HUMAN	sp|P42677|RS27_HUMAN 40S ribosomal protein S27 OS=Homo sapiens GN=RPS27 PE=1 SV=3	RPS27;MPS1	P42677	32.8103	45.2602	54.3731	18.8182	22.0496	0.0554412	0.462852	NC	941550000
1851	sp|P33992|MCM5_HUMAN	sp|P33992|MCM5_HUMAN DNA replication licensing factor MCM5 OS=Homo sapiens GN=MCM5 PE=1 SV=5	MCM5;CDC46	P33992	72.1168	70.6387	62.0592	29.94	33.2837	0.00245557	0.463031	QD_DECR	184910000
5300	sp|Q96QD8|S38A2_HUMAN	sp|Q96QD8|S38A2_HUMAN Sodium-coupled neutral amino acid transporter 2 OS=Homo sapiens GN=SLC38A2 PE=1 SV=2	SLC38A2;ATA2;KIAA1382;SAT2;SNAT2	Q96QD8	30.505	27.6039	24.8972	13.4204	12.2119	0.00644216	0.4632	QD_DECR	316760000
5244	sp|Q96M96|FGD4_HUMAN	sp|Q96M96|FGD4_HUMAN FYVE, RhoGEF and PH domain-containing protein 4 OS=Homo sapiens GN=FGD4 PE=1 SV=2	FGD4;FRABP;ZFYVE6	Q96M96	58.0236	55.387	60.6065	28.1426	25.6714	0.000601511	0.463868	QD_DECR	189890000
2293	sp|P53367|ARFP1_HUMAN;sp|P53367-3|ARFP1_HUMAN	sp|P53367|ARFP1_HUMAN Arfaptin-1 OS=Homo sapiens GN=ARFIP1 PE=1 SV=2;sp|P53367-3|ARFP1_HUMAN Isoform 3 of Arfaptin-1 OS=Homo sapiens GN=ARFIP1	ARFIP1	P53367	235.487	206.98	141.455	88.713	92.4397	0.0640666	0.465351	NC	1252300000
4609	sp|Q8NHQ9|DDX55_HUMAN	sp|Q8NHQ9|DDX55_HUMAN ATP-dependent RNA helicase DDX55 OS=Homo sapiens GN=DDX55 PE=1 SV=3	DDX55;KIAA1595	Q8NHQ9	0.112156	0.119218	0.283006	0.159704	0	0.4472	0.465719	NC	5531400
6169	sp|Q9NQT4|EXOS5_HUMAN	sp|Q9NQT4|EXOS5_HUMAN Exosome complex component RRP46 OS=Homo sapiens GN=EXOSC5 PE=1 SV=1	EXOSC5;CML28;RRP46	Q9NQT4	14.6532	13.8739	19.2514	7.46268	7.38402	0.0367352	0.46611	QD_DECR	64590000
5160	sp|Q96H55-3|MYO19_HUMAN;sp|Q96H55|MYO19_HUMAN	sp|Q96H55-3|MYO19_HUMAN Isoform 3 of Unconventional myosin-XIX OS=Homo sapiens GN=MYO19;sp|Q96H55|MYO19_HUMAN Unconventional myosin-XIX OS=Homo sapiens GN=MYO19 PE=1 SV=2	MYO19;MYOHD1	Q96H55	1.24964	1.9754	3.61451	1.07788	1.05054	0.224306	0.46679	NC	6207600
1268	sp|P08397-4|HEM3_HUMAN;sp|P08397-3|HEM3_HUMAN;sp|P08397-2|HEM3_HUMAN;sp|P08397|HEM3_HUMAN	sp|P08397-4|HEM3_HUMAN Isoform 4 of Porphobilinogen deaminase OS=Homo sapiens GN=HMBS;sp|P08397-3|HEM3_HUMAN Isoform 3 of Porphobilinogen deaminase OS=Homo sapiens GN=HMBS;sp|P08397-2|HEM3_HUMAN Isoform 2 of Porphobilinogen deaminase OS=Homo sapiens GN=HMB	HMBS;PBGD;UPS	P08397	36.293	33.7083	36.6981	17.0193	16.1933	0.000699978	0.466909	QD_DECR	204100000
4808	sp|Q8WXX5|DNJC9_HUMAN	sp|Q8WXX5|DNJC9_HUMAN DnaJ homolog subfamily C member 9 OS=Homo sapiens GN=DNAJC9 PE=1 SV=1	DNAJC9	Q8WXX5	104.492	98.8959	93.1814	46.1227	46.2455	0.00381036	0.467184	QD_DECR	669790000
1705	sp|P26374|RAE2_HUMAN	sp|P26374|RAE2_HUMAN Rab proteins geranylgeranyltransferase component A 2 OS=Homo sapiens GN=CHML PE=1 SV=2	CHML;REP2	P26374	69.8183	63.4993	62.4657	30.2043	30.8019	0.00384866	0.467401	QD_DECR	132910000
1631	sp|P22415-2|USF1_HUMAN;sp|P22415|USF1_HUMAN	sp|P22415-2|USF1_HUMAN Isoform 2 of Upstream stimulatory factor 1 OS=Homo sapiens GN=USF1;sp|P22415|USF1_HUMAN Upstream stimulatory factor 1 OS=Homo sapiens GN=USF1 PE=1 SV=1	USF1;BHLHB11;USF	P22415	0.208614	0.338915	0	0.171767	0	0.515819	0.470571	NC	6025600
5437	sp|Q99828|CIB1_HUMAN;sp|Q99828-2|CIB1_HUMAN	sp|Q99828|CIB1_HUMAN Calcium and integrin-binding protein 1 OS=Homo sapiens GN=CIB1 PE=1 SV=4;sp|Q99828-2|CIB1_HUMAN Isoform 2 of Calcium and integrin-binding protein 1 OS=Homo sapiens GN=CIB1	CIB1;CIB;KIP;PRKDCIP	Q99828	0.58962	0.477611	1.08587	0.373956	0.304107	0.176431	0.472386	NC	7663100
4824	sp|Q92521|PIGB_HUMAN	sp|Q92521|PIGB_HUMAN GPI mannosyltransferase 3 OS=Homo sapiens GN=PIGB PE=1 SV=1	PIGB	Q92521	0.280938	2.3922	11.2048	2.00671	2.37308	0.542363	0.473388	NC	21198000
1702	sp|P26358|DNMT1_HUMAN;sp|P26358-2|DNMT1_HUMAN;sp|P26358-3|DNMT1_HUMAN	sp|P26358|DNMT1_HUMAN DNA (cytosine-5)-methyltransferase 1 OS=Homo sapiens GN=DNMT1 PE=1 SV=2;sp|P26358-2|DNMT1_HUMAN Isoform 2 of DNA (cytosine-5)-methyltransferase 1 OS=Homo sapiens GN=DNMT1;sp|P26358-3|DNMT1_HUMAN Isoform 3 of DNA (cytosine-5)-methyltra	DNMT1;AIM;CXXC9;DNMT	P26358	42.7373	43.3315	51.0839	22.1393	21.1627	0.0103846	0.473582	QD_DECR	173390000
3412	sp|Q16611-2|BAK_HUMAN;sp|Q16611|BAK_HUMAN	sp|Q16611-2|BAK_HUMAN Isoform 2 of Bcl-2 homologous antagonist/killer OS=Homo sapiens GN=BAK1;sp|Q16611|BAK_HUMAN Bcl-2 homologous antagonist/killer OS=Homo sapiens GN=BAK1 PE=1 SV=1	BAK1;BAK;BCL2L7;CDN1	Q16611	0.198204	0.446993	1.22899	0.475088	0.118772	0.429423	0.475295	NC	17093000
5311	sp|Q96RD7-2|PANX1_HUMAN;sp|Q96RD7|PANX1_HUMAN	sp|Q96RD7-2|PANX1_HUMAN Isoform 2 of Pannexin-1 OS=Homo sapiens GN=PANX1;sp|Q96RD7|PANX1_HUMAN Pannexin-1 OS=Homo sapiens GN=PANX1 PE=1 SV=4	PANX1;MRS1;UNQ2529/PRO6028	Q96RD7	0.541034	0.363066	0.755638	0.197206	0.32932	0.116871	0.475852	NC	3674700
3803	sp|Q6IN84|MRM1_HUMAN	sp|Q6IN84|MRM1_HUMAN rRNA methyltransferase 1, mitochondrial OS=Homo sapiens GN=MRM1 PE=1 SV=1	MRM1	Q6IN84	7.27438	7.58638	10.619	4.05523	4.03714	0.0529914	0.4764	NC	30517000
3479	sp|Q2V2M9-2|FHOD3_HUMAN;sp|Q2V2M9|FHOD3_HUMAN;sp|Q2V2M9-3|FHOD3_HUMAN;sp|Q2V2M9-4|FHOD3_HUMAN	sp|Q2V2M9-2|FHOD3_HUMAN Isoform 2 of FH1/FH2 domain-containing protein 3 OS=Homo sapiens GN=FHOD3;sp|Q2V2M9|FHOD3_HUMAN FH1/FH2 domain-containing protein 3 OS=Homo sapiens GN=FHOD3 PE=1 SV=2;sp|Q2V2M9-3|FHOD3_HUMAN Isoform 3 of FH1/FH2 domain-containing pr	FHOD3;FHOS2;KIAA1695	Q2V2M9	0.247509	0.902599	8.79864	1.06881	2.09448	0.594601	0.476937	NC	27448000
5215	sp|Q96JN2-2|CC136_HUMAN;sp|Q96JN2|CC136_HUMAN;sp|Q96JN2-4|CC136_HUMAN	sp|Q96JN2-2|CC136_HUMAN Isoform 2 of Coiled-coil domain-containing protein 136 OS=Homo sapiens GN=CCDC136;sp|Q96JN2|CC136_HUMAN Coiled-coil domain-containing protein 136 OS=Homo sapiens GN=CCDC136 PE=1 SV=3;sp|Q96JN2-4|CC136_HUMAN Isoform 4 of Coiled-coil	CCDC136;KIAA1793;NAG6	Q96JN2	1.16074	3.79748	19.9969	3.91458	4.03239	0.537444	0.477675	NC	51344000
5453	sp|Q99986|VRK1_HUMAN	sp|Q99986|VRK1_HUMAN Serine/threonine-protein kinase VRK1 OS=Homo sapiens GN=VRK1 PE=1 SV=1	VRK1	Q99986	86.7445	82.3078	79.892	41.4156	38.1515	0.000520115	0.479427	QD_DECR	324950000
4085	sp|Q7Z4T8|GLTL5_HUMAN	sp|Q7Z4T8|GLTL5_HUMAN Inactive polypeptide N-acetylgalactosaminyltransferase-like protein 5 OS=Homo sapiens GN=GALNTL5 PE=2 SV=3	GALNTL5;GALNT15	Q7Z4T8	1.6499	2.93789	8.24148	2.00289	2.09839	0.384837	0.479523	NC	30758000
1886	sp|P35610|SOAT1_HUMAN;sp|P35610-3|SOAT1_HUMAN;sp|P35610-2|SOAT1_HUMAN	sp|P35610|SOAT1_HUMAN Sterol O-acyltransferase 1 OS=Homo sapiens GN=SOAT1 PE=1 SV=3;sp|P35610-3|SOAT1_HUMAN Isoform 3 of Sterol O-acyltransferase 1 OS=Homo sapiens GN=SOAT1;sp|P35610-2|SOAT1_HUMAN Isoform 2 of Sterol O-acyltransferase 1 OS=Homo sapiens GN=	SOAT1;ACACT;ACACT1;ACAT;ACAT1;SOAT;STAT	P35610	99.6241	101.096	98.5259	47.9433	48.5042	4.16593e-05	0.483452	QD_DECR	663670000
6835	sp|Q9UNQ2|DIM1_HUMAN	sp|Q9UNQ2|DIM1_HUMAN Probable dimethyladenosine transferase OS=Homo sapiens GN=DIMT1 PE=1 SV=1	DIMT1;DIMT1L;HUSSY-05	Q9UNQ2	24.2682	24.3175	25.018	12.0849	11.6731	4.57256e-05	0.484175	QD_DECR	80920000
443	sp|O14929|HAT1_HUMAN;sp|O14929-2|HAT1_HUMAN	sp|O14929|HAT1_HUMAN Histone acetyltransferase type B catalytic subunit OS=Homo sapiens GN=HAT1 PE=1 SV=1;sp|O14929-2|HAT1_HUMAN Isoform B of Histone acetyltransferase type B catalytic subunit OS=Homo sapiens GN=HAT1	HAT1;KAT1	O14929	19.2752	17.8259	20.9014	9.27829	9.46153	0.00736544	0.484629	QD_DECR	158360000
1560	sp|P18887|XRCC1_HUMAN	sp|P18887|XRCC1_HUMAN DNA repair protein XRCC1 OS=Homo sapiens GN=XRCC1 PE=1 SV=2	XRCC1	P18887	85.2828	95.7883	179.817	55.7308	60.9408	0.173238	0.484936	NC	474060000
6933	sp|Q9Y2P8|RCL1_HUMAN	sp|Q9Y2P8|RCL1_HUMAN RNA 3-terminal phosphate cyclase-like protein OS=Homo sapiens GN=RCL1 PE=1 SV=3	RCL1;RNAC;RPC2;RPCL1;RTC2;HSPC338	Q9Y2P8	31.6035	38.8361	93.4385	26.2228	26.8545	0.286754	0.485824	NC	146170000
6070	sp|Q9HBU6|EKI1_HUMAN	sp|Q9HBU6|EKI1_HUMAN Ethanolamine kinase 1 OS=Homo sapiens GN=ETNK1 PE=1 SV=1	ETNK1;EKI1	Q9HBU6	24.3382	21.5587	25.8639	11.485	11.7962	0.00954047	0.486641	QD_DECR	73293000
3668	sp|Q5T5Y3|CAMP1_HUMAN;sp|Q5T5Y3-3|CAMP1_HUMAN;sp|Q5T5Y3-2|CAMP1_HUMAN	sp|Q5T5Y3|CAMP1_HUMAN Calmodulin-regulated spectrin-associated protein 1 OS=Homo sapiens GN=CAMSAP1 PE=1 SV=2;sp|Q5T5Y3-3|CAMP1_HUMAN Isoform 3 of Calmodulin-regulated spectrin-associated protein 1 OS=Homo sapiens GN=CAMSAP1;sp|Q5T5Y3-2|CAMP1_HUMAN Isoform	CAMSAP1	Q5T5Y3	6.35995	6.76942	21.99	6.26432	5.13009	0.362949	0.486671	NC	25525000
3281	sp|Q15269|PWP2_HUMAN	sp|Q15269|PWP2_HUMAN Periodic tryptophan protein 2 homolog OS=Homo sapiens GN=PWP2 PE=2 SV=2	PWP2;PWP2H	Q15269	59.183	59.622	69.9743	29.4202	31.8347	0.00695671	0.486719	QD_DECR	361150000
5589	sp|Q9BUI4|RPC3_HUMAN	sp|Q9BUI4|RPC3_HUMAN DNA-directed RNA polymerase III subunit RPC3 OS=Homo sapiens GN=POLR3C PE=1 SV=1	POLR3C	Q9BUI4	0.234089	0	0.171304	0	0.132404	0.52996	0.489909	NC	4615600
1255	sp|P08047-3|SP1_HUMAN;sp|P08047|SP1_HUMAN;sp|P08047-2|SP1_HUMAN	sp|P08047-3|SP1_HUMAN Isoform 3 of Transcription factor Sp1 OS=Homo sapiens GN=SP1;sp|P08047|SP1_HUMAN Transcription factor Sp1 OS=Homo sapiens GN=SP1 PE=1 SV=3;sp|P08047-2|SP1_HUMAN Isoform 2 of Transcription factor Sp1 OS=Homo sapiens GN=SP1	SP1;TSFP1	P08047	0.537537	0.602887	0.910174	0.297139	0.373691	0.0827373	0.490708	NC	4560600
3965	sp|Q6ZTN6-3|AN13D_HUMAN;sp|Q6ZTN6-2|AN13D_HUMAN;sp|Q6ZTN6|AN13D_HUMAN	sp|Q6ZTN6-3|AN13D_HUMAN Isoform 3 of Ankyrin repeat domain-containing protein 13D OS=Homo sapiens GN=ANKRD13D;sp|Q6ZTN6-2|AN13D_HUMAN Isoform 2 of Ankyrin repeat domain-containing protein 13D OS=Homo sapiens GN=ANKRD13D;sp|Q6ZTN6|AN13D_HUMAN Ankyrin repeat	ANKRD13D	Q6ZTN6	4.46974	4.20009	3.81119	1.91124	2.19547	0.0030726	0.493555	QD_DECR	25499000
3231	sp|Q15021|CND1_HUMAN	sp|Q15021|CND1_HUMAN Condensin complex subunit 1 OS=Homo sapiens GN=NCAPD2 PE=1 SV=3	NCAPD2;CAPD2;CNAP1;KIAA0159	Q15021	33.9471	34.2806	37.5757	17.5174	17.4476	0.00418413	0.495706	QD_DECR	147270000
3332	sp|Q15599-3|NHRF2_HUMAN	sp|Q15599-3|NHRF2_HUMAN Isoform 3 of Na(+)/H(+) exchange regulatory cofactor NHE-RF2 OS=Homo sapiens GN=SLC9A3R2	SLC9A3R2;NHERF2	Q15599	2.93975	3.10271	4.31772	1.83146	1.59373	0.0490745	0.495917	QD_DECR	3812300
2675	sp|P98179|RBM3_HUMAN	sp|P98179|RBM3_HUMAN RNA-binding protein 3 OS=Homo sapiens GN=RBM3 PE=1 SV=1	RBM3;RNPL	P98179	114.577	94.1401	133.677	57.8773	55.4503	0.0359906	0.496479	QD_DECR	1691600000
5500	sp|Q9BRJ6|CG050_HUMAN	sp|Q9BRJ6|CG050_HUMAN Uncharacterized protein C7orf50 OS=Homo sapiens GN=C7orf50 PE=1 SV=1	C7orf50;FP15621	Q9BRJ6	31.6938	34.5925	41.9391	17.9285	17.9136	0.0270681	0.496769	QD_DECR	453000000
3380	sp|Q15907-2|RB11B_HUMAN	sp|Q15907-2|RB11B_HUMAN Isoform 2 of Ras-related protein Rab-11B OS=Homo sapiens GN=RAB11B	RAB11B;YPT3	Q15907	11.5395	8.09286	4.39693	4.62901	3.33098	0.183187	0.496892	NC	26476000
2866	sp|Q10472|GALT1_HUMAN	sp|Q10472|GALT1_HUMAN Polypeptide N-acetylgalactosaminyltransferase 1 OS=Homo sapiens GN=GALNT1 PE=1 SV=1	GALNT1	Q10472	85.9505	87.1123	100.343	43.8793	46.7756	0.00619008	0.497364	QD_DECR	881220000
5450	sp|Q99967-2|CITE2_HUMAN;sp|Q99967|CITE2_HUMAN	sp|Q99967-2|CITE2_HUMAN Isoform 2 of Cbp/p300-interacting transactivator 2 OS=Homo sapiens GN=CITED2;sp|Q99967|CITE2_HUMAN Cbp/p300-interacting transactivator 2 OS=Homo sapiens GN=CITED2 PE=1 SV=2	CITED2;MRG1	Q99967	0.731972	1.11684	1.27317	0.554753	0.48259	0.0769887	0.498407	NC	7636200
6999	sp|Q9Y3D8-2|KAD6_HUMAN;sp|Q9Y3D8|KAD6_HUMAN	sp|Q9Y3D8-2|KAD6_HUMAN Isoform 2 of Adenylate kinase isoenzyme 6 OS=Homo sapiens GN=AK6;sp|Q9Y3D8|KAD6_HUMAN Adenylate kinase isoenzyme 6 OS=Homo sapiens GN=AK6 PE=1 SV=1	AK6;CINAP;AD-004;CGI-137	Q9Y3D8	27.4803	24.5318	27.087	13.3021	12.9828	0.003957	0.498456	QD_DECR	98466000
697	sp|O60488-2|ACSL4_HUMAN;sp|O60488|ACSL4_HUMAN	sp|O60488-2|ACSL4_HUMAN Isoform Short of Long-chain-fatty-acid--CoA ligase 4 OS=Homo sapiens GN=ACSL4;sp|O60488|ACSL4_HUMAN Long-chain-fatty-acid--CoA ligase 4 OS=Homo sapiens GN=ACSL4 PE=1 SV=2	ACSL4;ACS4;FACL4;LACS4	O60488	366.223	380.893	401.576	184.758	197.067	0.000591	0.4986	QD_DECR	1936700000
1726	sp|P27707|DCK_HUMAN	sp|P27707|DCK_HUMAN Deoxycytidine kinase OS=Homo sapiens GN=DCK PE=1 SV=1	DCK	P27707	15.7163	14.9976	16.6814	7.56839	8.2064	0.000888041	0.499251	QD_DECR	51120000
3039	sp|Q13572|ITPK1_HUMAN;sp|Q13572-2|ITPK1_HUMAN	sp|Q13572|ITPK1_HUMAN Inositol-tetrakisphosphate 1-kinase OS=Homo sapiens GN=ITPK1 PE=1 SV=2;sp|Q13572-2|ITPK1_HUMAN Isoform 2 of Inositol-tetrakisphosphate 1-kinase OS=Homo sapiens GN=ITPK1	ITPK1	Q13572	5.47913	11.7169	44.5647	9.8092	10.7507	0.484824	0.499343	NC	94239000
5257	sp|Q96N16-5|JKIP1_HUMAN;sp|Q96N16-2|JKIP1_HUMAN	sp|Q96N16-5|JKIP1_HUMAN Isoform 5 of Janus kinase and microtubule-interacting protein 1 OS=Homo sapiens GN=JAKMIP1;sp|Q96N16-2|JKIP1_HUMAN Isoform 2 of Janus kinase and microtubule-interacting protein 1 OS=Homo sapiens GN=JAKMIP1	JAKMIP1;GABABRBP;JAMIP1;MARLIN1	Q96N16	1.82703	4.73405	39.8001	6.44609	8.99753	0.591753	0.499672	NC	59285000
6725	sp|Q9UKD2|MRT4_HUMAN	sp|Q9UKD2|MRT4_HUMAN mRNA turnover protein 4 homolog OS=Homo sapiens GN=MRTO4 PE=1 SV=2	MRTO4;C1orf33;MRT4	Q9UKD2	146.088	150.162	147.188	71.8959	75.8734	0.00193546	0.499853	QD_DECR	766310000
6322	sp|Q9NW08-2|RPC2_HUMAN;sp|Q9NW08|RPC2_HUMAN	sp|Q9NW08-2|RPC2_HUMAN Isoform 2 of DNA-directed RNA polymerase III subunit RPC2 OS=Homo sapiens GN=POLR3B;sp|Q9NW08|RPC2_HUMAN DNA-directed RNA polymerase III subunit RPC2 OS=Homo sapiens GN=POLR3B PE=1 SV=2	POLR3B	Q9NW08	11.0609	11.1229	15.0667	5.87964	6.53988	0.0363985	0.500108	QD_DECR	19511000
5387	sp|Q99547|MPH6_HUMAN	sp|Q99547|MPH6_HUMAN M-phase phosphoprotein 6 OS=Homo sapiens GN=MPHOSPH6 PE=1 SV=2	MPHOSPH6;MPP6	Q99547	50.4853	53.7988	58.1417	27.7626	26.5286	0.00426065	0.501378	QD_DECR	160750000
6412	sp|Q9NYP7|ELOV5_HUMAN;sp|Q9NYP7-2|ELOV5_HUMAN;sp|Q9NYP7-3|ELOV5_HUMAN	sp|Q9NYP7|ELOV5_HUMAN Elongation of very long chain fatty acids protein 5 OS=Homo sapiens GN=ELOVL5 PE=1 SV=1;sp|Q9NYP7-2|ELOV5_HUMAN Isoform 2 of Elongation of very long chain fatty acids protein 5 OS=Homo sapiens GN=ELOVL5;sp|Q9NYP7-3|ELOV5_HUMAN Isoform	ELOVL5;ELOVL2;PRO0530	Q9NYP7	21.4395	19.1625	14.2842	9.05952	9.28669	0.0492062	0.501389	QD_DECR	89327000
1141	sp|P02792|FRIL_HUMAN	sp|P02792|FRIL_HUMAN Ferritin light chain OS=Homo sapiens GN=FTL PE=1 SV=2	FTL	P02792	24.2818	23.1529	27.4074	13.2583	11.7677	0.00387228	0.501576	QD_DECR	90101000
1205	sp|P06454-2|PTMA_HUMAN;sp|P06454|PTMA_HUMAN	sp|P06454-2|PTMA_HUMAN Isoform 2 of Prothymosin alpha OS=Homo sapiens GN=PTMA;sp|P06454|PTMA_HUMAN Prothymosin alpha OS=Homo sapiens GN=PTMA PE=1 SV=2	PTMA;TMSA	P06454	319.464	350.132	230.093	156.521	145.493	0.0508914	0.503531	NC	14140000000
2465	sp|P61289|PSME3_HUMAN;sp|P61289-2|PSME3_HUMAN;sp|P61289-3|PSME3_HUMAN	sp|P61289|PSME3_HUMAN Proteasome activator complex subunit 3 OS=Homo sapiens GN=PSME3 PE=1 SV=1;sp|P61289-2|PSME3_HUMAN Isoform 2 of Proteasome activator complex subunit 3 OS=Homo sapiens GN=PSME3;sp|P61289-3|PSME3_HUMAN Isoform 3 of Proteasome activator c	PSME3	P61289	173.193	162.604	150.608	82.7843	80.6953	0.00555164	0.504146	QD_DECR	1016100000
6644	sp|Q9UHI6|DDX20_HUMAN	sp|Q9UHI6|DDX20_HUMAN Probable ATP-dependent RNA helicase DDX20 OS=Homo sapiens GN=DDX20 PE=1 SV=2	DDX20;DP103;GEMIN3	Q9UHI6	43.9215	38.6215	48.2861	20.8417	23.1975	0.00890832	0.504925	QD_DECR	194400000
4920	sp|Q92979|NEP1_HUMAN	sp|Q92979|NEP1_HUMAN Ribosomal RNA small subunit methyltransferase NEP1 OS=Homo sapiens GN=EMG1 PE=1 SV=4	EMG1;C2F	Q92979	58.6033	61.2129	67.039	31.1058	31.8363	0.00566138	0.505274	QD_DECR	299140000
1344	sp|P35520|CBS_HUMAN;sp|P0DN79|CBSL_HUMAN;sp|P35520-2|CBS_HUMAN	sp|P35520|CBS_HUMAN Cystathionine beta-synthase OS=Homo sapiens GN=CBS PE=1 SV=2;sp|P0DN79|CBSL_HUMAN Cystathionine beta-synthase-like protein OS=Homo sapiens GN=CBSL PE=1 SV=1;sp|P35520-2|CBS_HUMAN Isoform 2 of Cystathionine beta-synthase OS=Homo sapiens	CBS	P35520	42.3335	43.9381	46.7533	22.724	22.2074	0.00258249	0.50665	QD_DECR	140880000
2721	sp|Q01780|EXOSX_HUMAN;sp|Q01780-2|EXOSX_HUMAN	sp|Q01780|EXOSX_HUMAN Exosome component 10 OS=Homo sapiens GN=EXOSC10 PE=1 SV=2;sp|Q01780-2|EXOSX_HUMAN Isoform 2 of Exosome component 10 OS=Homo sapiens GN=EXOSC10	EXOSC10;PMSCL;PMSCL2;RRP6	Q01780	143.936	140.116	143.254	73.5932	70.9249	0.000181885	0.507311	QD_DECR	790680000
2797	sp|Q06265-3|EXOS9_HUMAN;sp|Q06265-4|EXOS9_HUMAN;sp|Q06265|EXOS9_HUMAN;sp|Q06265-2|EXOS9_HUMAN	sp|Q06265-3|EXOS9_HUMAN Isoform 3 of Exosome complex component RRP45 OS=Homo sapiens GN=EXOSC9;sp|Q06265-4|EXOS9_HUMAN Isoform 4 of Exosome complex component RRP45 OS=Homo sapiens GN=EXOSC9;sp|Q06265|EXOS9_HUMAN Exosome complex component RRP45 OS=Homo sapi	EXOSC9;PMSCL1	Q06265	37.2584	34.6211	29.1381	17.4686	16.7265	0.0182787	0.507759	QD_DECR	136130000
6473	sp|Q9P0B6|CC167_HUMAN	sp|Q9P0B6|CC167_HUMAN Coiled-coil domain-containing protein 167 OS=Homo sapiens GN=CCDC167 PE=1 SV=2	CCDC167;C6orf129;HSPC265	Q9P0B6	8.074	8.11632	8.27854	4.08518	4.20051	3.83689e-05	0.507933	QD_DECR	24856000
2891	sp|Q12849|GRSF1_HUMAN;sp|Q12849-5|GRSF1_HUMAN	sp|Q12849|GRSF1_HUMAN G-rich sequence factor 1 OS=Homo sapiens GN=GRSF1 PE=1 SV=3;sp|Q12849-5|GRSF1_HUMAN Isoform 2 of G-rich sequence factor 1 OS=Homo sapiens GN=GRSF1	GRSF1	Q12849	121.048	120.137	115.731	62.9956	57.9305	0.00373495	0.508213	QD_DECR	627220000
3389	sp|Q16342-3|PDCD2_HUMAN;sp|Q16342|PDCD2_HUMAN;sp|Q16342-5|PDCD2_HUMAN;sp|Q16342-2|PDCD2_HUMAN;sp|Q16342-4|PDCD2_HUMAN	sp|Q16342-3|PDCD2_HUMAN Isoform 3 of Programmed cell death protein 2 OS=Homo sapiens GN=PDCD2;sp|Q16342|PDCD2_HUMAN Programmed cell death protein 2 OS=Homo sapiens GN=PDCD2 PE=1 SV=2;sp|Q16342-5|PDCD2_HUMAN Isoform 5 of Programmed cell death protein 2 OS=H	PDCD2;RP8;ZMYND7	Q16342	2.81434	2.65183	3.46243	1.331	1.69844	0.01789	0.508945	QD_DECR	25875000
6990	sp|Q9Y3B9|RRP15_HUMAN	sp|Q9Y3B9|RRP15_HUMAN RRP15-like protein OS=Homo sapiens GN=RRP15 PE=1 SV=2	RRP15;KIAA0507;CGI-115	Q9Y3B9	43.5425	46.3561	55.283	23.6528	25.6777	0.0159971	0.509677	QD_DECR	161540000
5076	sp|Q96DX7|TRI44_HUMAN	sp|Q96DX7|TRI44_HUMAN Tripartite motif-containing protein 44 OS=Homo sapiens GN=TRIM44 PE=1 SV=1	TRIM44;DIPB	Q96DX7	15.0615	15.2769	11.1457	6.74854	7.36345	0.0319658	0.510268	QD_DECR	36616000
5606	sp|Q9BV36-2|MELPH_HUMAN;sp|Q9BV36-5|MELPH_HUMAN;sp|Q9BV36|MELPH_HUMAN;sp|Q9BV36-4|MELPH_HUMAN;sp|Q9BV36-3|MELPH_HUMAN	sp|Q9BV36-2|MELPH_HUMAN Isoform 2 of Melanophilin OS=Homo sapiens GN=MLPH;sp|Q9BV36-5|MELPH_HUMAN Isoform 5 of Melanophilin OS=Homo sapiens GN=MLPH;sp|Q9BV36|MELPH_HUMAN Melanophilin OS=Homo sapiens GN=MLPH PE=1 SV=1;sp|Q9BV36-4|MELPH_HUMAN Isoform 4 of Me	MLPH;SLAC2A	Q9BV36	23.878	24.9951	27.9108	13.2607	12.8784	0.00787848	0.510637	QD_DECR	131260000
636	sp|O43805|SSNA1_HUMAN	sp|O43805|SSNA1_HUMAN Sjoegren syndrome nuclear autoantigen 1 OS=Homo sapiens GN=SSNA1 PE=1 SV=2	SSNA1;NA14	O43805	2.22068	2.23139	2.82318	1.23862	1.24287	0.0270982	0.511629	QD_DECR	11096000
1902	sp|P36021|MOT8_HUMAN	sp|P36021|MOT8_HUMAN Monocarboxylate transporter 8 OS=Homo sapiens GN=SLC16A2 PE=1 SV=2	SLC16A2;MCT8;XPCT	P36021	5.09793	5.61195	14.8742	4.34946	4.39513	0.320927	0.512696	NC	152990000
6251	sp|Q9NUD5|ZCHC3_HUMAN	sp|Q9NUD5|ZCHC3_HUMAN Zinc finger CCHC domain-containing protein 3 OS=Homo sapiens GN=ZCCHC3 PE=1 SV=1	ZCCHC3;C20orf99	Q9NUD5	3.78087	3.572	5.20512	2.265	2.02771	0.0516955	0.512746	NC	33397000
4703	sp|Q8TEQ6|GEMI5_HUMAN	sp|Q8TEQ6|GEMI5_HUMAN Gem-associated protein 5 OS=Homo sapiens GN=GEMIN5 PE=1 SV=3	GEMIN5	Q8TEQ6	127.691	133.345	134.281	70.4248	64.7738	0.00261557	0.513	QD_DECR	511010000
1584	sp|P20337|RAB3B_HUMAN	sp|P20337|RAB3B_HUMAN Ras-related protein Rab-3B OS=Homo sapiens GN=RAB3B PE=1 SV=2	RAB3B	P20337	39.4531	42.5732	49.7747	22.1887	22.923	0.0186575	0.513407	QD_DECR	622110000
2911	sp|Q12931-2|TRAP1_HUMAN;sp|Q12931|TRAP1_HUMAN	sp|Q12931-2|TRAP1_HUMAN Isoform 2 of Heat shock protein 75 kDa, mitochondrial OS=Homo sapiens GN=TRAP1;sp|Q12931|TRAP1_HUMAN Heat shock protein 75 kDa, mitochondrial OS=Homo sapiens GN=TRAP1 PE=1 SV=3	TRAP1;HSP75	Q12931	287.389	296.078	283.705	149.659	148.4	0.000500974	0.515571	QD_DECR	3108900000
2415	sp|P58397-3|ATS12_HUMAN;sp|P58397|ATS12_HUMAN	sp|P58397-3|ATS12_HUMAN Isoform 3 of A disintegrin and metalloproteinase with thrombospondin motifs 12 OS=Homo sapiens GN=ADAMTS12;sp|P58397|ATS12_HUMAN A disintegrin and metalloproteinase with thrombospondin motifs 12 OS=Homo sapiens GN=ADAMTS12 PE=1 SV=2	ADAMTS12;UNQ1918/PRO4389	P58397	35.2621	38.095	35.8492	17.9931	19.6141	0.00100206	0.516552	QD_DECR	182070000
6612	sp|Q9UG63|ABCF2_HUMAN;sp|Q9UG63-2|ABCF2_HUMAN	sp|Q9UG63|ABCF2_HUMAN ATP-binding cassette sub-family F member 2 OS=Homo sapiens GN=ABCF2 PE=1 SV=2;sp|Q9UG63-2|ABCF2_HUMAN Isoform 2 of ATP-binding cassette sub-family F member 2 OS=Homo sapiens GN=ABCF2	ABCF2;HUSSY-18	Q9UG63	250.374	236.087	218.244	121.792	121.118	0.00658868	0.517046	QD_DECR	1185500000
3920	sp|Q6UWZ7-2|ABRX1_HUMAN;sp|Q6UWZ7|ABRX1_HUMAN	sp|Q6UWZ7-2|ABRX1_HUMAN Isoform 2 of BRCA1-A complex subunit Abraxas 1 OS=Homo sapiens GN=ABRAXAS1;sp|Q6UWZ7|ABRX1_HUMAN BRCA1-A complex subunit Abraxas 1 OS=Homo sapiens GN=ABRAXAS1 PE=1 SV=2	ABRAXAS1;ABRA1;CCDC98;FAM175A;UNQ496/PRO1013	Q6UWZ7	4.96079	5.03565	3.93948	2.34355	2.46398	0.0214967	0.51746	QD_DECR	8110700
5994	sp|Q9H8H2-2|DDX31_HUMAN;sp|Q9H8H2|DDX31_HUMAN;sp|Q9H8H2-4|DDX31_HUMAN;sp|Q9H8H2-3|DDX31_HUMAN	sp|Q9H8H2-2|DDX31_HUMAN Isoform 2 of Probable ATP-dependent RNA helicase DDX31 OS=Homo sapiens GN=DDX31;sp|Q9H8H2|DDX31_HUMAN Probable ATP-dependent RNA helicase DDX31 OS=Homo sapiens GN=DDX31 PE=1 SV=2;sp|Q9H8H2-4|DDX31_HUMAN Isoform 4 of Probable ATP-dep	DDX31	Q9H8H2	14.8882	15.9288	16.0932	8.29986	7.92475	0.000604419	0.518798	QD_DECR	45672000
753	sp|O60942-3|MCE1_HUMAN;sp|O60942-4|MCE1_HUMAN;sp|O60942-2|MCE1_HUMAN;sp|O60942|MCE1_HUMAN	sp|O60942-3|MCE1_HUMAN Isoform 3 of mRNA-capping enzyme OS=Homo sapiens GN=RNGTT;sp|O60942-4|MCE1_HUMAN Isoform 4 of mRNA-capping enzyme OS=Homo sapiens GN=RNGTT;sp|O60942-2|MCE1_HUMAN Isoform 2 of mRNA-capping enzyme OS=Homo sapiens GN=RNGTT;sp|O60942|MCE	RNGTT;CAP1A	O60942	4.76004	4.9973	5.74076	2.53368	2.82766	0.00633522	0.518903	QD_DECR	12944000
356	sp|O00488|ZN593_HUMAN	sp|O00488|ZN593_HUMAN Zinc finger protein 593 OS=Homo sapiens GN=ZNF593 PE=1 SV=2	ZNF593;ZT86	O00488	22.951	23.0104	22.3619	11.9187	11.7586	7.67812e-05	0.519823	QD_DECR	42917000
777	sp|O75153|CLU_HUMAN	sp|O75153|CLU_HUMAN Clustered mitochondria protein homolog OS=Homo sapiens GN=CLUH PE=1 SV=2	CLUH;KIAA0664	O75153	159.407	161.365	198.194	85.9057	94.0061	0.0156814	0.520011	QD_DECR	787440000
6339	sp|Q9NWT1|PK1IP_HUMAN	sp|Q9NWT1|PK1IP_HUMAN p21-activated protein kinase-interacting protein 1 OS=Homo sapiens GN=PAK1IP1 PE=1 SV=2	PAK1IP1;PIP1;WDR84	Q9NWT1	34.9915	34.8386	39.8342	18.7507	19.2866	0.00741194	0.520278	QD_DECR	123740000
2926	sp|Q13015|AF1Q_HUMAN	sp|Q13015|AF1Q_HUMAN Protein AF1q OS=Homo sapiens GN=MLLT11 PE=1 SV=1	MLLT11;AF1Q	Q13015	33.0246	27.6068	23.8839	15.9928	13.3349	0.0233929	0.520515	NC	74365000
5519	sp|Q9BRU9|UTP23_HUMAN;sp|Q9BRU9-2|UTP23_HUMAN	sp|Q9BRU9|UTP23_HUMAN rRNA-processing protein UTP23 homolog OS=Homo sapiens GN=UTP23 PE=1 SV=2;sp|Q9BRU9-2|UTP23_HUMAN Isoform 2 of rRNA-processing protein UTP23 homolog OS=Homo sapiens GN=UTP23	UTP23;C8orf53	Q9BRU9	15.5615	15.7053	14.8234	7.3188	8.67554	0.0321081	0.520533	NC	41145000
4542	sp|Q8NCF5|NF2IP_HUMAN	sp|Q8NCF5|NF2IP_HUMAN NFATC2-interacting protein OS=Homo sapiens GN=NFATC2IP PE=1 SV=1	NFATC2IP;NIP45	Q8NCF5	3.78336	3.49874	5.77298	2.21881	2.31188	0.0995926	0.520566	NC	20686000
2258	sp|P52292|IMA1_HUMAN	sp|P52292|IMA1_HUMAN Importin subunit alpha-1 OS=Homo sapiens GN=KPNA2 PE=1 SV=1	KPNA2;RCH1;SRP1	P52292	104.553	101.199	107.212	56.8202	51.8467	0.00381888	0.520828	NC	788080000
7079	sp|Q9Y5B9|SP16H_HUMAN	sp|Q9Y5B9|SP16H_HUMAN FACT complex subunit SPT16 OS=Homo sapiens GN=SUPT16H PE=1 SV=1	SUPT16H;FACT140;FACTP140	Q9Y5B9	506.884	493.692	459.983	260.389	246.75	0.00100737	0.520834	NC	2391100000
2845	sp|Q08945|SSRP1_HUMAN	sp|Q08945|SSRP1_HUMAN FACT complex subunit SSRP1 OS=Homo sapiens GN=SSRP1 PE=1 SV=1	SSRP1;FACT80	Q08945	167.969	162.404	165.123	90.5101	81.7119	0.018759	0.521363	NC	1355700000
3788	sp|Q6FIF0-2|ZFAN6_HUMAN;sp|Q6FIF0|ZFAN6_HUMAN	sp|Q6FIF0-2|ZFAN6_HUMAN Isoform 2 of AN1-type zinc finger protein 6 OS=Homo sapiens GN=ZFAND6;sp|Q6FIF0|ZFAN6_HUMAN AN1-type zinc finger protein 6 OS=Homo sapiens GN=ZFAND6 PE=1 SV=2	ZFAND6;AWP1;ZA20D3;HT032	Q6FIF0	5.4647	6.32045	5.54414	2.88403	3.14225	0.00402724	0.521627	NC	38255000
1583	sp|P20336|RAB3A_HUMAN	sp|P20336|RAB3A_HUMAN Ras-related protein Rab-3A OS=Homo sapiens GN=RAB3A PE=1 SV=1	RAB3A	P20336	8.77527	8.32636	6.22206	4.25814	3.86535	0.0358503	0.52244	NC	196530000
5001	sp|Q96B26|EXOS8_HUMAN	sp|Q96B26|EXOS8_HUMAN Exosome complex component RRP43 OS=Homo sapiens GN=EXOSC8 PE=1 SV=1	EXOSC8;OIP2;RRP43	Q96B26	16.2197	14.403	15.545	8.43406	7.71273	0.00145362	0.524613	NC	81753000
3386	sp|Q16222-3|UAP1_HUMAN;sp|Q16222|UAP1_HUMAN;sp|Q16222-2|UAP1_HUMAN	sp|Q16222-3|UAP1_HUMAN Isoform 3 of UDP-N-acetylhexosamine pyrophosphorylase OS=Homo sapiens GN=UAP1;sp|Q16222|UAP1_HUMAN UDP-N-acetylhexosamine pyrophosphorylase OS=Homo sapiens GN=UAP1 PE=1 SV=3;sp|Q16222-2|UAP1_HUMAN Isoform AGX1 of UDP-N-acetylhexosami	UAP1;SPAG2	Q16222	446.388	425.532	485.456	232.575	242.335	0.00421598	0.524811	NC	4717100000
3831	sp|Q6NYC1-2|JMJD6_HUMAN;sp|Q6NYC1|JMJD6_HUMAN;sp|Q6NYC1-3|JMJD6_HUMAN	sp|Q6NYC1-2|JMJD6_HUMAN Isoform 2 of Bifunctional arginine demethylase and lysyl-hydroxylase JMJD6 OS=Homo sapiens GN=JMJD6;sp|Q6NYC1|JMJD6_HUMAN Bifunctional arginine demethylase and lysyl-hydroxylase JMJD6 OS=Homo sapiens GN=JMJD6 PE=1 SV=1;sp|Q6NYC1-3|J	JMJD6;KIAA0585;PTDSR	Q6NYC1	23.8081	27.3401	18.1814	11.1726	13.0845	0.0428458	0.524822	NC	64115000
677	sp|O60294|TYW4_HUMAN	sp|O60294|TYW4_HUMAN tRNA wybutosine-synthesizing protein 4 OS=Homo sapiens GN=LCMT2 PE=1 SV=3	LCMT2;KIAA0547;TYW4	O60294	9.0764	8.31319	7.53127	4.29984	4.44101	0.0111094	0.526116	NC	21615000
6365	sp|Q9NX58|LYAR_HUMAN	sp|Q9NX58|LYAR_HUMAN Cell growth-regulating nucleolar protein OS=Homo sapiens GN=LYAR PE=1 SV=2	LYAR;PNAS-5	Q9NX58	57.0244	50.5425	49.3168	27.8836	27.3098	0.00851712	0.527717	NC	285690000
6148	sp|Q9NQ55-2|SSF1_HUMAN;sp|Q9NQ55|SSF1_HUMAN;sp|Q9NQ55-3|SSF1_HUMAN	sp|Q9NQ55-2|SSF1_HUMAN Isoform 2 of Suppressor of SWI4 1 homolog OS=Homo sapiens GN=PPAN;sp|Q9NQ55|SSF1_HUMAN Suppressor of SWI4 1 homolog OS=Homo sapiens GN=PPAN PE=2 SV=1;sp|Q9NQ55-3|SSF1_HUMAN Isoform 3 of Suppressor of SWI4 1 homolog OS=Homo sapiens GN	PPAN;BXDC3;SSF1	Q9NQ55	53.3274	53.1178	64.1037	30.2043	29.8371	0.0175905	0.528072	NC	154250000
2279	sp|P52799|EFNB2_HUMAN	sp|P52799|EFNB2_HUMAN Ephrin-B2 OS=Homo sapiens GN=EFNB2 PE=1 SV=1	EFNB2;EPLG5;HTKL;LERK5	P52799	1.98702	1.61837	1.4827	0.839618	0.954341	0.0235988	0.528869	NC	9403600
6456	sp|Q9NZQ7-2|PD1L1_HUMAN;sp|Q9NZQ7|PD1L1_HUMAN	sp|Q9NZQ7-2|PD1L1_HUMAN Isoform 2 of Programmed cell death 1 ligand 1 OS=Homo sapiens GN=CD274;sp|Q9NZQ7|PD1L1_HUMAN Programmed cell death 1 ligand 1 OS=Homo sapiens GN=CD274 PE=1 SV=1	CD274;B7H1;PDCD1L1;PDCD1LG1;PDL1	Q9NZQ7	4.38786	4.02382	5.54683	2.48655	2.43637	0.0408502	0.529023	NC	12021000
6693	sp|Q9UJA5|TRM6_HUMAN;sp|Q9UJA5-2|TRM6_HUMAN;sp|Q9UJA5-3|TRM6_HUMAN	sp|Q9UJA5|TRM6_HUMAN tRNA (adenine(58)-N(1))-methyltransferase non-catalytic subunit TRM6 OS=Homo sapiens GN=TRMT6 PE=1 SV=1;sp|Q9UJA5-2|TRM6_HUMAN Isoform 2 of tRNA (adenine(58)-N(1))-methyltransferase non-catalytic subunit TRM6 OS=Homo sapiens GN=TRMT6;s	TRMT6;KIAA1153;TRM6;CGI-09	Q9UJA5	66.7529	64.352	64.1695	33.637	35.2524	0.000233478	0.529174	NC	235010000
3182	sp|Q14690|RRP5_HUMAN	sp|Q14690|RRP5_HUMAN Protein RRP5 homolog OS=Homo sapiens GN=PDCD11 PE=1 SV=3	PDCD11;KIAA0185	Q14690	324.381	324.693	353.028	178.295	176.236	0.00334099	0.530682	NC	1459700000
5637	sp|Q9BW60-2|ELOV1_HUMAN;sp|Q9BW60|ELOV1_HUMAN	sp|Q9BW60-2|ELOV1_HUMAN Isoform 2 of Elongation of very long chain fatty acids protein 1 OS=Homo sapiens GN=ELOVL1;sp|Q9BW60|ELOV1_HUMAN Elongation of very long chain fatty acids protein 1 OS=Homo sapiens GN=ELOVL1 PE=1 SV=1	ELOVL1;SSC1;CGI-88	Q9BW60	36.5885	37.3682	46.119	20.1936	22.2972	0.017643	0.530801	NC	364490000
2038	sp|P46087|NOP2_HUMAN;sp|P46087-4|NOP2_HUMAN	sp|P46087|NOP2_HUMAN Probable 28S rRNA (cytosine(4447)-C(5))-methyltransferase OS=Homo sapiens GN=NOP2 PE=1 SV=2;sp|P46087-4|NOP2_HUMAN Isoform 4 of Probable 28S rRNA (cytosine(4447)-C(5))-methyltransferase OS=Homo sapiens GN=NOP2	NOP2;NOL1;NSUN1	P46087	332.84	337.656	373.79	187.325	182.577	0.00502412	0.531323	NC	1625500000
4147	sp|Q86U38-2|NOP9_HUMAN;sp|Q86U38|NOP9_HUMAN	sp|Q86U38-2|NOP9_HUMAN Isoform 2 of Nucleolar protein 9 OS=Homo sapiens GN=NOP9;sp|Q86U38|NOP9_HUMAN Nucleolar protein 9 OS=Homo sapiens GN=NOP9 PE=1 SV=1	NOP9;C14orf21;KIAA2021	Q86U38	6.43101	6.97259	9.88188	3.89108	4.36981	0.0709755	0.532149	NC	45530000
6314	sp|Q9NVU7|SDA1_HUMAN;sp|Q9NVU7-2|SDA1_HUMAN	sp|Q9NVU7|SDA1_HUMAN Protein SDA1 homolog OS=Homo sapiens GN=SDAD1 PE=1 SV=3;sp|Q9NVU7-2|SDA1_HUMAN Isoform 2 of Protein SDA1 homolog OS=Homo sapiens GN=SDAD1	SDAD1;NUC130	Q9NVU7	98.9294	105.632	107.774	54.6854	56.4828	0.00136491	0.533889	NC	344810000
6045	sp|Q9HAV4|XPO5_HUMAN	sp|Q9HAV4|XPO5_HUMAN Exportin-5 OS=Homo sapiens GN=XPO5 PE=1 SV=1	XPO5;KIAA1291;RANBP21	Q9HAV4	47.3703	42.1955	39.0678	22.6136	23.2248	0.0133292	0.534523	NC	230250000
4626	sp|Q8TAK5|GABP2_HUMAN	sp|Q8TAK5|GABP2_HUMAN GA-binding protein subunit beta-2 OS=Homo sapiens GN=GABPB2 PE=1 SV=1	GABPB2	Q8TAK5	1.12804	2.7836	22.3643	3.74397	5.63522	0.612473	0.535426	NC	211420000
3271	sp|Q15170-2|TCAL1_HUMAN	sp|Q15170-2|TCAL1_HUMAN Isoform 2 of Transcription elongation factor A protein-like 1 OS=Homo sapiens GN=TCEAL1	TCEAL1;SIIR	Q15170	1.42666	2.24	1.25123	0.696407	1.06225	0.123865	0.536407	NC	9090600
5290	sp|Q96PZ0|PUS7_HUMAN	sp|Q96PZ0|PUS7_HUMAN Pseudouridylate synthase 7 homolog OS=Homo sapiens GN=PUS7 PE=1 SV=2	PUS7;KIAA1897	Q96PZ0	14.422	16.0467	16.6372	7.91108	8.9639	0.00348848	0.537353	NC	33694000
6470	sp|Q9P031|TAP26_HUMAN	sp|Q9P031|TAP26_HUMAN Thyroid transcription factor 1-associated protein 26 OS=Homo sapiens GN=CCDC59 PE=1 SV=2	CCDC59;BR22;TAP26;HSPC128	Q9P031	13.2685	15.0494	18.1837	8.71155	7.94968	0.0312948	0.53744	NC	54104000
1809	sp|P30825|CTR1_HUMAN	sp|P30825|CTR1_HUMAN High affinity cationic amino acid transporter 1 OS=Homo sapiens GN=SLC7A1 PE=1 SV=1	SLC7A1;ATRC1;ERR;REC1L	P30825	27.9156	26.1131	23.7709	13.6979	14.2103	0.00775372	0.538079	NC	87954000
252	sp|A4D1E9-2|GTPBA_HUMAN;sp|A4D1E9|GTPBA_HUMAN;sp|A4D1E9-3|GTPBA_HUMAN	sp|A4D1E9-2|GTPBA_HUMAN Isoform 2 of GTP-binding protein 10 OS=Homo sapiens GN=GTPBP10;sp|A4D1E9|GTPBA_HUMAN GTP-binding protein 10 OS=Homo sapiens GN=GTPBP10 PE=1 SV=1;sp|A4D1E9-3|GTPBA_HUMAN Isoform 3 of GTP-binding protein 10 OS=Homo sapiens GN=GTPBP10	GTPBP10;OBGH2;UG0751c10	A4D1E9	3.96538	4.4519	4.83549	2.373	2.38498	0.0148703	0.538527	NC	14703000
4658	sp|Q8TCG1|CIP2A_HUMAN;sp|Q8TCG1-2|CIP2A_HUMAN	sp|Q8TCG1|CIP2A_HUMAN Protein CIP2A OS=Homo sapiens GN=KIAA1524 PE=1 SV=2;sp|Q8TCG1-2|CIP2A_HUMAN Isoform 2 of Protein CIP2A OS=Homo sapiens GN=KIAA1524	KIAA1524;CIP2A	Q8TCG1	12.8534	12.9803	14.7905	7.34992	7.23608	0.00942884	0.53857	NC	29908000
336	sp|O00411|RPOM_HUMAN	sp|O00411|RPOM_HUMAN DNA-directed RNA polymerase, mitochondrial OS=Homo sapiens GN=POLRMT PE=1 SV=2	POLRMT	O00411	10.2951	9.42746	12.1183	6.03028	5.42043	0.016456	0.539435	NC	20825000
3444	sp|Q16850|CP51A_HUMAN;sp|Q16850-2|CP51A_HUMAN	sp|Q16850|CP51A_HUMAN Lanosterol 14-alpha demethylase OS=Homo sapiens GN=CYP51A1 PE=1 SV=3;sp|Q16850-2|CP51A_HUMAN Isoform 2 of Lanosterol 14-alpha demethylase OS=Homo sapiens GN=CYP51A1	CYP51A1;CYP51	Q16850	67.7747	67.0676	72.5867	36.5793	38.0486	0.000964087	0.539664	NC	378660000
6885	sp|Q9Y241|HIG1A_HUMAN	sp|Q9Y241|HIG1A_HUMAN HIG1 domain family member 1A, mitochondrial OS=Homo sapiens GN=HIGD1A PE=1 SV=1	HIGD1A;HIG1;HSPC010	Q9Y241	5.37943	5.25484	5.82762	3.16842	2.7584	0.00648914	0.540049	NC	247700000
361	sp|O00541|PESC_HUMAN;sp|O00541-2|PESC_HUMAN	sp|O00541|PESC_HUMAN Pescadillo homolog OS=Homo sapiens GN=PES1 PE=1 SV=1;sp|O00541-2|PESC_HUMAN Isoform 2 of Pescadillo homolog OS=Homo sapiens GN=PES1	PES1	O00541	110.55	105.695	116.114	60.6347	59.0342	0.00210381	0.540089	NC	796550000
1028	sp|O95478|NSA2_HUMAN	sp|O95478|NSA2_HUMAN Ribosome biogenesis protein NSA2 homolog OS=Homo sapiens GN=NSA2 PE=1 SV=1	NSA2;TINP1;HUSSY-29	O95478	58.9146	65.4937	72.2041	33.6869	37.1088	0.00818893	0.540116	NC	166520000
2399	sp|P57076|CU059_HUMAN	sp|P57076|CU059_HUMAN UPF0769 protein C21orf59 OS=Homo sapiens GN=C21orf59 PE=1 SV=1	C21orf59;C21orf48	P57076	14.8828	33.9172	16.3281	9.93605	13.5307	0.240859	0.540475	NC	68922000
3643	sp|Q5SXM8|DNLZ_HUMAN	sp|Q5SXM8|DNLZ_HUMAN DNL-type zinc finger protein OS=Homo sapiens GN=DNLZ PE=1 SV=1	DNLZ;C9orf151	Q5SXM8	3.14186	2.58879	2.90442	1.56971	1.54433	0.0139455	0.540939	NC	8562800
1416	sp|P13010|XRCC5_HUMAN	sp|P13010|XRCC5_HUMAN X-ray repair cross-complementing protein 5 OS=Homo sapiens GN=XRCC5 PE=1 SV=3	XRCC5;G22P2	P13010	1064.27	1015.28	907.424	553.197	524.796	0.00640295	0.541346	NC	15099000000
5422	sp|Q99729-3|ROAA_HUMAN;sp|Q99729-2|ROAA_HUMAN;sp|Q99729-4|ROAA_HUMAN;sp|Q99729|ROAA_HUMAN	sp|Q99729-3|ROAA_HUMAN Isoform 3 of Heterogeneous nuclear ribonucleoprotein A/B OS=Homo sapiens GN=HNRNPAB;sp|Q99729-2|ROAA_HUMAN Isoform 2 of Heterogeneous nuclear ribonucleoprotein A/B OS=Homo sapiens GN=HNRNPAB;sp|Q99729-4|ROAA_HUMAN Isoform 4 of Hetero	HNRNPAB;ABBP1;HNRPAB	Q99729	349.351	312.331	311.175	171.356	180.247	0.00363792	0.54212	NC	3391900000
5486	sp|Q9BQG0|MBB1A_HUMAN;sp|Q9BQG0-2|MBB1A_HUMAN	sp|Q9BQG0|MBB1A_HUMAN Myb-binding protein 1A OS=Homo sapiens GN=MYBBP1A PE=1 SV=2;sp|Q9BQG0-2|MBB1A_HUMAN Isoform 2 of Myb-binding protein 1A OS=Homo sapiens GN=MYBBP1A	MYBBP1A;P160	Q9BQG0	297.133	298.281	327.567	164.297	169.397	0.00325074	0.542309	NC	2482200000
3079	sp|Q13868-2|EXOS2_HUMAN;sp|Q13868|EXOS2_HUMAN;sp|Q13868-3|EXOS2_HUMAN	sp|Q13868-2|EXOS2_HUMAN Isoform 2 of Exosome complex component RRP4 OS=Homo sapiens GN=EXOSC2;sp|Q13868|EXOS2_HUMAN Exosome complex component RRP4 OS=Homo sapiens GN=EXOSC2 PE=1 SV=2;sp|Q13868-3|EXOS2_HUMAN Isoform 3 of Exosome complex component RRP4 OS=Ho	EXOSC2;RRP4	Q13868	55.671	57.8564	64.1097	31.1939	33.1428	0.00428568	0.543271	NC	193400000
2313	sp|P53814-5|SMTN_HUMAN;sp|P53814|SMTN_HUMAN;sp|P53814-6|SMTN_HUMAN;sp|P53814-2|SMTN_HUMAN	sp|P53814-5|SMTN_HUMAN Isoform B2 of Smoothelin OS=Homo sapiens GN=SMTN;sp|P53814|SMTN_HUMAN Smoothelin OS=Homo sapiens GN=SMTN PE=1 SV=7;sp|P53814-6|SMTN_HUMAN Isoform B3 of Smoothelin OS=Homo sapiens GN=SMTN;sp|P53814-2|SMTN_HUMAN Isoform A of Smoothelin	SMTN;SMSMO	P53814	90.4933	85.3696	88.1897	46.7482	48.9354	0.000213094	0.543548	NC	311580000
722	sp|O60678-2|ANM3_HUMAN;sp|O60678|ANM3_HUMAN	sp|O60678-2|ANM3_HUMAN Isoform 2 of Protein arginine N-methyltransferase 3 OS=Homo sapiens GN=PRMT3;sp|O60678|ANM3_HUMAN Protein arginine N-methyltransferase 3 OS=Homo sapiens GN=PRMT3 PE=1 SV=3	PRMT3;HRMT1L3	O60678	17.4982	21.0749	30.9782	12.2776	12.9413	0.118842	0.543891	NC	48733000
5872	sp|Q9H2D1|MFTC_HUMAN	sp|Q9H2D1|MFTC_HUMAN Mitochondrial folate transporter/carrier OS=Homo sapiens GN=SLC25A32 PE=1 SV=2	SLC25A32;MFT;MFTC	Q9H2D1	10.6249	9.55851	11.1624	5.3226	6.06283	0.00433054	0.54483	NC	49761000
6197	sp|Q9NRF9|DPOE3_HUMAN	sp|Q9NRF9|DPOE3_HUMAN DNA polymerase epsilon subunit 3 OS=Homo sapiens GN=POLE3 PE=1 SV=1	POLE3;CHRAC17	Q9NRF9	49.2335	53.7273	57.251	29.2326	29.0226	0.00890337	0.545421	NC	406650000
4492	sp|Q8N999|CL029_HUMAN;sp|Q8N999-3|CL029_HUMAN	sp|Q8N999|CL029_HUMAN Uncharacterized protein C12orf29 OS=Homo sapiens GN=C12orf29 PE=1 SV=2;sp|Q8N999-3|CL029_HUMAN Isoform 3 of Uncharacterized protein C12orf29 OS=Homo sapiens GN=C12orf29	C12orf29	Q8N999	23.1472	22.2964	23.3829	12.3933	12.6482	0.000282676	0.545752	NC	83761000
4489	sp|Q8N8Z6-2|DCBD1_HUMAN;sp|Q8N8Z6|DCBD1_HUMAN	sp|Q8N8Z6-2|DCBD1_HUMAN Isoform 2 of Discoidin, CUB and LCCL domain-containing protein 1 OS=Homo sapiens GN=DCBLD1;sp|Q8N8Z6|DCBD1_HUMAN Discoidin, CUB and LCCL domain-containing protein 1 OS=Homo sapiens GN=DCBLD1 PE=1 SV=2	DCBLD1	Q8N8Z6	15.0258	14.2522	16.4393	8.32335	8.3132	0.00844815	0.54585	NC	24056000
6840	sp|Q9UNX4|WDR3_HUMAN	sp|Q9UNX4|WDR3_HUMAN WD repeat-containing protein 3 OS=Homo sapiens GN=WDR3 PE=1 SV=1	WDR3	Q9UNX4	100.971	103.237	119.701	59.8301	58.0532	0.0127191	0.545911	NC	471700000
6893	sp|Q9Y266|NUDC_HUMAN	sp|Q9Y266|NUDC_HUMAN Nuclear migration protein nudC OS=Homo sapiens GN=NUDC PE=1 SV=1	NUDC	Q9Y266	883.663	853.954	812.431	461.697	468.745	0.00228361	0.547309	NC	8171800000
926	sp|O94842-3|TOX4_HUMAN;sp|O94842-2|TOX4_HUMAN;sp|O94842|TOX4_HUMAN	sp|O94842-3|TOX4_HUMAN Isoform 3 of TOX high mobility group box family member 4 OS=Homo sapiens GN=TOX4;sp|O94842-2|TOX4_HUMAN Isoform 2 of TOX high mobility group box family member 4 OS=Homo sapiens GN=TOX4;sp|O94842|TOX4_HUMAN TOX high mobility group box	TOX4;C14orf92;KIAA0737	O94842	45.029	43.2972	45.5673	24.7971	24.1247	0.000211151	0.548068	NC	125460000
1156	sp|P04114|APOB_HUMAN	sp|P04114|APOB_HUMAN Apolipoprotein B-100 OS=Homo sapiens GN=APOB PE=1 SV=2	APOB	P04114	111.367	149.307	102.878	62.3818	70.4581	0.0531247	0.548093	NC	414120000
3163	sp|Q14596-2|NBR1_HUMAN;sp|Q14596|NBR1_HUMAN	sp|Q14596-2|NBR1_HUMAN Isoform 2 of Next to BRCA1 gene 1 protein OS=Homo sapiens GN=NBR1;sp|Q14596|NBR1_HUMAN Next to BRCA1 gene 1 protein OS=Homo sapiens GN=NBR1 PE=1 SV=3	NBR1;1A13B;KIAA0049;M17S2;MIG19	Q14596	12.7149	12.958	14.7224	7.06421	7.70245	0.00438196	0.548331	NC	26166000
3460	sp|Q29983|MICA_HUMAN	sp|Q29983|MICA_HUMAN MHC class I polypeptide-related sequence A OS=Homo sapiens GN=MICA PE=1 SV=1	MICA;PERB11.1	Q29983	8.48137	7.65276	9.66069	4.86716	4.56245	0.0169053	0.548343	NC	33329000
4513	sp|Q8NBI5|S43A3_HUMAN;sp|Q8NBI5-2|S43A3_HUMAN	sp|Q8NBI5|S43A3_HUMAN Solute carrier family 43 member 3 OS=Homo sapiens GN=SLC43A3 PE=1 SV=2;sp|Q8NBI5-2|S43A3_HUMAN Isoform 2 of Solute carrier family 43 member 3 OS=Homo sapiens GN=SLC43A3	SLC43A3;PSEC0252	Q8NBI5	9.06512	8.75157	10.9299	5.75543	4.7634	0.0143264	0.548874	NC	19218000
6842	sp|Q9UNZ5|L10K_HUMAN	sp|Q9UNZ5|L10K_HUMAN Leydig cell tumor 10 kDa protein homolog OS=Homo sapiens GN=C19orf53 PE=1 SV=1	C19orf53;HSPC023	Q9UNZ5	60.8161	56.729	59.4455	32.665	32.1104	0.0013059	0.548973	NC	199350000
5471	sp|Q9BQ67|GRWD1_HUMAN	sp|Q9BQ67|GRWD1_HUMAN Glutamate-rich WD repeat-containing protein 1 OS=Homo sapiens GN=GRWD1 PE=1 SV=1	GRWD1;GRWD;KIAA1942;WDR28	Q9BQ67	51.868	43.2228	45.3795	27.4819	23.9542	0.00675363	0.549256	NC	465770000
2039	sp|P46087-2|NOP2_HUMAN;sp|P46087-3|NOP2_HUMAN	sp|P46087-2|NOP2_HUMAN Isoform 2 of Probable 28S rRNA (cytosine(4447)-C(5))-methyltransferase OS=Homo sapiens GN=NOP2;sp|P46087-3|NOP2_HUMAN Isoform 3 of Probable 28S rRNA (cytosine(4447)-C(5))-methyltransferase OS=Homo sapiens GN=NOP2	NOP2;NOL1;NSUN1	P46087	13.8567	14.779	18.2077	9.24716	7.90735	0.0208974	0.549315	NC	73474000
2764	sp|Q03701|CEBPZ_HUMAN	sp|Q03701|CEBPZ_HUMAN CCAAT/enhancer-binding protein zeta OS=Homo sapiens GN=CEBPZ PE=1 SV=3	CEBPZ;CBF2	Q03701	116.503	119.138	125.655	66.6103	65.7271	0.00201973	0.549429	NC	494420000
5877	sp|Q9H2J4|PDCL3_HUMAN	sp|Q9H2J4|PDCL3_HUMAN Phosducin-like protein 3 OS=Homo sapiens GN=PDCL3 PE=1 SV=1	PDCL3;PhLP2A;VIAF1	Q9H2J4	65.386	63.2789	56.7894	34.3476	33.6583	0.00770042	0.550048	NC	389640000
1408	sp|P12268|IMDH2_HUMAN	sp|P12268|IMDH2_HUMAN Inosine-5-monophosphate dehydrogenase 2 OS=Homo sapiens GN=IMPDH2 PE=1 SV=2	IMPDH2;IMPD2	P12268	588.244	546.544	559.483	307.24	314.486	0.00121051	0.550437	NC	4065300000
515	sp|O15355|PPM1G_HUMAN	sp|O15355|PPM1G_HUMAN Protein phosphatase 1G OS=Homo sapiens GN=PPM1G PE=1 SV=1	PPM1G;PPM1C	O15355	215.658	207.077	207.944	117.308	114.128	0.000100842	0.550446	NC	1382300000
1623	sp|P22102|PUR2_HUMAN;sp|P22102-2|PUR2_HUMAN	sp|P22102|PUR2_HUMAN Trifunctional purine biosynthetic protein adenosine-3 OS=Homo sapiens GN=GART PE=1 SV=1;sp|P22102-2|PUR2_HUMAN Isoform Short of Trifunctional purine biosynthetic protein adenosine-3 OS=Homo sapiens GN=GART	GART;PGFT;PRGS	P22102	477.042	468.368	485.761	263.114	262.533	0.000528248	0.550927	NC	4826100000
6878	sp|Q9Y221|NIP7_HUMAN;sp|Q9Y221-2|NIP7_HUMAN	sp|Q9Y221|NIP7_HUMAN 60S ribosome subunit biogenesis protein NIP7 homolog OS=Homo sapiens GN=NIP7 PE=1 SV=1;sp|Q9Y221-2|NIP7_HUMAN Isoform 2 of 60S ribosome subunit biogenesis protein NIP7 homolog OS=Homo sapiens GN=NIP7	NIP7;CGI-37;HSPC031;HSPC180;OK/SW-cl.76;OK/SW-cl.78	Q9Y221	73.1882	73.4401	71.7378	40.3174	39.9244	5.80956e-05	0.551197	NC	339190000
1533	sp|P17844|DDX5_HUMAN;sp|P17844-2|DDX5_HUMAN	sp|P17844|DDX5_HUMAN Probable ATP-dependent RNA helicase DDX5 OS=Homo sapiens GN=DDX5 PE=1 SV=1;sp|P17844-2|DDX5_HUMAN Isoform 2 of Probable ATP-dependent RNA helicase DDX5 OS=Homo sapiens GN=DDX5	DDX5;G17P1;HELR;HLR1	P17844	569.161	549.549	572.079	316.578	305.491	0.000106331	0.551875	NC	7211800000
3250	sp|Q15070-2|OXA1L_HUMAN;sp|Q15070|OXA1L_HUMAN	sp|Q15070-2|OXA1L_HUMAN Isoform 2 of Mitochondrial inner membrane protein OXA1L OS=Homo sapiens GN=OXA1L;sp|Q15070|OXA1L_HUMAN Mitochondrial inner membrane protein OXA1L OS=Homo sapiens GN=OXA1L PE=1 SV=3	OXA1L	Q15070	67.1386	70.5357	78.7322	42.1262	37.5668	0.00440581	0.552385	NC	339880000
3319	sp|Q15437|SC23B_HUMAN	sp|Q15437|SC23B_HUMAN Protein transport protein Sec23B OS=Homo sapiens GN=SEC23B PE=1 SV=2	SEC23B	Q15437	95.0497	96.1288	122.821	55.3285	60.3079	0.0288459	0.552404	NC	1054900000
3248	sp|Q15061|WDR43_HUMAN	sp|Q15061|WDR43_HUMAN WD repeat-containing protein 43 OS=Homo sapiens GN=WDR43 PE=1 SV=3	WDR43;KIAA0007;UTP5	Q15061	103.008	101.234	98.0357	55.9569	55.4227	0.000747875	0.552703	NC	442760000
4568	sp|Q8NEF9|SRFB1_HUMAN	sp|Q8NEF9|SRFB1_HUMAN Serum response factor-binding protein 1 OS=Homo sapiens GN=SRFBP1 PE=1 SV=1	SRFBP1	Q8NEF9	48.6493	44.0326	47.8479	27.1216	24.6706	0.00183151	0.552825	NC	127440000
5743	sp|Q9BZX2|UCK2_HUMAN	sp|Q9BZX2|UCK2_HUMAN Uridine-cytidine kinase 2 OS=Homo sapiens GN=UCK2 PE=1 SV=1	UCK2;UMPK	Q9BZX2	28.7208	30.4834	32.4841	16.5554	17.2941	0.00331104	0.55377	NC	141030000
2400	sp|P57081-3|WDR4_HUMAN;sp|P57081-2|WDR4_HUMAN;sp|P57081|WDR4_HUMAN	sp|P57081-3|WDR4_HUMAN Isoform 3 of tRNA (guanine-N(7)-)-methyltransferase non-catalytic subunit WDR4 OS=Homo sapiens GN=WDR4;sp|P57081-2|WDR4_HUMAN Isoform 2 of tRNA (guanine-N(7)-)-methyltransferase non-catalytic subunit WDR4 OS=Homo sapiens GN=WDR4;sp|P	WDR4	P57081	9.51422	11.6543	12.7663	6.29163	6.23648	0.0338425	0.553772	NC	88375000
6231	sp|Q9NSI2-2|F207A_HUMAN;sp|Q9NSI2|F207A_HUMAN	sp|Q9NSI2-2|F207A_HUMAN Isoform B of Protein FAM207A OS=Homo sapiens GN=FAM207A;sp|Q9NSI2|F207A_HUMAN Protein FAM207A OS=Homo sapiens GN=FAM207A PE=1 SV=2	FAM207A;C21orf70;PRED56	Q9NSI2	23.8938	23.3168	24.6234	13.4971	13.0584	0.000184172	0.554517	NC	58784000
4420	sp|Q8N428-2|GLT16_HUMAN;sp|Q8N428|GLT16_HUMAN	sp|Q8N428-2|GLT16_HUMAN Isoform 2 of Polypeptide N-acetylgalactosaminyltransferase 16 OS=Homo sapiens GN=GALNT16;sp|Q8N428|GLT16_HUMAN Polypeptide N-acetylgalactosaminyltransferase 16 OS=Homo sapiens GN=GALNT16 PE=1 SV=2	GALNT16;GALNTL1;KIAA1130	Q8N428	14.8754	15.2841	17.8884	8.51951	9.24871	0.0100393	0.554704	NC	52774000
6057	sp|Q9HB71|CYBP_HUMAN;sp|Q9HB71-3|CYBP_HUMAN	sp|Q9HB71|CYBP_HUMAN Calcyclin-binding protein OS=Homo sapiens GN=CACYBP PE=1 SV=2;sp|Q9HB71-3|CYBP_HUMAN Isoform 3 of Calcyclin-binding protein OS=Homo sapiens GN=CACYBP	CACYBP;S100A6BP;SIP;PNAS-107	Q9HB71	600.131	562.94	439.711	307.035	286.112	0.0343875	0.55511	NC	3080200000
5467	sp|Q9BQ49|SMIM7_HUMAN	sp|Q9BQ49|SMIM7_HUMAN Small integral membrane protein 7 OS=Homo sapiens GN=SMIM7 PE=1 SV=2	SMIM7;C19orf42	Q9BQ49	3.90832	3.26238	4.05905	2.21417	1.94416	0.010672	0.555444	NC	27050000
3087	sp|Q13907|IDI1_HUMAN;sp|Q13907-2|IDI1_HUMAN	sp|Q13907|IDI1_HUMAN Isopentenyl-diphosphate Delta-isomerase 1 OS=Homo sapiens GN=IDI1 PE=1 SV=2;sp|Q13907-2|IDI1_HUMAN Isoform 2 of Isopentenyl-diphosphate Delta-isomerase 1 OS=Homo sapiens GN=IDI1	IDI1	Q13907	96.5452	92.6092	89.2478	54.057	49.0659	0.00331818	0.555615	NC	433040000
228	sp|P07919|QCR6_HUMAN;sp|A0A096LP55|QCR6L_HUMAN	sp|P07919|QCR6_HUMAN Cytochrome b-c1 complex subunit 6, mitochondrial OS=Homo sapiens GN=UQCRH PE=1 SV=2;sp|A0A096LP55|QCR6L_HUMAN Cytochrome b-c1 complex subunit 6-like, mitochondrial OS=Homo sapiens GN=UQCRHL PE=3 SV=1	UQCRH	P07919	35.2599	39.3884	35.8253	20.2659	20.7114	0.00513446	0.556386	NC	146300000
1744	sp|P28340|DPOD1_HUMAN	sp|P28340|DPOD1_HUMAN DNA polymerase delta catalytic subunit OS=Homo sapiens GN=POLD1 PE=1 SV=2	POLD1;POLD	P28340	8.78497	10.366	12.5679	5.85557	5.92399	0.0505956	0.557061	NC	27828000
5476	sp|Q9BQ95|ECSIT_HUMAN;sp|Q9BQ95-3|ECSIT_HUMAN	sp|Q9BQ95|ECSIT_HUMAN Evolutionarily conserved signaling intermediate in Toll pathway, mitochondrial OS=Homo sapiens GN=ECSIT PE=1 SV=1;sp|Q9BQ95-3|ECSIT_HUMAN Isoform 3 of Evolutionarily conserved signaling intermediate in Toll pathway, mitochondrial OS=H	ECSIT	Q9BQ95	6.17296	6.68472	8.31979	3.93484	3.93864	0.0404009	0.557678	NC	56673000
502	sp|O15243|OBRG_HUMAN	sp|O15243|OBRG_HUMAN Leptin receptor gene-related protein OS=Homo sapiens GN=LEPROT PE=2 SV=1	LEPROT;LEPR;OBR	O15243	0.334013	0.34604	0.753247	0.221699	0.31144	0.262539	0.55795	NC	3924100
2632	sp|P81605|DCD_HUMAN;sp|P81605-2|DCD_HUMAN	sp|P81605|DCD_HUMAN Dermcidin OS=Homo sapiens GN=DCD PE=1 SV=2;sp|P81605-2|DCD_HUMAN Isoform 2 of Dermcidin OS=Homo sapiens GN=DCD	DCD;AIDD;DSEP	P81605	30.4351	14.8125	17.0814	7.1479	16.0548	0.264409	0.558393	NC	72380000
2902	sp|Q12894|IFRD2_HUMAN;sp|Q12894-2|IFRD2_HUMAN	sp|Q12894|IFRD2_HUMAN Interferon-related developmental regulator 2 OS=Homo sapiens GN=IFRD2 PE=1 SV=3;sp|Q12894-2|IFRD2_HUMAN Isoform 2 of Interferon-related developmental regulator 2 OS=Homo sapiens GN=IFRD2	IFRD2	Q12894	1.26175	1.3204	1.78257	0.986822	0.640499	0.0882149	0.559253	NC	8112000
3364	sp|Q15785|TOM34_HUMAN	sp|Q15785|TOM34_HUMAN Mitochondrial import receptor subunit TOM34 OS=Homo sapiens GN=TOMM34 PE=1 SV=2	TOMM34;URCC3	Q15785	222.898	208.834	224.934	121.613	123.274	0.00221398	0.559386	NC	2202900000
3183	sp|Q14692|BMS1_HUMAN	sp|Q14692|BMS1_HUMAN Ribosome biogenesis protein BMS1 homolog OS=Homo sapiens GN=BMS1 PE=1 SV=1	BMS1;BMS1L;KIAA0187	Q14692	99.0715	97.7112	116.054	57.8627	58.9115	0.0155489	0.559913	NC	423260000
1820	sp|P31483|TIA1_HUMAN;sp|P31483-3|TIA1_HUMAN	sp|P31483|TIA1_HUMAN Nucleolysin TIA-1 isoform p40 OS=Homo sapiens GN=TIA1 PE=1 SV=3;sp|P31483-3|TIA1_HUMAN Isoform 3 of Nucleolysin TIA-1 isoform p40 OS=Homo sapiens GN=TIA1	TIA1	P31483	28.8878	28.2383	29.761	17.1412	15.2918	0.0182349	0.559916	NC	140120000
5699	sp|Q9BYB4|GNB1L_HUMAN	sp|Q9BYB4|GNB1L_HUMAN Guanine nucleotide-binding protein subunit beta-like protein 1 OS=Homo sapiens GN=GNB1L PE=1 SV=2	GNB1L;GY2;KIAA1645;WDR14;FKSG1	Q9BYB4	1.59901	2.03157	6.25912	1.68907	2.00393	0.432436	0.560129	NC	64843000
5469	sp|Q9BQ52-4|RNZ2_HUMAN;sp|Q9BQ52|RNZ2_HUMAN;sp|Q9BQ52-3|RNZ2_HUMAN	sp|Q9BQ52-4|RNZ2_HUMAN Isoform 4 of Zinc phosphodiesterase ELAC protein 2 OS=Homo sapiens GN=ELAC2;sp|Q9BQ52|RNZ2_HUMAN Zinc phosphodiesterase ELAC protein 2 OS=Homo sapiens GN=ELAC2 PE=1 SV=2;sp|Q9BQ52-3|RNZ2_HUMAN Isoform 3 of Zinc phosphodiesterase ELAC	ELAC2;HPC2	Q9BQ52	36.699	35.7715	42.2978	22.6923	20.2007	0.00623176	0.560604	NC	265290000
1194	sp|P05455|LA_HUMAN	sp|P05455|LA_HUMAN Lupus La protein OS=Homo sapiens GN=SSB PE=1 SV=2	SSB	P05455	862.888	875.701	820.441	484.631	472.265	0.000717555	0.560894	NC	8499900000
6213	sp|Q9NRX1|PNO1_HUMAN	sp|Q9NRX1|PNO1_HUMAN RNA-binding protein PNO1 OS=Homo sapiens GN=PNO1 PE=1 SV=1	PNO1	Q9NRX1	55.1906	55.8162	57.6198	31.975	31.0918	0.000103429	0.561004	NC	218190000
4744	sp|Q8WUM9|S20A1_HUMAN	sp|Q8WUM9|S20A1_HUMAN Sodium-dependent phosphate transporter 1 OS=Homo sapiens GN=SLC20A1 PE=1 SV=1	SLC20A1;GLVR1;PIT1	Q8WUM9	52.6056	52.4682	53.2546	28.3664	30.8996	0.0290862	0.561484	NC	201130000
5993	sp|Q9H8H0|NOL11_HUMAN	sp|Q9H8H0|NOL11_HUMAN Nucleolar protein 11 OS=Homo sapiens GN=NOL11 PE=1 SV=1	NOL11;L14	Q9H8H0	72.5002	73.4945	83.8017	43.803	42.278	0.00909249	0.561895	NC	354060000
1199	sp|P06132|DCUP_HUMAN	sp|P06132|DCUP_HUMAN Uroporphyrinogen decarboxylase OS=Homo sapiens GN=UROD PE=1 SV=2	UROD	P06132	68.5258	74.6505	126.408	50.2661	50.8064	0.165445	0.56238	NC	1138500000
1816	sp|P31321|KAP1_HUMAN	sp|P31321|KAP1_HUMAN cAMP-dependent protein kinase type I-beta regulatory subunit OS=Homo sapiens GN=PRKAR1B PE=1 SV=4	PRKAR1B	P31321	4.37636	4.19981	4.73009	2.19247	2.80677	0.0530609	0.563559	NC	30656000
369	sp|O00592-2|PODXL_HUMAN;sp|O00592|PODXL_HUMAN	sp|O00592-2|PODXL_HUMAN Isoform 2 of Podocalyxin OS=Homo sapiens GN=PODXL;sp|O00592|PODXL_HUMAN Podocalyxin OS=Homo sapiens GN=PODXL PE=1 SV=2	PODXL;PCLP;PCLP1	O00592	55.7748	59.7536	60.4391	33.6487	32.4858	0.001172	0.563751	NC	192910000
528	sp|O15446|RPA34_HUMAN;sp|O15446-2|RPA34_HUMAN	sp|O15446|RPA34_HUMAN DNA-directed RNA polymerase I subunit RPA34 OS=Homo sapiens GN=CD3EAP PE=1 SV=1;sp|O15446-2|RPA34_HUMAN Isoform 2 of DNA-directed RNA polymerase I subunit RPA34 OS=Homo sapiens GN=CD3EAP	CD3EAP;ASE1;CAST;PAF49	O15446	24.0021	24.963	26.1448	13.7816	14.4591	0.000758747	0.563987	NC	230190000
4849	sp|Q92598-2|HS105_HUMAN;sp|Q92598|HS105_HUMAN;sp|Q92598-4|HS105_HUMAN;sp|Q92598-3|HS105_HUMAN	sp|Q92598-2|HS105_HUMAN Isoform Beta of Heat shock protein 105 kDa OS=Homo sapiens GN=HSPH1;sp|Q92598|HS105_HUMAN Heat shock protein 105 kDa OS=Homo sapiens GN=HSPH1 PE=1 SV=1;sp|Q92598-4|HS105_HUMAN Isoform 4 of Heat shock protein 105 kDa OS=Homo sapiens	HSPH1;HSP105;HSP110;KIAA0201	Q92598	677.837	632.732	599.19	360.801	357.338	0.00643161	0.564054	NC	4371500000
2191	sp|P50579-3|MAP2_HUMAN;sp|P50579|MAP2_HUMAN	sp|P50579-3|MAP2_HUMAN Isoform 3 of Methionine aminopeptidase 2 OS=Homo sapiens GN=METAP2;sp|P50579|MAP2_HUMAN Methionine aminopeptidase 2 OS=Homo sapiens GN=METAP2 PE=1 SV=1	METAP2;MNPEP;P67EIF2	P50579	267.088	243.873	177.408	133.379	125.928	0.0629133	0.565047	NC	1588000000
5318	sp|Q96RP9|EFGM_HUMAN;sp|Q96RP9-2|EFGM_HUMAN	sp|Q96RP9|EFGM_HUMAN Elongation factor G, mitochondrial OS=Homo sapiens GN=GFM1 PE=1 SV=2;sp|Q96RP9-2|EFGM_HUMAN Isoform 2 of Elongation factor G, mitochondrial OS=Homo sapiens GN=GFM1	GFM1;EFG;EFG1;GFM	Q96RP9	147.488	155.805	170.144	86.1259	92.2498	0.0038544	0.565151	NC	661240000
1215	sp|P06748|NPM_HUMAN;sp|P06748-3|NPM_HUMAN;sp|P06748-2|NPM_HUMAN	sp|P06748|NPM_HUMAN Nucleophosmin OS=Homo sapiens GN=NPM1 PE=1 SV=2;sp|P06748-3|NPM_HUMAN Isoform 3 of Nucleophosmin OS=Homo sapiens GN=NPM1;sp|P06748-2|NPM_HUMAN Isoform 2 of Nucleophosmin OS=Homo sapiens GN=NPM1	NPM1;NPM	P06748	2626	2484.54	2164.99	1369.38	1372.57	0.0163104	0.56531	NC	68509000000
4439	sp|Q8N543|OGFD1_HUMAN	sp|Q8N543|OGFD1_HUMAN Prolyl 3-hydroxylase OGFOD1 OS=Homo sapiens GN=OGFOD1 PE=1 SV=1	OGFOD1;KIAA1612;TPA1	Q8N543	39.7621	36.5298	42.9715	21.782	23.175	0.00622591	0.565433	NC	218050000
4125	sp|Q86SF2|GALT7_HUMAN	sp|Q86SF2|GALT7_HUMAN N-acetylgalactosaminyltransferase 7 OS=Homo sapiens GN=GALNT7 PE=1 SV=1	GALNT7	Q86SF2	193.178	182.036	194.547	108.863	105.956	0.000874773	0.56555	NC	1141100000
5600	sp|Q9BUT9|MCRI2_HUMAN;sp|Q9BUT9-2|MCRI2_HUMAN	sp|Q9BUT9|MCRI2_HUMAN MAPK regulated corepressor interacting protein 2 OS=Homo sapiens GN=MCRIP2 PE=1 SV=2;sp|Q9BUT9-2|MCRI2_HUMAN Isoform 2 of MAPK regulated corepressor interacting protein 2 OS=Homo sapiens GN=MCRIP2	MCRIP2;C16orf14;FAM195A	Q9BUT9	4.08967	3.95315	3.76653	2.0573	2.40444	0.0248184	0.566722	NC	22893000
1460	sp|P14921-4|ETS1_HUMAN;sp|P14921|ETS1_HUMAN;sp|P14921-3|ETS1_HUMAN	sp|P14921-4|ETS1_HUMAN Isoform Ets-1 p27 of Protein C-ets-1 OS=Homo sapiens GN=ETS1;sp|P14921|ETS1_HUMAN Protein C-ets-1 OS=Homo sapiens GN=ETS1 PE=1 SV=1;sp|P14921-3|ETS1_HUMAN Isoform 3 of Protein C-ets-1 OS=Homo sapiens GN=ETS1	ETS1;EWSR2	P14921	1.28925	1.29597	2.12487	0.94254	0.839943	0.130006	0.567659	NC	10672000
5792	sp|Q9GZU8|F192A_HUMAN	sp|Q9GZU8|F192A_HUMAN Protein FAM192A OS=Homo sapiens GN=FAM192A PE=1 SV=1	FAM192A;C16orf94;NIP30;CDA018;CDA10	Q9GZU8	35.8238	38.4441	39.6196	20.6397	22.4622	0.00159427	0.56769	NC	197530000
3232	sp|Q15024|EXOS7_HUMAN	sp|Q15024|EXOS7_HUMAN Exosome complex component RRP42 OS=Homo sapiens GN=EXOSC7 PE=1 SV=3	EXOSC7;KIAA0116;RRP42	Q15024	19.3307	18.9711	26.1694	12.0168	12.3954	0.0572509	0.567981	NC	132510000
6992	sp|Q9Y3C1|NOP16_HUMAN;sp|Q9Y3C1-3|NOP16_HUMAN;sp|Q9Y3C1-2|NOP16_HUMAN	sp|Q9Y3C1|NOP16_HUMAN Nucleolar protein 16 OS=Homo sapiens GN=NOP16 PE=1 SV=2;sp|Q9Y3C1-3|NOP16_HUMAN Isoform 3 of Nucleolar protein 16 OS=Homo sapiens GN=NOP16;sp|Q9Y3C1-2|NOP16_HUMAN Isoform 2 of Nucleolar protein 16 OS=Homo sapiens GN=NOP16	NOP16;CGI-117;HSPC111	Q9Y3C1	101.447	98.5239	96.2721	56.3856	55.8459	0.000906269	0.568275	NC	346210000
5298	sp|Q96QB1-6|RHG07_HUMAN;sp|Q96QB1-4|RHG07_HUMAN;sp|Q96QB1-1|RHG07_HUMAN;sp|Q96QB1|RHG07_HUMAN	sp|Q96QB1-6|RHG07_HUMAN Isoform 6 of Rho GTPase-activating protein 7 OS=Homo sapiens GN=DLC1;sp|Q96QB1-4|RHG07_HUMAN Isoform 4 of Rho GTPase-activating protein 7 OS=Homo sapiens GN=DLC1;sp|Q96QB1-1|RHG07_HUMAN Isoform 1 of Rho GTPase-activating protein 7 O	DLC1;ARHGAP7;KIAA1723;STARD12	Q96QB1	16.2461	14.0831	15.1725	8.26228	8.98645	0.00318715	0.568617	NC	81074000
1187	sp|P05204|HMGN2_HUMAN	sp|P05204|HMGN2_HUMAN Non-histone chromosomal protein HMG-17 OS=Homo sapiens GN=HMGN2 PE=1 SV=3	HMGN2;HMG17	P05204	746.363	742.241	631.532	427.693	376.333	0.0068331	0.56885	NC	8634300000
6763	sp|Q9UL42|PNMA2_HUMAN	sp|Q9UL42|PNMA2_HUMAN Paraneoplastic antigen Ma2 OS=Homo sapiens GN=PNMA2 PE=1 SV=2	PNMA2;KIAA0883;MA2	Q9UL42	180.653	171.183	168.62	96.1774	101.281	0.000463197	0.569092	NC	1357400000
948	sp|O94925-3|GLSK_HUMAN	sp|O94925-3|GLSK_HUMAN Isoform 3 of Glutaminase kidney isoform, mitochondrial OS=Homo sapiens GN=GLS	GLS;GLS1;KIAA0838	O94925	205.28	199.077	209.731	115.672	117.973	0.000393805	0.570714	NC	1562200000
6306	sp|Q9NVP1|DDX18_HUMAN	sp|Q9NVP1|DDX18_HUMAN ATP-dependent RNA helicase DDX18 OS=Homo sapiens GN=DDX18 PE=1 SV=2	DDX18;cPERP-D	Q9NVP1	203.265	195.734	204.973	119.452	110.517	0.00550573	0.57114	NC	903610000
5707	sp|Q9BYG3|MK67I_HUMAN	sp|Q9BYG3|MK67I_HUMAN MKI67 FHA domain-interacting nucleolar phosphoprotein OS=Homo sapiens GN=NIFK PE=1 SV=1	NIFK;MKI67IP;NOPP34	Q9BYG3	69.0604	67.3566	65.4906	38.5849	38.2998	0.0010611	0.571187	NC	326130000
5783	sp|Q9GZS1-2|RPA49_HUMAN;sp|Q9GZS1|RPA49_HUMAN	sp|Q9GZS1-2|RPA49_HUMAN Isoform 2 of DNA-directed RNA polymerase I subunit RPA49 OS=Homo sapiens GN=POLR1E;sp|Q9GZS1|RPA49_HUMAN DNA-directed RNA polymerase I subunit RPA49 OS=Homo sapiens GN=POLR1E PE=1 SV=2	POLR1E;PAF53;PRAF1	Q9GZS1	45.2162	41.111	42.8173	24.4897	24.6892	0.0039278	0.571207	NC	152260000
5771	sp|Q9GZL7|WDR12_HUMAN	sp|Q9GZL7|WDR12_HUMAN Ribosome biogenesis protein WDR12 OS=Homo sapiens GN=WDR12 PE=1 SV=2	WDR12	Q9GZL7	89.8956	90.3744	81.9963	49.3	50.6244	0.00356242	0.571506	NC	510540000
5935	sp|Q9H583|HEAT1_HUMAN	sp|Q9H583|HEAT1_HUMAN HEAT repeat-containing protein 1 OS=Homo sapiens GN=HEATR1 PE=1 SV=3	HEATR1;BAP28;UTP10	Q9H583	173.798	170.316	190.542	103.844	99.9593	0.0038381	0.571781	NC	742720000
5725	sp|Q9BZE4|NOG1_HUMAN;sp|Q9BZE4-2|NOG1_HUMAN;sp|Q9BZE4-3|NOG1_HUMAN	sp|Q9BZE4|NOG1_HUMAN Nucleolar GTP-binding protein 1 OS=Homo sapiens GN=GTPBP4 PE=1 SV=3;sp|Q9BZE4-2|NOG1_HUMAN Isoform 2 of Nucleolar GTP-binding protein 1 OS=Homo sapiens GN=GTPBP4;sp|Q9BZE4-3|NOG1_HUMAN Isoform 3 of Nucleolar GTP-binding protein 1 OS=Ho	GTPBP4;CRFG;NOG1	Q9BZE4	135.777	131.583	121.739	72.6124	75.7428	0.0025432	0.571919	NC	1072800000
4962	sp|Q969U7-2|PSMG2_HUMAN;sp|Q969U7|PSMG2_HUMAN	sp|Q969U7-2|PSMG2_HUMAN Isoform 2 of Proteasome assembly chaperone 2 OS=Homo sapiens GN=PSMG2;sp|Q969U7|PSMG2_HUMAN Proteasome assembly chaperone 2 OS=Homo sapiens GN=PSMG2 PE=1 SV=1	PSMG2;HCCA3;PAC2;TNFSF5IP1	Q969U7	9.53384	8.33265	12.0005	5.70933	5.67953	0.0585791	0.571978	NC	25942000
5933	sp|Q9H501|ESF1_HUMAN	sp|Q9H501|ESF1_HUMAN ESF1 homolog OS=Homo sapiens GN=ESF1 PE=1 SV=1	ESF1;ABTAP;C20orf6;HDCMC28P	Q9H501	19.2186	18.8658	14.8647	10.398	9.79617	0.0281257	0.572082	NC	36559000
3976	sp|Q6ZWJ1|STXB4_HUMAN	sp|Q6ZWJ1|STXB4_HUMAN Syntaxin-binding protein 4 OS=Homo sapiens GN=STXBP4 PE=1 SV=2	STXBP4	Q6ZWJ1	12.1982	13.4052	13.6942	7.75251	7.24359	0.00210534	0.572406	NC	35842000
5299	sp|Q96QC0|PP1RA_HUMAN	sp|Q96QC0|PP1RA_HUMAN Serine/threonine-protein phosphatase 1 regulatory subunit 10 OS=Homo sapiens GN=PPP1R10 PE=1 SV=1	PPP1R10;CAT53;FB19;PNUTS	Q96QC0	96.4572	96.9386	95.0287	57.6512	52.4796	0.0319081	0.572754	NC	288700000
5623	sp|Q9BVI4|NOC4L_HUMAN	sp|Q9BVI4|NOC4L_HUMAN Nucleolar complex protein 4 homolog OS=Homo sapiens GN=NOC4L PE=1 SV=1	NOC4L	Q9BVI4	25.175	27.4168	32.5666	15.4613	17.0619	0.0217257	0.572871	NC	153610000
6176	sp|Q9NQZ2|SAS10_HUMAN	sp|Q9NQZ2|SAS10_HUMAN Something about silencing protein 10 OS=Homo sapiens GN=UTP3 PE=1 SV=1	UTP3;CRLZ1;SAS10	Q9NQZ2	28.7299	30.3632	33.0663	17.6598	17.5528	0.00907532	0.573125	NC	108860000
6544	sp|Q9UBB4-2|ATX10_HUMAN;sp|Q9UBB4|ATX10_HUMAN	sp|Q9UBB4-2|ATX10_HUMAN Isoform 2 of Ataxin-10 OS=Homo sapiens GN=ATXN10;sp|Q9UBB4|ATX10_HUMAN Ataxin-10 OS=Homo sapiens GN=ATXN10 PE=1 SV=1	ATXN10;SCA10	Q9UBB4	130.923	123.891	106.614	69.3647	68.8402	0.0190848	0.573578	NC	983380000
6979	sp|Q9Y3A2|UTP11_HUMAN;sp|Q9Y3A2-2|UTP11_HUMAN	sp|Q9Y3A2|UTP11_HUMAN Probable U3 small nucleolar RNA-associated protein 11 OS=Homo sapiens GN=UTP11 PE=1 SV=2;sp|Q9Y3A2-2|UTP11_HUMAN Isoform 2 of Probable U3 small nucleolar RNA-associated protein 11 OS=Homo sapiens GN=UTP11	UTP11;UTP11L;CGI-94;HDCMB12P	Q9Y3A2	87.3219	88.1453	83.8495	50.1662	48.9987	0.000294241	0.573613	NC	265270000
6902	sp|Q9Y294|ASF1A_HUMAN	sp|Q9Y294|ASF1A_HUMAN Histone chaperone ASF1A OS=Homo sapiens GN=ASF1A PE=1 SV=1	ASF1A;CGI-98;HSPC146	Q9Y294	28.0306	25.5851	27.4672	16.906	14.128	0.0330601	0.574116	NC	102820000
5514	sp|Q9BRS2|RIOK1_HUMAN	sp|Q9BRS2|RIOK1_HUMAN Serine/threonine-protein kinase RIO1 OS=Homo sapiens GN=RIOK1 PE=1 SV=2	RIOK1	Q9BRS2	28.5359	30.5607	27.3781	16.5977	16.5137	0.00561901	0.574353	NC	68561000
5762	sp|Q9C0D9|EPT1_HUMAN	sp|Q9C0D9|EPT1_HUMAN Ethanolaminephosphotransferase 1 OS=Homo sapiens GN=SELENOI PE=1 SV=3	SELENOI;EPT1;KIAA1724;SELI	Q9C0D9	1.35335	1.73689	1.77838	0.962391	0.902799	0.0315406	0.574656	NC	45480000
1415	sp|P12956|XRCC6_HUMAN;sp|P12956-2|XRCC6_HUMAN	sp|P12956|XRCC6_HUMAN X-ray repair cross-complementing protein 6 OS=Homo sapiens GN=XRCC6 PE=1 SV=2;sp|P12956-2|XRCC6_HUMAN Isoform 2 of X-ray repair cross-complementing protein 6 OS=Homo sapiens GN=XRCC6	XRCC6;G22P1	P12956	1268.74	1242.97	1108.95	714.467	675.665	0.00459279	0.575916	NC	16650000000
5518	sp|Q9BRT6|LLPH_HUMAN	sp|Q9BRT6|LLPH_HUMAN Protein LLP homolog OS=Homo sapiens GN=LLPH PE=1 SV=1	LLPH;C12orf31;cPERP-G	Q9BRT6	32.7268	32.6467	35.124	19.2367	19.3522	0.00313157	0.575968	NC	126080000
712	sp|O60568|PLOD3_HUMAN	sp|O60568|PLOD3_HUMAN Procollagen-lysine,2-oxoglutarate 5-dioxygenase 3 OS=Homo sapiens GN=PLOD3 PE=1 SV=1	PLOD3	O60568	195.247	189.857	227.349	111.814	123.377	0.0089572	0.576022	NC	1386800000
1112	sp|P00533|EGFR_HUMAN	sp|P00533|EGFR_HUMAN Epidermal growth factor receptor OS=Homo sapiens GN=EGFR PE=1 SV=2	EGFR;ERBB;ERBB1;HER1	P00533	215.103	222.767	244.279	129.579	132.542	0.00686573	0.576388	NC	1523200000
903	sp|O76031|CLPX_HUMAN	sp|O76031|CLPX_HUMAN ATP-dependent Clp protease ATP-binding subunit clpX-like, mitochondrial OS=Homo sapiens GN=CLPX PE=1 SV=2	CLPX	O76031	121.217	124.42	119.42	68.1578	72.1234	0.00189706	0.576408	NC	491340000
878	sp|O75879|GATB_HUMAN	sp|O75879|GATB_HUMAN Glutamyl-tRNA(Gln) amidotransferase subunit B, mitochondrial OS=Homo sapiens GN=GATB PE=1 SV=1	GATB;PET112;PET112L;HSPC199	O75879	25.872	27.9004	30.8981	16.1129	16.4789	0.0135881	0.577387	NC	75015000
271	sp|Q9BUG6-2|ZSA5A_HUMAN;sp|A6NJL1|ZSA5B_HUMAN;sp|Q9BUG6|ZSA5A_HUMAN	sp|Q9BUG6-2|ZSA5A_HUMAN Isoform 2 of Zinc finger and SCAN domain-containing protein 5A OS=Homo sapiens GN=ZSCAN5A;sp|A6NJL1|ZSA5B_HUMAN Zinc finger and SCAN domain-containing protein 5B OS=Homo sapiens GN=ZSCAN5B PE=3 SV=1;sp|Q9BUG6|ZSA5A_HUMAN Zinc finger	ZSCAN5A;ZNF495;ZSCAN5	Q9BUG6	2.05487	5.31436	10.9191	3.00252	4.04505	0.426192	0.578038	NC	435900000
3770	sp|Q69YN2|C19L1_HUMAN;sp|Q69YN2-3|C19L1_HUMAN	sp|Q69YN2|C19L1_HUMAN CWF19-like protein 1 OS=Homo sapiens GN=CWF19L1 PE=1 SV=2;sp|Q69YN2-3|C19L1_HUMAN Isoform 3 of CWF19-like protein 1 OS=Homo sapiens GN=CWF19L1	CWF19L1	Q69YN2	20.0344	18.2878	19.3477	11.3508	10.901	0.00130765	0.578772	NC	94203000
3535	sp|Q53EU6|GPAT3_HUMAN	sp|Q53EU6|GPAT3_HUMAN Glycerol-3-phosphate acyltransferase 3 OS=Homo sapiens GN=GPAT3 PE=1 SV=2	GPAT3;AGPAT9;MAG1;HMFN0839;UNQ2753/PRO6492	Q53EU6	25.6194	24.8308	28.5708	15.7082	14.8345	0.00544292	0.579771	NC	116790000
6009	sp|Q9H981-3|ARP8_HUMAN;sp|Q9H981-2|ARP8_HUMAN;sp|Q9H981|ARP8_HUMAN	sp|Q9H981-3|ARP8_HUMAN Isoform 3 of Actin-related protein 8 OS=Homo sapiens GN=ACTR8;sp|Q9H981-2|ARP8_HUMAN Isoform 2 of Actin-related protein 8 OS=Homo sapiens GN=ACTR8;sp|Q9H981|ARP8_HUMAN Actin-related protein 8 OS=Homo sapiens GN=ACTR8 PE=1 SV=2	ACTR8;ARP8;INO80N	Q9H981	1.54158	1.51876	2.14436	1.05172	0.960116	0.0646003	0.579812	NC	6581100
5561	sp|Q9BTE7|DCNL5_HUMAN	sp|Q9BTE7|DCNL5_HUMAN DCN1-like protein 5 OS=Homo sapiens GN=DCUN1D5 PE=1 SV=1	DCUN1D5	Q9BTE7	70.1521	68.092	68.6471	40.3673	39.8255	7.62312e-05	0.581413	NC	326100000
1856	sp|P34897-3|GLYM_HUMAN;sp|P34897|GLYM_HUMAN;sp|P34897-2|GLYM_HUMAN	sp|P34897-3|GLYM_HUMAN Isoform 3 of Serine hydroxymethyltransferase, mitochondrial OS=Homo sapiens GN=SHMT2;sp|P34897|GLYM_HUMAN Serine hydroxymethyltransferase, mitochondrial OS=Homo sapiens GN=SHMT2 PE=1 SV=3;sp|P34897-2|GLYM_HUMAN Isoform 2 of Serine hy	SHMT2	P34897	252.697	251.07	278.952	151.001	152.597	0.00645981	0.581814	NC	5010600000
477	sp|O15091|MRRP3_HUMAN;sp|O15091-2|MRRP3_HUMAN;sp|O15091-4|MRRP3_HUMAN	sp|O15091|MRRP3_HUMAN Mitochondrial ribonuclease P protein 3 OS=Homo sapiens GN=KIAA0391 PE=1 SV=2;sp|O15091-2|MRRP3_HUMAN Isoform 2 of Mitochondrial ribonuclease P protein 3 OS=Homo sapiens GN=KIAA0391;sp|O15091-4|MRRP3_HUMAN Isoform 4 of Mitochondrial ri	KIAA0391;MRPP3	O15091	35.4697	36.9561	39.7236	21.567	21.9986	0.00523452	0.58269	NC	117610000
4697	sp|Q8TED0|UTP15_HUMAN;sp|Q8TED0-3|UTP15_HUMAN	sp|Q8TED0|UTP15_HUMAN U3 small nucleolar RNA-associated protein 15 homolog OS=Homo sapiens GN=UTP15 PE=1 SV=3;sp|Q8TED0-3|UTP15_HUMAN Isoform 3 of U3 small nucleolar RNA-associated protein 15 homolog OS=Homo sapiens GN=UTP15	UTP15	Q8TED0	138.8	149.524	155.671	80.9343	91.5575	0.00632684	0.582749	NC	547980000
2965	sp|Q13247-3|SRSF6_HUMAN;sp|Q13247|SRSF6_HUMAN	sp|Q13247-3|SRSF6_HUMAN Isoform SRP55-3 of Serine/arginine-rich splicing factor 6 OS=Homo sapiens GN=SRSF6;sp|Q13247|SRSF6_HUMAN Serine/arginine-rich splicing factor 6 OS=Homo sapiens GN=SRSF6 PE=1 SV=2	SRSF6;SFRS6;SRP55	Q13247	279.043	282.091	275.629	165.718	159.702	0.0017157	0.583355	NC	1775200000
412	sp|O14682-2|ENC1_HUMAN;sp|O14682|ENC1_HUMAN	sp|O14682-2|ENC1_HUMAN Isoform 2 of Ectoderm-neural cortex protein 1 OS=Homo sapiens GN=ENC1;sp|O14682|ENC1_HUMAN Ectoderm-neural cortex protein 1 OS=Homo sapiens GN=ENC1 PE=1 SV=2	ENC1;KLHL37;NRPB;PIG10	O14682	4.51531	4.04385	4.75347	2.52314	2.65895	0.00783425	0.583892	NC	8452700
1039	sp|O95602|RPA1_HUMAN	sp|O95602|RPA1_HUMAN DNA-directed RNA polymerase I subunit RPA1 OS=Homo sapiens GN=POLR1A PE=1 SV=2	POLR1A	O95602	47.2012	44.9597	52.9461	28.6973	27.8146	0.0116118	0.584175	NC	248970000
5944	sp|Q9H6B4|CLMP_HUMAN	sp|Q9H6B4|CLMP_HUMAN CXADR-like membrane protein OS=Homo sapiens GN=CLMP PE=1 SV=1	CLMP;ACAM;ASAM;UNQ318/PRO363	Q9H6B4	47.9139	49.9358	52.9598	29.4496	29.3122	0.00481538	0.584463	NC	186470000
6938	sp|Q9Y2R4|DDX52_HUMAN	sp|Q9Y2R4|DDX52_HUMAN Probable ATP-dependent RNA helicase DDX52 OS=Homo sapiens GN=DDX52 PE=1 SV=3	DDX52;ROK1;HUSSY-19	Q9Y2R4	30.0178	29.1671	30.6745	18.7345	16.3214	0.0383098	0.585179	NC	117670000
3849	sp|Q6P1R4|DUS1L_HUMAN	sp|Q6P1R4|DUS1L_HUMAN tRNA-dihydrouridine(16/17) synthase [NAD(P)(+)]-like OS=Homo sapiens GN=DUS1L PE=1 SV=1	DUS1L	Q6P1R4	0.471718	0.495409	0.991536	0.59187	0.172261	0.410775	0.585193	NC	6504600
6258	sp|Q9NUL7|DDX28_HUMAN	sp|Q9NUL7|DDX28_HUMAN Probable ATP-dependent RNA helicase DDX28 OS=Homo sapiens GN=DDX28 PE=1 SV=2	DDX28;MDDX28	Q9NUL7	17.6676	19.875	25.1579	12.0406	12.4421	0.0588958	0.585706	NC	87308000
4278	sp|Q8IWA0|WDR75_HUMAN	sp|Q8IWA0|WDR75_HUMAN WD repeat-containing protein 75 OS=Homo sapiens GN=WDR75 PE=1 SV=1	WDR75;UTP17	Q8IWA0	96.2339	91.4245	85.0751	53.2348	53.3222	0.0072846	0.58605	NC	357040000
5812	sp|Q9H0C8|ILKAP_HUMAN	sp|Q9H0C8|ILKAP_HUMAN Integrin-linked kinase-associated serine/threonine phosphatase 2C OS=Homo sapiens GN=ILKAP PE=1 SV=1	ILKAP	Q9H0C8	83.2731	75.4431	80.7768	46.0317	47.543	0.00251939	0.58608	NC	325670000
2117	sp|P49327|FAS_HUMAN	sp|P49327|FAS_HUMAN Fatty acid synthase OS=Homo sapiens GN=FASN PE=1 SV=3	FASN;FAS	P49327	1817.54	1795.18	2074.96	1079.73	1143.97	0.00751413	0.586454	NC	26084000000
1432	sp|P13726|TF_HUMAN;sp|P13726-2|TF_HUMAN	sp|P13726|TF_HUMAN Tissue factor OS=Homo sapiens GN=F3 PE=1 SV=1;sp|P13726-2|TF_HUMAN Isoform 2 of Tissue factor OS=Homo sapiens GN=F3	F3	P13726	34.8584	32.4579	36.7668	20.7727	19.9373	0.00412923	0.586695	NC	321500000
5928	sp|Q9H4L7|SMRCD_HUMAN;sp|Q9H4L7-2|SMRCD_HUMAN	sp|Q9H4L7|SMRCD_HUMAN SWI/SNF-related matrix-associated actin-dependent regulator of chromatin subfamily A containing DEAD/H box 1 OS=Homo sapiens GN=SMARCAD1 PE=1 SV=2;sp|Q9H4L7-2|SMRCD_HUMAN Isoform 2 of SWI/SNF-related matrix-associated actin-dependent	SMARCAD1;KIAA1122	Q9H4L7	14.5641	13.0052	15.3316	9.31176	7.49438	0.031277	0.587616	NC	43822000
4969	sp|Q969Z0|TBRG4_HUMAN;sp|Q969Z0-2|TBRG4_HUMAN	sp|Q969Z0|TBRG4_HUMAN Protein TBRG4 OS=Homo sapiens GN=TBRG4 PE=1 SV=1;sp|Q969Z0-2|TBRG4_HUMAN Isoform 2 of Protein TBRG4 OS=Homo sapiens GN=TBRG4	TBRG4;CPR2;FASTKD4;KIAA0948	Q969Z0	135.425	154.678	170.222	90.2164	90.1968	0.0244054	0.587889	NC	453090000
3180	sp|Q14684|RRP1B_HUMAN;sp|Q14684-2|RRP1B_HUMAN	sp|Q14684|RRP1B_HUMAN Ribosomal RNA processing protein 1 homolog B OS=Homo sapiens GN=RRP1B PE=1 SV=3;sp|Q14684-2|RRP1B_HUMAN Isoform 2 of Ribosomal RNA processing protein 1 homolog B OS=Homo sapiens GN=RRP1B	RRP1B;KIAA0179	Q14684	126.633	135.861	139.428	79.0873	78.4762	0.0045271	0.588038	NC	408030000
5952	sp|Q9H6R4-4|NOL6_HUMAN;sp|Q9H6R4|NOL6_HUMAN;sp|Q9H6R4-2|NOL6_HUMAN;sp|Q9H6R4-3|NOL6_HUMAN	sp|Q9H6R4-4|NOL6_HUMAN Isoform 4 of Nucleolar protein 6 OS=Homo sapiens GN=NOL6;sp|Q9H6R4|NOL6_HUMAN Nucleolar protein 6 OS=Homo sapiens GN=NOL6 PE=1 SV=2;sp|Q9H6R4-2|NOL6_HUMAN Isoform 2 of Nucleolar protein 6 OS=Homo sapiens GN=NOL6;sp|Q9H6R4-3|NOL6_HUMA	NOL6	Q9H6R4	87.2475	90.9381	102.615	54.4857	55.7035	0.0130227	0.588617	NC	609180000
6036	sp|Q9HAN9|NMNA1_HUMAN	sp|Q9HAN9|NMNA1_HUMAN Nicotinamide/nicotinic acid mononucleotide adenylyltransferase 1 OS=Homo sapiens GN=NMNAT1 PE=1 SV=1	NMNAT1;NMNAT	Q9HAN9	24.4712	31.4163	33.5165	16.8079	18.2878	0.0389483	0.588827	NC	106570000
6364	sp|Q9NX55|HYPK_HUMAN	sp|Q9NX55|HYPK_HUMAN Huntingtin-interacting protein K OS=Homo sapiens GN=HYPK PE=1 SV=2	HYPK;C15orf63;HSPC136	Q9NX55	164.115	150.697	137.766	94.069	83.6858	0.00671984	0.58914	NC	603050000
329	sp|O00308-2|WWP2_HUMAN;sp|O00308|WWP2_HUMAN;sp|O00308-4|WWP2_HUMAN;sp|O00308-3|WWP2_HUMAN	sp|O00308-2|WWP2_HUMAN Isoform 2 of NEDD4-like E3 ubiquitin-protein ligase WWP2 OS=Homo sapiens GN=WWP2;sp|O00308|WWP2_HUMAN NEDD4-like E3 ubiquitin-protein ligase WWP2 OS=Homo sapiens GN=WWP2 PE=1 SV=2;sp|O00308-4|WWP2_HUMAN Isoform 4 of NEDD4-like E3 ubi	WWP2	O00308	6.33537	7.08104	7.07933	3.86524	4.18627	0.00254808	0.589258	NC	13513000
4674	sp|Q8TDD1|DDX54_HUMAN;sp|Q8TDD1-2|DDX54_HUMAN	sp|Q8TDD1|DDX54_HUMAN ATP-dependent RNA helicase DDX54 OS=Homo sapiens GN=DDX54 PE=1 SV=2;sp|Q8TDD1-2|DDX54_HUMAN Isoform 2 of ATP-dependent RNA helicase DDX54 OS=Homo sapiens GN=DDX54	DDX54	Q8TDD1	173.721	171.827	187.457	102.74	106.668	0.00182039	0.589324	NC	730600000
2589	sp|P67809|YBOX1_HUMAN	sp|P67809|YBOX1_HUMAN Nuclease-sensitive element-binding protein 1 OS=Homo sapiens GN=YBX1 PE=1 SV=3	YBX1;NSEP1;YB1	P67809	273.111	290.212	304.784	163.71	177.383	0.00191979	0.589374	NC	12939000000
3651	sp|Q9Y6H1|CHCH2_HUMAN;sp|Q5T1J5|CHCH9_HUMAN	sp|Q9Y6H1|CHCH2_HUMAN Coiled-coil-helix-coiled-coil-helix domain-containing protein 2 OS=Homo sapiens GN=CHCHD2 PE=1 SV=1;sp|Q5T1J5|CHCH9_HUMAN Putative coiled-coil-helix-coiled-coil-helix domain-containing protein CHCHD2P9, mitochondrial OS=Homo sapiens G	CHCHD2;C7orf17;AAG10	Q9Y6H1	22.2463	23.1778	33.9983	15.9772	15.2558	0.101151	0.589877	NC	200280000
7109	sp|Q9Y5W7-3|SNX14_HUMAN;sp|Q9Y5W7|SNX14_HUMAN;sp|Q9Y5W7-4|SNX14_HUMAN;sp|Q9Y5W7-2|SNX14_HUMAN	sp|Q9Y5W7-3|SNX14_HUMAN Isoform 3 of Sorting nexin-14 OS=Homo sapiens GN=SNX14;sp|Q9Y5W7|SNX14_HUMAN Sorting nexin-14 OS=Homo sapiens GN=SNX14 PE=1 SV=3;sp|Q9Y5W7-4|SNX14_HUMAN Isoform 4 of Sorting nexin-14 OS=Homo sapiens GN=SNX14;sp|Q9Y5W7-2|SNX14_HUMAN	SNX14	Q9Y5W7	0.299163	0.265918	0.32777	0.351551	0	0.613754	0.59061	NC	2218500
5033	sp|Q96C57|CL043_HUMAN	sp|Q96C57|CL043_HUMAN Uncharacterized protein C12orf43 OS=Homo sapiens GN=C12orf43 PE=1 SV=2	C12orf43	Q96C57	5.03139	5.36558	7.40573	3.26445	3.74814	0.0712312	0.590859	NC	20747000
6973	sp|Q9Y375|CIA30_HUMAN	sp|Q9Y375|CIA30_HUMAN Complex I intermediate-associated protein 30, mitochondrial OS=Homo sapiens GN=NDUFAF1 PE=1 SV=2	NDUFAF1;CIA30;CGI-65	Q9Y375	19.4507	17.846	18.231	11.3118	10.6035	0.00108451	0.592011	NC	51524000
1999	sp|P42696|RBM34_HUMAN;sp|P42696-2|RBM34_HUMAN	sp|P42696|RBM34_HUMAN RNA-binding protein 34 OS=Homo sapiens GN=RBM34 PE=1 SV=2;sp|P42696-2|RBM34_HUMAN Isoform 2 of RNA-binding protein 34 OS=Homo sapiens GN=RBM34	RBM34;KIAA0117	P42696	98.9023	97.302	109.532	59.4748	61.2533	0.00624966	0.592315	NC	256800000
5107	sp|Q96EY4|TMA16_HUMAN	sp|Q96EY4|TMA16_HUMAN Translation machinery-associated protein 16 OS=Homo sapiens GN=TMA16 PE=1 SV=2	TMA16;C4orf43	Q96EY4	53.0477	55.2897	58.828	32.6944	33.3493	0.00425577	0.59262	NC	216590000
4417	sp|Q8N3X1|FNBP4_HUMAN;sp|Q8N3X1-2|FNBP4_HUMAN	sp|Q8N3X1|FNBP4_HUMAN Formin-binding protein 4 OS=Homo sapiens GN=FNBP4 PE=1 SV=3;sp|Q8N3X1-2|FNBP4_HUMAN Isoform 2 of Formin-binding protein 4 OS=Homo sapiens GN=FNBP4	FNBP4;FBP30;KIAA1014	Q8N3X1	2.19932	1.76205	1.98977	1.2168	1.13856	0.0171333	0.593675	NC	4756300
2848	sp|Q08AF3|SLFN5_HUMAN	sp|Q08AF3|SLFN5_HUMAN Schlafen family member 5 OS=Homo sapiens GN=SLFN5 PE=1 SV=1	SLFN5	Q08AF3	69.9108	67.1305	74.9541	43.3919	40.7353	0.00193297	0.595253	NC	414860000
5809	sp|Q9H0A0|NAT10_HUMAN;sp|Q9H0A0-2|NAT10_HUMAN	sp|Q9H0A0|NAT10_HUMAN RNA cytidine acetyltransferase OS=Homo sapiens GN=NAT10 PE=1 SV=2;sp|Q9H0A0-2|NAT10_HUMAN Isoform 2 of RNA cytidine acetyltransferase OS=Homo sapiens GN=NAT10	NAT10;ALP;KIAA1709	Q9H0A0	199.557	201.185	206.491	124.728	116.328	0.0100317	0.595461	NC	1029600000
1760	sp|P29323-2|EPHB2_HUMAN;sp|P29323-3|EPHB2_HUMAN;sp|P29323|EPHB2_HUMAN	sp|P29323-2|EPHB2_HUMAN Isoform 2 of Ephrin type-B receptor 2 OS=Homo sapiens GN=EPHB2;sp|P29323-3|EPHB2_HUMAN Isoform 3 of Ephrin type-B receptor 2 OS=Homo sapiens GN=EPHB2;sp|P29323|EPHB2_HUMAN Ephrin type-B receptor 2 OS=Homo sapiens GN=EPHB2 PE=1 SV=5	EPHB2;DRT;EPHT3;EPTH3;ERK;HEK5;TYRO5	P29323	55.7319	54.065	58.5118	32.7531	34.0696	0.000843701	0.595538	NC	204660000
6561	sp|Q9UBN6|TR10D_HUMAN	sp|Q9UBN6|TR10D_HUMAN Tumor necrosis factor receptor superfamily member 10D OS=Homo sapiens GN=TNFRSF10D PE=1 SV=1	TNFRSF10D;DCR2;TRAILR4;TRUNDD;UNQ251/PRO288	Q9UBN6	6.94574	7.86823	11.3477	4.56236	5.83103	0.106732	0.595912	NC	43541000
6275	sp|Q9NV06|DCA13_HUMAN	sp|Q9NV06|DCA13_HUMAN DDB1- and CUL4-associated factor 13 OS=Homo sapiens GN=DCAF13 PE=1 SV=2	DCAF13;WDSOF1;HSPC064	Q9NV06	25.36	28.327	37.6247	17.1606	19.1319	0.0715071	0.596186	NC	97556000
900	sp|O76003|GLRX3_HUMAN	sp|O76003|GLRX3_HUMAN Glutaredoxin-3 OS=Homo sapiens GN=GLRX3 PE=1 SV=2	GLRX3;PICOT;TXNL2;HUSSY-22	O76003	278.84	267.211	308.168	171.77	167.874	0.0096656	0.596412	NC	4858100000
3974	sp|Q6ZW49|PAXI1_HUMAN	sp|Q6ZW49|PAXI1_HUMAN PAX-interacting protein 1 OS=Homo sapiens GN=PAXIP1 PE=1 SV=2	PAXIP1;PAXIP1L;PTIP;CAGF28	Q6ZW49	0.835325	0.673194	1.06561	0.556456	0.467083	0.0801264	0.59644	NC	4541600
7084	sp|Q9Y5J1|UTP18_HUMAN	sp|Q9Y5J1|UTP18_HUMAN U3 small nucleolar RNA-associated protein 18 homolog OS=Homo sapiens GN=UTP18 PE=1 SV=3	UTP18;WDR50;CDABP0061;CGI-48	Q9Y5J1	60.7259	59.7164	59.0133	35.3313	36.0332	3.52451e-05	0.596509	NC	172620000
6173	sp|Q9NQX3|GEPH_HUMAN;sp|Q9NQX3-2|GEPH_HUMAN	sp|Q9NQX3|GEPH_HUMAN Gephyrin OS=Homo sapiens GN=GPHN PE=1 SV=1;sp|Q9NQX3-2|GEPH_HUMAN Isoform 2 of Gephyrin OS=Homo sapiens GN=GPHN	GPHN;GPH;KIAA1385	Q9NQX3	11.0275	16.2063	12.4238	7.96863	7.83654	0.0749719	0.597811	NC	100590000
3085	sp|Q13895|BYST_HUMAN	sp|Q13895|BYST_HUMAN Bystin OS=Homo sapiens GN=BYSL PE=1 SV=3	BYSL	Q13895	67.6303	71.3855	79.7545	44.1612	43.0929	0.0131667	0.598258	NC	376790000
3302	sp|Q15388|TOM20_HUMAN	sp|Q15388|TOM20_HUMAN Mitochondrial import receptor subunit TOM20 homolog OS=Homo sapiens GN=TOMM20 PE=1 SV=1	TOMM20;KIAA0016	Q15388	34.4885	32.9243	27.8695	20.4682	17.588	0.0140456	0.599107	NC	385100000
5393	sp|Q99575|POP1_HUMAN	sp|Q99575|POP1_HUMAN Ribonucleases P/MRP protein subunit POP1 OS=Homo sapiens GN=POP1 PE=1 SV=2	POP1;KIAA0061	Q99575	110.753	105.291	132.918	72.7035	66.6844	0.0222049	0.599152	NC	561670000
1160	sp|P04181|OAT_HUMAN;sp|P04181-2|OAT_HUMAN	sp|P04181|OAT_HUMAN Ornithine aminotransferase, mitochondrial OS=Homo sapiens GN=OAT PE=1 SV=1;sp|P04181-2|OAT_HUMAN Isoform 2 of Ornithine aminotransferase, mitochondrial OS=Homo sapiens GN=OAT	OAT	P04181	318.246	305.664	324.309	189.339	189.713	0.00185797	0.599628	NC	5057700000
2518	sp|P62314|SMD1_HUMAN	sp|P62314|SMD1_HUMAN Small nuclear ribonucleoprotein Sm D1 OS=Homo sapiens GN=SNRPD1 PE=1 SV=1	SNRPD1	P62314	53.4267	121.124	73.3459	44.4725	54.7225	0.238292	0.60022	NC	1602900000
4713	sp|Q8TF42|UBS3B_HUMAN	sp|Q8TF42|UBS3B_HUMAN Ubiquitin-associated and SH3 domain-containing protein B OS=Homo sapiens GN=UBASH3B PE=1 SV=2	UBASH3B;KIAA1959;STS1	Q8TF42	190.675	181.393	195.922	111.958	115.644	0.00101071	0.601072	NC	820980000
7169	sp|Q9Y6M7-6|S4A7_HUMAN;sp|Q9Y6M7-13|S4A7_HUMAN;sp|Q9Y6M7-7|S4A7_HUMAN;sp|Q9Y6M7-8|S4A7_HUMAN;sp|Q9Y6M7-9|S4A7_HUMAN;sp|Q9Y6M7-12|S4A7_HUMAN;sp|Q9Y6M7-5|S4A7_HUMAN;sp|Q9Y6M7-2|S4A7_HUMAN;sp|Q9Y6M7|S4A7_HUMAN;sp|Q9Y6M7-4|S4A7_HUMAN;sp|Q9Y6M7-3|S4A7_HUMAN	sp|Q9Y6M7-6|S4A7_HUMAN Isoform 6 of Sodium bicarbonate cotransporter 3 OS=Homo sapiens GN=SLC4A7;sp|Q9Y6M7-13|S4A7_HUMAN Isoform 13 of Sodium bicarbonate cotransporter 3 OS=Homo sapiens GN=SLC4A7;sp|Q9Y6M7-7|S4A7_HUMAN Isoform 7 of Sodium bicarbonate cotra	SLC4A7;BT;NBC2;NBC2B;NBC3;NBCn1;SBC2;SLC4A6	Q9Y6M7	102.2	107.397	111.224	62.6285	65.9922	0.000872129	0.601367	NC	391890000
846	sp|O75607|NPM3_HUMAN	sp|O75607|NPM3_HUMAN Nucleoplasmin-3 OS=Homo sapiens GN=NPM3 PE=1 SV=3	NPM3	O75607	55.3011	51.1748	64.0021	34.8997	33.4814	0.0236429	0.601671	NC	295370000
1532	sp|P17812|PYRG1_HUMAN;sp|P17812-2|PYRG1_HUMAN	sp|P17812|PYRG1_HUMAN CTP synthase 1 OS=Homo sapiens GN=CTPS1 PE=1 SV=2;sp|P17812-2|PYRG1_HUMAN Isoform 2 of CTP synthase 1 OS=Homo sapiens GN=CTPS1	CTPS1;CTPS	P17812	263.592	250.177	249.707	154.343	152.103	0.00122448	0.602072	NC	2093300000
1084	sp|O95983-2|MBD3_HUMAN;sp|O95983|MBD3_HUMAN	sp|O95983-2|MBD3_HUMAN Isoform 2 of Methyl-CpG-binding domain protein 3 OS=Homo sapiens GN=MBD3;sp|O95983|MBD3_HUMAN Methyl-CpG-binding domain protein 3 OS=Homo sapiens GN=MBD3 PE=1 SV=1	MBD3	O95983	22.0244	24.2156	30.7582	16.0183	14.8883	0.0545808	0.602091	NC	134130000
1872	sp|P35251-2|RFC1_HUMAN;sp|P35251|RFC1_HUMAN	sp|P35251-2|RFC1_HUMAN Isoform 2 of Replication factor C subunit 1 OS=Homo sapiens GN=RFC1;sp|P35251|RFC1_HUMAN Replication factor C subunit 1 OS=Homo sapiens GN=RFC1 PE=1 SV=4	RFC1;RFC140	P35251	18.123	19.6241	24.9618	12.9994	12.187	0.0524574	0.602458	NC	52272000
3149	sp|Q14444-2|CAPR1_HUMAN;sp|Q14444|CAPR1_HUMAN	sp|Q14444-2|CAPR1_HUMAN Isoform 2 of Caprin-1 OS=Homo sapiens GN=CAPRIN1;sp|Q14444|CAPR1_HUMAN Caprin-1 OS=Homo sapiens GN=CAPRIN1 PE=1 SV=2	CAPRIN1;GPIAP1;GPIP137;M11S1;RNG105	Q14444	326.253	337.741	329.223	201.009	198.131	0.000147444	0.602797	NC	3954700000
366	sp|O00566|MPP10_HUMAN	sp|O00566|MPP10_HUMAN U3 small nucleolar ribonucleoprotein protein MPP10 OS=Homo sapiens GN=MPHOSPH10 PE=1 SV=2	MPHOSPH10;MPP10	O00566	103.621	101.443	93.576	61.125	58.9353	0.00288946	0.603036	NC	432490000
3213	sp|Q14997|PSME4_HUMAN;sp|Q14997-2|PSME4_HUMAN;sp|Q14997-3|PSME4_HUMAN	sp|Q14997|PSME4_HUMAN Proteasome activator complex subunit 4 OS=Homo sapiens GN=PSME4 PE=1 SV=2;sp|Q14997-2|PSME4_HUMAN Isoform 2 of Proteasome activator complex subunit 4 OS=Homo sapiens GN=PSME4;sp|Q14997-3|PSME4_HUMAN Isoform 3 of Proteasome activator c	PSME4;KIAA0077	Q14997	49.2628	46.0385	50.4167	29.0218	29.5614	0.00343405	0.603046	NC	257310000
7127	sp|Q9Y619|ORNT1_HUMAN	sp|Q9Y619|ORNT1_HUMAN Mitochondrial ornithine transporter 1 OS=Homo sapiens GN=SLC25A15 PE=1 SV=1	SLC25A15;ORNT1;SP1855	Q9Y619	1.24005	1.03758	2.1388	0.863609	0.912609	0.226047	0.603276	NC	4998900
1971	sp|P41227|NAA10_HUMAN;sp|P41227-2|NAA10_HUMAN	sp|P41227|NAA10_HUMAN N-alpha-acetyltransferase 10 OS=Homo sapiens GN=NAA10 PE=1 SV=1;sp|P41227-2|NAA10_HUMAN Isoform 2 of N-alpha-acetyltransferase 10 OS=Homo sapiens GN=NAA10	NAA10;ARD1;ARD1A;TE2	P41227	113.913	110.903	132.177	74.2891	69.394	0.0120945	0.603722	NC	1085900000
3046	sp|Q13601-2|KRR1_HUMAN;sp|Q13601|KRR1_HUMAN	sp|Q13601-2|KRR1_HUMAN Isoform 2 of KRR1 small subunit processome component homolog OS=Homo sapiens GN=KRR1;sp|Q13601|KRR1_HUMAN KRR1 small subunit processome component homolog OS=Homo sapiens GN=KRR1 PE=1 SV=4	KRR1;HRB2	Q13601	89.855	89.8335	109.681	59.4131	57.1315	0.0259015	0.60413	NC	409970000
5624	sp|Q9BVJ6|UT14A_HUMAN;sp|Q9BVJ6-3|UT14A_HUMAN;sp|Q9BVJ6-2|UT14A_HUMAN	sp|Q9BVJ6|UT14A_HUMAN U3 small nucleolar RNA-associated protein 14 homolog A OS=Homo sapiens GN=UTP14A PE=1 SV=1;sp|Q9BVJ6-3|UT14A_HUMAN Isoform 3 of U3 small nucleolar RNA-associated protein 14 homolog A OS=Homo sapiens GN=UTP14A;sp|Q9BVJ6-2|UT14A_HUMAN I	UTP14A;SDCCAG16	Q9BVJ6	135.944	146.76	140.074	80.0416	90.3155	0.0167279	0.60442	NC	554220000
4348	sp|Q8IYL3|CA174_HUMAN	sp|Q8IYL3|CA174_HUMAN UPF0688 protein C1orf174 OS=Homo sapiens GN=C1orf174 PE=1 SV=2	C1orf174	Q8IYL3	0.606266	1.0035	0.764785	0.371901	0.585081	0.146989	0.604525	NC	11595000
1278	sp|P08648|ITA5_HUMAN	sp|P08648|ITA5_HUMAN Integrin alpha-5 OS=Homo sapiens GN=ITGA5 PE=1 SV=2	ITGA5;FNRA	P08648	137.476	133.943	143.033	83.9089	83.2863	0.0020867	0.605119	NC	1699200000
1264	sp|P08238|HS90B_HUMAN	sp|P08238|HS90B_HUMAN Heat shock protein HSP 90-beta OS=Homo sapiens GN=HSP90AB1 PE=1 SV=4	HSP90AB1;HSP90B;HSPC2;HSPCB	P08238	5927.33	5817.69	5083.58	3416.26	3373.5	0.0135602	0.605198	NC	187470000000
6941	sp|Q9Y2S0|RPAC2_HUMAN	sp|Q9Y2S0|RPAC2_HUMAN DNA-directed RNA polymerases I and III subunit RPAC2 OS=Homo sapiens GN=POLR1D PE=1 SV=1	POLR1D	Q9Y2S0	36.6448	34.4895	35.637	20.8517	22.2438	0.00177176	0.605437	NC	147330000
3341	sp|Q15645|PCH2_HUMAN	sp|Q15645|PCH2_HUMAN Pachytene checkpoint protein 2 homolog OS=Homo sapiens GN=TRIP13 PE=1 SV=2	TRIP13;PCH2	Q15645	99.2271	94.658	113.902	67.7321	56.4986	0.0192	0.605438	NC	345630000
3314	sp|Q15427|SF3B4_HUMAN	sp|Q15427|SF3B4_HUMAN Splicing factor 3B subunit 4 OS=Homo sapiens GN=SF3B4 PE=1 SV=1	SF3B4;SAP49	Q15427	35.7697	32.7011	28.245	19.4008	19.6548	0.0279428	0.605729	NC	253490000
2605	sp|P78316|NOP14_HUMAN;sp|P78316-2|NOP14_HUMAN	sp|P78316|NOP14_HUMAN Nucleolar protein 14 OS=Homo sapiens GN=NOP14 PE=1 SV=3;sp|P78316-2|NOP14_HUMAN Isoform 2 of Nucleolar protein 14 OS=Homo sapiens GN=NOP14	NOP14;C4orf9;NOL14;RES4-25	P78316	69.3875	69.454	70.8889	42.74	41.9655	2.83288e-05	0.605817	NC	386370000
2017	sp|P43246|MSH2_HUMAN;sp|P43246-2|MSH2_HUMAN	sp|P43246|MSH2_HUMAN DNA mismatch repair protein Msh2 OS=Homo sapiens GN=MSH2 PE=1 SV=1;sp|P43246-2|MSH2_HUMAN Isoform 2 of DNA mismatch repair protein Msh2 OS=Homo sapiens GN=MSH2	MSH2	P43246	152.453	148.523	143.691	92.6713	86.965	0.00174483	0.60597	NC	595910000
1009	sp|O95373|IPO7_HUMAN	sp|O95373|IPO7_HUMAN Importin-7 OS=Homo sapiens GN=IPO7 PE=1 SV=1	IPO7;RANBP7	O95373	198.041	183.768	166.868	111.57	110.173	0.0148577	0.606212	NC	2552900000
2405	sp|P57678|GEMI4_HUMAN	sp|P57678|GEMI4_HUMAN Gem-associated protein 4 OS=Homo sapiens GN=GEMIN4 PE=1 SV=2	GEMIN4	P57678	40.4185	40.1867	46.8263	25.2117	26.2932	0.0126947	0.606266	NC	140680000
1988	sp|P42285|SK2L2_HUMAN	sp|P42285|SK2L2_HUMAN Superkiller viralicidic activity 2-like 2 OS=Homo sapiens GN=SKIV2L2 PE=1 SV=3	SKIV2L2;DOB1;KIAA0052;Mtr4	P42285	211.426	215.665	223.983	130.346	132.859	0.000754795	0.606393	NC	783600000
6278	sp|Q9NV56|MRGBP_HUMAN	sp|Q9NV56|MRGBP_HUMAN MRG/MORF4L-binding protein OS=Homo sapiens GN=MRGBP PE=1 SV=1	MRGBP;C20orf20	Q9NV56	1.70775	2.61743	9.63558	2.46767	3.17702	0.541855	0.606488	NC	30627000
857	sp|O75691|UTP20_HUMAN	sp|O75691|UTP20_HUMAN Small subunit processome component 20 homolog OS=Homo sapiens GN=UTP20 PE=1 SV=3	UTP20;DRIM	O75691	155.803	154.827	168.327	97.4724	96.332	0.00422595	0.606959	NC	395530000
5079	sp|Q96E29-3|MTEF3_HUMAN;sp|Q96E29-2|MTEF3_HUMAN;sp|Q96E29|MTEF3_HUMAN	sp|Q96E29-3|MTEF3_HUMAN Isoform 3 of Transcription termination factor 3, mitochondrial OS=Homo sapiens GN=MTERF3;sp|Q96E29-2|MTEF3_HUMAN Isoform 2 of Transcription termination factor 3, mitochondrial OS=Homo sapiens GN=MTERF3;sp|Q96E29|MTEF3_HUMAN Transcri	MTERF3;MTERFD1;CGI-12	Q96E29	0.830723	0.923688	0.854278	0.512909	0.542755	0.00215332	0.607008	NC	7135000
4178	sp|Q86VP1-2|TAXB1_HUMAN;sp|Q86VP1|TAXB1_HUMAN;sp|Q86VP1-4|TAXB1_HUMAN	sp|Q86VP1-2|TAXB1_HUMAN Isoform 2 of Tax1-binding protein 1 OS=Homo sapiens GN=TAX1BP1;sp|Q86VP1|TAXB1_HUMAN Tax1-binding protein 1 OS=Homo sapiens GN=TAX1BP1 PE=1 SV=2;sp|Q86VP1-4|TAXB1_HUMAN Isoform 4 of Tax1-binding protein 1 OS=Homo sapiens GN=TAX1BP1	TAX1BP1;T6BP;PRO0105	Q86VP1	52.5086	56.42	51.1473	32.433	32.3466	0.00560346	0.607021	NC	148040000
1425	sp|P13639|EF2_HUMAN	sp|P13639|EF2_HUMAN Elongation factor 2 OS=Homo sapiens GN=EEF2 PE=1 SV=4	EEF2;EF2	P13639	2679.45	2508.9	2489.84	1545.28	1564.46	0.00296591	0.607513	NC	76503000000
6601	sp|Q9UET6-2|TRM7_HUMAN;sp|Q9UET6|TRM7_HUMAN	sp|Q9UET6-2|TRM7_HUMAN Isoform 2 of Putative tRNA (cytidine(32)/guanosine(34)-2-O)-methyltransferase OS=Homo sapiens GN=FTSJ1;sp|Q9UET6|TRM7_HUMAN Putative tRNA (cytidine(32)/guanosine(34)-2-O)-methyltransferase OS=Homo sapiens GN=FTSJ1 PE=1 SV=2	FTSJ1;JM23	Q9UET6	17.3649	20.0238	20.1655	11.5026	11.8223	0.0124027	0.607902	NC	71641000
3613	sp|Q5JTH9|RRP12_HUMAN;sp|Q5JTH9-2|RRP12_HUMAN;sp|Q5JTH9-3|RRP12_HUMAN	sp|Q5JTH9|RRP12_HUMAN RRP12-like protein OS=Homo sapiens GN=RRP12 PE=1 SV=2;sp|Q5JTH9-2|RRP12_HUMAN Isoform 2 of RRP12-like protein OS=Homo sapiens GN=RRP12;sp|Q5JTH9-3|RRP12_HUMAN Isoform 3 of RRP12-like protein OS=Homo sapiens GN=RRP12	RRP12;KIAA0690	Q5JTH9	276.765	282.603	318.313	178.841	176.976	0.0122564	0.608109	NC	1441600000
5133	sp|Q96G21|IMP4_HUMAN	sp|Q96G21|IMP4_HUMAN U3 small nucleolar ribonucleoprotein protein IMP4 OS=Homo sapiens GN=IMP4 PE=1 SV=1	IMP4;BXDC4	Q96G21	14.3365	16.0555	15.0536	9.23424	9.19096	0.0068961	0.608151	NC	65914000
3922	sp|Q6UX53|MET7B_HUMAN	sp|Q6UX53|MET7B_HUMAN Methyltransferase-like protein 7B OS=Homo sapiens GN=METTL7B PE=1 SV=2	METTL7B;UNQ594/PRO1180	Q6UX53	19.8479	22.101	28.3705	14.1407	14.376	0.0689064	0.608298	NC	49955000
5670	sp|Q9BXJ9|NAA15_HUMAN;sp|Q9BXJ9-4|NAA15_HUMAN	sp|Q9BXJ9|NAA15_HUMAN N-alpha-acetyltransferase 15, NatA auxiliary subunit OS=Homo sapiens GN=NAA15 PE=1 SV=1;sp|Q9BXJ9-4|NAA15_HUMAN Isoform 2 of N-alpha-acetyltransferase 15, NatA auxiliary subunit OS=Homo sapiens GN=NAA15	NAA15;GA19;NARG1;NATH;TBDN100	Q9BXJ9	505.936	505.854	509.853	301.367	316.262	0.0199977	0.608845	NC	3259100000
6380	sp|Q9NXH9|TRM1_HUMAN;sp|Q9NXH9-2|TRM1_HUMAN	sp|Q9NXH9|TRM1_HUMAN tRNA (guanine(26)-N(2))-dimethyltransferase OS=Homo sapiens GN=TRMT1 PE=1 SV=1;sp|Q9NXH9-2|TRM1_HUMAN Isoform 2 of tRNA (guanine(26)-N(2))-dimethyltransferase OS=Homo sapiens GN=TRMT1	TRMT1	Q9NXH9	56.8485	57.4158	61.6048	34.7705	36.6824	0.00105722	0.609426	NC	266030000
4750	sp|Q8WUX2|CHAC2_HUMAN;sp|Q8NFW1-3|COMA1_HUMAN;sp|Q07092-2|COGA1_HUMAN;sp|Q07092|COGA1_HUMAN;sp|Q8NFW1-2|COMA1_HUMAN;sp|Q8NFW1|COMA1_HUMAN	sp|Q8WUX2|CHAC2_HUMAN Putative glutathione-specific gamma-glutamylcyclotransferase 2 OS=Homo sapiens GN=CHAC2 PE=2 SV=1;sp|Q8NFW1-3|COMA1_HUMAN Isoform 3 of Collagen alpha-1(XXII) chain OS=Homo sapiens GN=COL22A1;sp|Q07092-2|COGA1_HUMAN Isoform 2 of Collag	CHAC2	Q8WUX2	2.2401	2.53914	1.49005	1.22837	1.32028	0.117625	0.609794	NC	13093000
7155	sp|Q9Y6E2|BZW2_HUMAN	sp|Q9Y6E2|BZW2_HUMAN Basic leucine zipper and W2 domain-containing protein 2 OS=Homo sapiens GN=BZW2 PE=1 SV=1	BZW2;HSPC028;MSTP017	Q9Y6E2	359.411	346.583	347.976	217.241	211.457	0.000105994	0.610119	NC	1912500000
2782	sp|Q05193-3|DYN1_HUMAN;sp|Q05193|DYN1_HUMAN;sp|Q05193-5|DYN1_HUMAN;sp|Q05193-2|DYN1_HUMAN	sp|Q05193-3|DYN1_HUMAN Isoform 3 of Dynamin-1 OS=Homo sapiens GN=DNM1;sp|Q05193|DYN1_HUMAN Dynamin-1 OS=Homo sapiens GN=DNM1 PE=1 SV=2;sp|Q05193-5|DYN1_HUMAN Isoform 4 of Dynamin-1 OS=Homo sapiens GN=DNM1;sp|Q05193-2|DYN1_HUMAN Isoform 2 of Dynamin-1 OS=Ho	DNM1;DNM	Q05193	13.351	12.3035	14.0271	8.37915	7.76653	0.00333062	0.610319	NC	86358000
4617	sp|Q8NI36|WDR36_HUMAN	sp|Q8NI36|WDR36_HUMAN WD repeat-containing protein 36 OS=Homo sapiens GN=WDR36 PE=1 SV=1	WDR36	Q8NI36	93.5001	91.001	88.4766	54.9468	56.1268	0.000492115	0.610344	NC	350200000
5127	sp|Q96FX7|TRM61_HUMAN	sp|Q96FX7|TRM61_HUMAN tRNA (adenine(58)-N(1))-methyltransferase catalytic subunit TRMT61A OS=Homo sapiens GN=TRMT61A PE=1 SV=1	TRMT61A;C14orf172;TRM61	Q96FX7	3.78967	4.78097	6.29798	2.96199	3.08988	0.116942	0.610534	NC	34713000
3654	sp|Q5T280|CI114_HUMAN	sp|Q5T280|CI114_HUMAN Putative methyltransferase C9orf114 OS=Homo sapiens GN=SPOUT1 PE=1 SV=3	SPOUT1;C9orf114	Q5T280	3.28261	3.11444	3.96507	2.13991	2.08186	0.0341372	0.611134	NC	19463000
5503	sp|Q9BRK3-3|MXRA8_HUMAN;sp|Q9BRK3|MXRA8_HUMAN;sp|Q9BRK3-2|MXRA8_HUMAN;sp|Q9BRK3-4|MXRA8_HUMAN	sp|Q9BRK3-3|MXRA8_HUMAN Isoform 3 of Matrix remodeling-associated protein 8 OS=Homo sapiens GN=MXRA8;sp|Q9BRK3|MXRA8_HUMAN Matrix remodeling-associated protein 8 OS=Homo sapiens GN=MXRA8 PE=1 SV=1;sp|Q9BRK3-2|MXRA8_HUMAN Isoform 2 of Matrix remodeling-asso	MXRA8	Q9BRK3	66.7078	64.3463	82.5941	44.7837	42.2741	0.0352967	0.611223	NC	430040000
4124	sp|Q86SE9|PCGF5_HUMAN	sp|Q86SE9|PCGF5_HUMAN Polycomb group RING finger protein 5 OS=Homo sapiens GN=PCGF5 PE=1 SV=1	PCGF5;RNF159	Q86SE9	0.543334	0.699805	0.362832	0.324888	0.330586	0.166536	0.612222	NC	9104100
1315	sp|P09651|ROA1_HUMAN;sp|P09651-2|ROA1_HUMAN;sp|P09651-3|ROA1_HUMAN;sp|Q32P51|RA1L2_HUMAN	sp|P09651|ROA1_HUMAN Heterogeneous nuclear ribonucleoprotein A1 OS=Homo sapiens GN=HNRNPA1 PE=1 SV=5;sp|P09651-2|ROA1_HUMAN Isoform A1-A of Heterogeneous nuclear ribonucleoprotein A1 OS=Homo sapiens GN=HNRNPA1;sp|P09651-3|ROA1_HUMAN Isoform 2 of Heterogene	HNRNPA1;HNRPA1	P09651	671.95	749.624	829.409	451.185	468.428	0.0206242	0.612808	NC	25434000000
2714	sp|Q01469|FABP5_HUMAN	sp|Q01469|FABP5_HUMAN Fatty acid-binding protein, epidermal OS=Homo sapiens GN=FABP5 PE=1 SV=3	FABP5	Q01469	450.583	417.777	398.396	279.045	238.633	0.0200295	0.612995	NC	4879500000
3759	sp|Q68CQ4|DIEXF_HUMAN	sp|Q68CQ4|DIEXF_HUMAN Digestive organ expansion factor homolog OS=Homo sapiens GN=DIEXF PE=1 SV=2	DIEXF;C1orf107;DEF	Q68CQ4	29.2667	30.0943	29.0664	18.8846	17.2553	0.0241573	0.613044	NC	96724000
4569	sp|Q8NEJ9-2|NGDN_HUMAN;sp|Q8NEJ9|NGDN_HUMAN	sp|Q8NEJ9-2|NGDN_HUMAN Isoform 2 of Neuroguidin OS=Homo sapiens GN=NGDN;sp|Q8NEJ9|NGDN_HUMAN Neuroguidin OS=Homo sapiens GN=NGDN PE=1 SV=1	NGDN;C14orf120	Q8NEJ9	36.196	37.557	42.9177	24.9146	22.7857	0.00894643	0.613268	NC	200410000
2294	sp|P53367-2|ARFP1_HUMAN	sp|P53367-2|ARFP1_HUMAN Isoform A of Arfaptin-1 OS=Homo sapiens GN=ARFIP1	ARFIP1	P53367	6.01755	4.87798	6.90237	4.15507	3.12366	0.0642022	0.613449	NC	9659900
594	sp|O43520|AT8B1_HUMAN	sp|O43520|AT8B1_HUMAN Phospholipid-transporting ATPase IC OS=Homo sapiens GN=ATP8B1 PE=1 SV=3	ATP8B1;ATPIC;FIC1;PFIC	O43520	140.097	139.286	129.851	79.7685	87.6573	0.00558665	0.61368	NC	538960000
4002	sp|Q7KZN9-2|COX15_HUMAN;sp|Q7KZN9|COX15_HUMAN	sp|Q7KZN9-2|COX15_HUMAN Isoform 2 of Cytochrome c oxidase assembly protein COX15 homolog OS=Homo sapiens GN=COX15;sp|Q7KZN9|COX15_HUMAN Cytochrome c oxidase assembly protein COX15 homolog OS=Homo sapiens GN=COX15 PE=1 SV=1	COX15	Q7KZN9	65.0093	67.2307	73.615	41.2394	43.0177	0.00526744	0.613955	NC	287650000
6185	sp|Q9NR33|DPOE4_HUMAN	sp|Q9NR33|DPOE4_HUMAN DNA polymerase epsilon subunit 4 OS=Homo sapiens GN=POLE4 PE=1 SV=2	POLE4	Q9NR33	4.92109	4.53059	6.55743	3.31906	3.23386	0.079402	0.613987	NC	14070000
6997	sp|Q9Y3D3|RT16_HUMAN;sp|Q9Y3D3-2|RT16_HUMAN	sp|Q9Y3D3|RT16_HUMAN 28S ribosomal protein S16, mitochondrial OS=Homo sapiens GN=MRPS16 PE=1 SV=1;sp|Q9Y3D3-2|RT16_HUMAN Isoform 2 of 28S ribosomal protein S16, mitochondrial OS=Homo sapiens GN=MRPS16	MRPS16;RPMS16;CGI-132	Q9Y3D3	85.0144	93.0012	107.033	55.769	60.9368	0.019406	0.614137	NC	352620000
494	sp|O15213|WDR46_HUMAN	sp|O15213|WDR46_HUMAN WD repeat-containing protein 46 OS=Homo sapiens GN=WDR46 PE=1 SV=3	WDR46;BING4;C6orf11;FP221	O15213	43.9079	42.7077	46.4042	28.0548	26.4253	0.00110012	0.614346	NC	247390000
5217	sp|Q96JP5-2|ZFP91_HUMAN;sp|Q96JP5|ZFP91_HUMAN	sp|Q96JP5-2|ZFP91_HUMAN Isoform 2 of E3 ubiquitin-protein ligase ZFP91 OS=Homo sapiens GN=ZFP91;sp|Q96JP5|ZFP91_HUMAN E3 ubiquitin-protein ligase ZFP91 OS=Homo sapiens GN=ZFP91 PE=1 SV=1	ZFP91;ZNF757;FKSG11	Q96JP5	8.13581	8.96418	10.6692	6.03381	5.34211	0.0278496	0.614489	NC	24527000
5363	sp|Q96TA2-3|YMEL1_HUMAN;sp|Q96TA2-2|YMEL1_HUMAN;sp|Q96TA2|YMEL1_HUMAN	sp|Q96TA2-3|YMEL1_HUMAN Isoform 3 of ATP-dependent zinc metalloprotease YME1L1 OS=Homo sapiens GN=YME1L1;sp|Q96TA2-2|YMEL1_HUMAN Isoform 2 of ATP-dependent zinc metalloprotease YME1L1 OS=Homo sapiens GN=YME1L1;sp|Q96TA2|YMEL1_HUMAN ATP-dependent zinc metal	YME1L1;FTSH1;YME1L;UNQ1868/PRO4304	Q96TA2	100.88	98.1433	100.17	60.9048	61.7042	5.97522e-05	0.614697	NC	406520000
5832	sp|Q9H0S4-2|DDX47_HUMAN;sp|Q9H0S4|DDX47_HUMAN	sp|Q9H0S4-2|DDX47_HUMAN Isoform 2 of Probable ATP-dependent RNA helicase DDX47 OS=Homo sapiens GN=DDX47;sp|Q9H0S4|DDX47_HUMAN Probable ATP-dependent RNA helicase DDX47 OS=Homo sapiens GN=DDX47 PE=1 SV=1	DDX47	Q9H0S4	36.6516	36.7529	36.9761	21.831	23.4313	0.0335126	0.615085	NC	180630000
4473	sp|Q8N6R0|MET13_HUMAN;sp|Q8N6R0-1|MET13_HUMAN;sp|Q8N6R0-3|MET13_HUMAN;sp|Q8N6R0-4|MET13_HUMAN	sp|Q8N6R0|MET13_HUMAN Methyltransferase-like protein 13 OS=Homo sapiens GN=METTL13 PE=1 SV=1;sp|Q8N6R0-1|MET13_HUMAN Isoform 4 of Methyltransferase-like protein 13 OS=Homo sapiens GN=METTL13;sp|Q8N6R0-3|MET13_HUMAN Isoform 3 of Methyltransferase-like prote	METTL13;KIAA0859;CGI-01	Q8N6R0	58.3733	53.7931	55.3212	34.7117	33.9767	0.00234711	0.615166	NC	253650000
4903	sp|Q92889|XPF_HUMAN	sp|Q92889|XPF_HUMAN DNA repair endonuclease XPF OS=Homo sapiens GN=ERCC4 PE=1 SV=3	ERCC4;ERCC11;XPF	Q92889	1.25821	1.33222	0.953037	0.911179	0.542636	0.18564	0.615421	NC	3380700
4771	sp|Q8WVP7-2|LMBR1_HUMAN;sp|Q8WVP7|LMBR1_HUMAN;sp|Q8WVP7-3|LMBR1_HUMAN	sp|Q8WVP7-2|LMBR1_HUMAN Isoform 2 of Limb region 1 protein homolog OS=Homo sapiens GN=LMBR1;sp|Q8WVP7|LMBR1_HUMAN Limb region 1 protein homolog OS=Homo sapiens GN=LMBR1 PE=1 SV=1;sp|Q8WVP7-3|LMBR1_HUMAN Isoform 3 of Limb region 1 protein homolog OS=Homo sa	LMBR1;C7orf2;DIF14	Q8WVP7	0.92485	1.50251	2.50401	0.882696	1.14085	0.303143	0.615512	NC	5667200
370	sp|O00622|CYR61_HUMAN	sp|O00622|CYR61_HUMAN Protein CYR61 OS=Homo sapiens GN=CYR61 PE=1 SV=1	CYR61;CCN1;GIG1;IGFBP10	O00622	101.027	86.7632	155.217	71.5465	69.307	0.169476	0.615965	NC	378660000
2609	sp|P78332|RBM6_HUMAN;sp|P78332-3|RBM6_HUMAN	sp|P78332|RBM6_HUMAN RNA-binding protein 6 OS=Homo sapiens GN=RBM6 PE=1 SV=5;sp|P78332-3|RBM6_HUMAN Isoform 3 of RNA-binding protein 6 OS=Homo sapiens GN=RBM6	RBM6;DEF3	P78332	12.7222	13.233	17.4311	8.87335	8.95402	0.0651896	0.616349	NC	49144000
1708	sp|P26583|HMGB2_HUMAN	sp|P26583|HMGB2_HUMAN High mobility group protein B2 OS=Homo sapiens GN=HMGB2 PE=1 SV=2	HMGB2;HMG2	P26583	316.78	337.112	266.811	194.757	183.637	0.0241226	0.616476	NC	3083400000
5685	sp|Q9BY08-4|EBPL_HUMAN;sp|Q9BY08-3|EBPL_HUMAN;sp|Q9BY08-5|EBPL_HUMAN;sp|Q9BY08-2|EBPL_HUMAN;sp|Q9BY08|EBPL_HUMAN	sp|Q9BY08-4|EBPL_HUMAN Isoform 4 of Emopamil-binding protein-like OS=Homo sapiens GN=EBPL;sp|Q9BY08-3|EBPL_HUMAN Isoform 3 of Emopamil-binding protein-like OS=Homo sapiens GN=EBPL;sp|Q9BY08-5|EBPL_HUMAN Isoform 5 of Emopamil-binding protein-like OS=Homo sa	EBPL;EBRP;ERP	Q9BY08	12.8354	8.654	19.053	9.78042	6.89629	0.228463	0.61701	NC	36371000
4371	sp|Q8IZU8|DSEL_HUMAN	sp|Q8IZU8|DSEL_HUMAN Dermatan-sulfate epimerase-like protein OS=Homo sapiens GN=DSEL PE=2 SV=2	DSEL;C18orf4;NCAG1	Q8IZU8	2.3851	3.10672	2.79275	1.58503	1.82308	0.0233945	0.617072	NC	6846700
1870	sp|P35249|RFC4_HUMAN;sp|P35249-2|RFC4_HUMAN	sp|P35249|RFC4_HUMAN Replication factor C subunit 4 OS=Homo sapiens GN=RFC4 PE=1 SV=2;sp|P35249-2|RFC4_HUMAN Isoform 2 of Replication factor C subunit 4 OS=Homo sapiens GN=RFC4	RFC4	P35249	4.705	5.17586	5.50725	3.433	2.89767	0.0204339	0.6171	NC	44344000
2802	sp|Q06547-4|GABP1_HUMAN;sp|Q06547-3|GABP1_HUMAN;sp|Q06547-2|GABP1_HUMAN;sp|Q06547|GABP1_HUMAN	sp|Q06547-4|GABP1_HUMAN Isoform 4 of GA-binding protein subunit beta-1 OS=Homo sapiens GN=GABPB1;sp|Q06547-3|GABP1_HUMAN Isoform 3 of GA-binding protein subunit beta-1 OS=Homo sapiens GN=GABPB1;sp|Q06547-2|GABP1_HUMAN Isoform 2 of GA-binding protein subuni	GABPB1;E4TF1B;GABPB;GABPB2	Q06547	2.99141	3.92625	3.29031	1.96064	2.24345	0.0281573	0.617765	NC	42973000
3140	sp|Q14320|FA50A_HUMAN	sp|Q14320|FA50A_HUMAN Protein FAM50A OS=Homo sapiens GN=FAM50A PE=1 SV=2	FAM50A;DXS9928E;HXC26;XAP5	Q14320	59.9702	68.5641	65.3711	38.4997	41.3603	0.00381681	0.617776	NC	389320000
3702	sp|Q5U5X0|LYRM7_HUMAN	sp|Q5U5X0|LYRM7_HUMAN Complex III assembly factor LYRM7 OS=Homo sapiens GN=LYRM7 PE=1 SV=1	LYRM7;C5orf31;MZM1L	Q5U5X0	3.59433	3.42663	4.46849	2.29466	2.44206	0.0399553	0.6184	NC	17139000
615	sp|O43688-3|PLPP2_HUMAN;sp|O43688|PLPP2_HUMAN;sp|O43688-2|PLPP2_HUMAN	sp|O43688-3|PLPP2_HUMAN Isoform 3 of Phospholipid phosphatase 2 OS=Homo sapiens GN=PLPP2;sp|O43688|PLPP2_HUMAN Phospholipid phosphatase 2 OS=Homo sapiens GN=PLPP2 PE=1 SV=1;sp|O43688-2|PLPP2_HUMAN Isoform 2 of Phospholipid phosphatase 2 OS=Homo sapiens GN=	PLPP2;LPP2;PPAP2C	O43688	5.81612	6.09096	9.26494	4.20558	4.53832	0.133117	0.619489	NC	40564000
4028	sp|Q7L8W6|DPH6_HUMAN	sp|Q7L8W6|DPH6_HUMAN Diphthine--ammonia ligase OS=Homo sapiens GN=DPH6 PE=1 SV=3	DPH6;ATPBD4	Q7L8W6	3.07667	2.99197	3.00336	1.82488	1.92312	0.00623155	0.619709	NC	13638000
3091	sp|Q13951-2|PEBB_HUMAN	sp|Q13951-2|PEBB_HUMAN Isoform 2 of Core-binding factor subunit beta OS=Homo sapiens GN=CBFB	CBFB	Q13951	115.122	105.663	151.594	78.1829	75.7231	0.0768491	0.619956	NC	737310000
5778	sp|Q9GZP8-2|IMUP_HUMAN;sp|Q9GZP8|IMUP_HUMAN	sp|Q9GZP8-2|IMUP_HUMAN Isoform 2 of Immortalization up-regulated protein OS=Homo sapiens GN=IMUP;sp|Q9GZP8|IMUP_HUMAN Immortalization up-regulated protein OS=Homo sapiens GN=IMUP PE=1 SV=1	IMUP;C19orf33	Q9GZP8	4.36034	5.45199	4.78001	2.93791	3.09708	0.0231334	0.620359	NC	29264000
5532	sp|Q9BSG1-4|ZNF2_HUMAN	sp|Q9BSG1-4|ZNF2_HUMAN Isoform 4 of Zinc finger protein 2 OS=Homo sapiens GN=ZNF2	ZNF2;ZNF661	Q9BSG1	2.27164	2.031	5.31476	2.12085	1.85694	0.368493	0.620406	NC	118140000
3300	sp|Q15382|RHEB_HUMAN	sp|Q15382|RHEB_HUMAN GTP-binding protein Rheb OS=Homo sapiens GN=RHEB PE=1 SV=1	RHEB;RHEB2	Q15382	128.674	124.249	137.258	81.921	79.6589	0.00354351	0.621172	NC	1214100000
4285	sp|Q8IWC1-2|MA7D3_HUMAN;sp|Q8IWC1-3|MA7D3_HUMAN;sp|Q8IWC1-4|MA7D3_HUMAN;sp|Q8IWC1|MA7D3_HUMAN	sp|Q8IWC1-2|MA7D3_HUMAN Isoform 2 of MAP7 domain-containing protein 3 OS=Homo sapiens GN=MAP7D3;sp|Q8IWC1-3|MA7D3_HUMAN Isoform 3 of MAP7 domain-containing protein 3 OS=Homo sapiens GN=MAP7D3;sp|Q8IWC1-4|MA7D3_HUMAN Isoform 4 of MAP7 domain-containing prot	MAP7D3;MDP3	Q8IWC1	34.6261	35.1705	36.1457	20.5701	23.3609	0.0463541	0.622004	NC	105630000
4556	sp|Q8NDF8-5|PAPD5_HUMAN;sp|Q8NDF8-2|PAPD5_HUMAN;sp|Q8NDF8|PAPD5_HUMAN;sp|Q8NDF8-3|PAPD5_HUMAN;sp|Q8NDF8-4|PAPD5_HUMAN	sp|Q8NDF8-5|PAPD5_HUMAN Isoform 5 of Non-canonical poly(A) RNA polymerase PAPD5 OS=Homo sapiens GN=PAPD5;sp|Q8NDF8-2|PAPD5_HUMAN Isoform 2 of Non-canonical poly(A) RNA polymerase PAPD5 OS=Homo sapiens GN=PAPD5;sp|Q8NDF8|PAPD5_HUMAN Non-canonical poly(A) RN	PAPD5	Q8NDF8	15.7341	14.1529	14.457	9.72609	8.66881	0.00814908	0.622235	NC	19949000
5576	sp|Q9BTY7|HGH1_HUMAN	sp|Q9BTY7|HGH1_HUMAN Protein HGH1 homolog OS=Homo sapiens GN=HGH1 PE=1 SV=1	HGH1;C8orf30A;C8orf30B;FAM203A;FAM203B	Q9BTY7	15.2094	15.7897	20.5218	10.8731	10.5173	0.0598054	0.622767	NC	64176000
291	sp|Q13765|NACA_HUMAN;sp|E9PAV3-2|NACAM_HUMAN;sp|E9PAV3|NACAM_HUMAN	sp|Q13765|NACA_HUMAN Nascent polypeptide-associated complex subunit alpha OS=Homo sapiens GN=NACA PE=1 SV=1;sp|E9PAV3-2|NACAM_HUMAN Isoform 2 of Nascent polypeptide-associated complex subunit alpha, muscle-specific form OS=Homo sapiens GN=NACA;sp|E9PAV3|NA	NACA;HSD48	Q13765	75.904	66.0746	73.3579	46.5544	42.8991	0.00459657	0.623119	NC	3940900000
1874	sp|P35269|T2FA_HUMAN	sp|P35269|T2FA_HUMAN General transcription factor IIF subunit 1 OS=Homo sapiens GN=GTF2F1 PE=1 SV=2	GTF2F1;RAP74	P35269	150.843	143.378	121.775	90.2634	82.5466	0.0162796	0.62312	NC	974170000
6978	sp|Q9Y399|RT02_HUMAN	sp|Q9Y399|RT02_HUMAN 28S ribosomal protein S2, mitochondrial OS=Homo sapiens GN=MRPS2 PE=1 SV=1	MRPS2;CGI-91	Q9Y399	95.7895	98.3808	93.6358	59.7067	59.853	0.0013982	0.623126	NC	465120000
395	sp|O14593-2|RFXK_HUMAN;sp|O14593-3|RFXK_HUMAN;sp|O14593|RFXK_HUMAN	sp|O14593-2|RFXK_HUMAN Isoform 2 of DNA-binding protein RFXANK OS=Homo sapiens GN=RFXANK;sp|O14593-3|RFXK_HUMAN Isoform 3 of DNA-binding protein RFXANK OS=Homo sapiens GN=RFXANK;sp|O14593|RFXK_HUMAN DNA-binding protein RFXANK OS=Homo sapiens GN=RFXANK PE=1	RFXANK;ANKRA1;RFXB	O14593	1.65646	1.47873	1.01431	0.895645	0.829975	0.109011	0.623793	NC	7513900
6984	sp|Q9Y3B2|EXOS1_HUMAN	sp|Q9Y3B2|EXOS1_HUMAN Exosome complex component CSL4 OS=Homo sapiens GN=EXOSC1 PE=1 SV=1	EXOSC1;CSL4;CGI-108	Q9Y3B2	29.9592	33.2505	24.688	18.0967	18.4646	0.0469041	0.62393	NC	145430000
5440	sp|Q99836-5|MYD88_HUMAN;sp|Q99836|MYD88_HUMAN;sp|Q99836-6|MYD88_HUMAN;sp|Q99836-3|MYD88_HUMAN;sp|Q99836-2|MYD88_HUMAN	sp|Q99836-5|MYD88_HUMAN Isoform 5 of Myeloid differentiation primary response protein MyD88 OS=Homo sapiens GN=MYD88;sp|Q99836|MYD88_HUMAN Myeloid differentiation primary response protein MyD88 OS=Homo sapiens GN=MYD88 PE=1 SV=1;sp|Q99836-6|MYD88_HUMAN Iso	MYD88	Q99836	15.0811	8.8088	6.13717	6.3947	6.1012	0.291562	0.624232	NC	34781000
5798	sp|Q9GZZ1|NAA50_HUMAN;sp|Q9GZZ1-2|NAA50_HUMAN	sp|Q9GZZ1|NAA50_HUMAN N-alpha-acetyltransferase 50 OS=Homo sapiens GN=NAA50 PE=1 SV=1;sp|Q9GZZ1-2|NAA50_HUMAN Isoform 2 of N-alpha-acetyltransferase 50 OS=Homo sapiens GN=NAA50	NAA50;MAK3;NAT13;NAT5	Q9GZZ1	100.691	101.148	87.0538	61.1515	59.1133	0.0128825	0.624443	NC	809600000
5506	sp|Q9BRP1|PDD2L_HUMAN	sp|Q9BRP1|PDD2L_HUMAN Programmed cell death protein 2-like OS=Homo sapiens GN=PDCD2L PE=1 SV=1	PDCD2L	Q9BRP1	8.87542	6.74882	6.57417	4.87656	4.36546	0.0528016	0.624505	NC	15985000
1668	sp|P24385|CCND1_HUMAN	sp|P24385|CCND1_HUMAN G1/S-specific cyclin-D1 OS=Homo sapiens GN=CCND1 PE=1 SV=1	CCND1;BCL1;PRAD1	P24385	144.369	138.648	149.095	88.249	91.7118	0.000694388	0.624702	NC	571390000
5689	sp|Q9BY42|RTF2_HUMAN	sp|Q9BY42|RTF2_HUMAN Protein RTF2 homolog OS=Homo sapiens GN=RTFDC1 PE=1 SV=3	RTFDC1;C20orf43;AD-007;CDA05;HSPC164;HSPC169	Q9BY42	41.2734	39.2396	36.0477	24.8705	23.6742	0.00551031	0.624714	NC	132520000
1813	sp|P31146|COR1A_HUMAN	sp|P31146|COR1A_HUMAN Coronin-1A OS=Homo sapiens GN=CORO1A PE=1 SV=4	CORO1A;CORO1	P31146	13.5518	12.9302	14.0917	8.40675	8.49595	0.00383182	0.624889	NC	50249000
5938	sp|Q9H5Q4|TFB2M_HUMAN	sp|Q9H5Q4|TFB2M_HUMAN Dimethyladenosine transferase 2, mitochondrial OS=Homo sapiens GN=TFB2M PE=1 SV=1	TFB2M;NS5ATP5	Q9H5Q4	22.4114	23.9432	23.3871	14.6608	14.399	0.00138799	0.625015	NC	75635000
5172	sp|Q96HR8-2|NAF1_HUMAN;sp|Q96HR8|NAF1_HUMAN	sp|Q96HR8-2|NAF1_HUMAN Isoform 2 of H/ACA ribonucleoprotein complex non-core subunit NAF1 OS=Homo sapiens GN=NAF1;sp|Q96HR8|NAF1_HUMAN H/ACA ribonucleoprotein complex non-core subunit NAF1 OS=Homo sapiens GN=NAF1 PE=1 SV=2	NAF1	Q96HR8	6.99762	5.97507	6.13717	3.75806	4.21514	0.00887943	0.625845	NC	59945000
3776	sp|Q6DCA0|AMERL_HUMAN;sp|Q9Y4X0-4|AMMR1_HUMAN;sp|Q9Y4X0-3|AMMR1_HUMAN;sp|Q9Y4X0|AMMR1_HUMAN	sp|Q6DCA0|AMERL_HUMAN AMMECR1-like protein OS=Homo sapiens GN=AMMECR1L PE=1 SV=1;sp|Q9Y4X0-4|AMMR1_HUMAN Isoform 4 of AMME syndrome candidate gene 1 protein OS=Homo sapiens GN=AMMECR1;sp|Q9Y4X0-3|AMMR1_HUMAN Isoform 3 of AMME syndrome candidate gene 1 prot	AMMECR1L	Q6DCA0	2.41058	2.33503	1.68799	1.36891	1.31561	0.071014	0.625898	NC	5477100
2341	sp|P54886-2|P5CS_HUMAN;sp|P54886|P5CS_HUMAN	sp|P54886-2|P5CS_HUMAN Isoform Short of Delta-1-pyrroline-5-carboxylate synthase OS=Homo sapiens GN=ALDH18A1;sp|P54886|P5CS_HUMAN Delta-1-pyrroline-5-carboxylate synthase OS=Homo sapiens GN=ALDH18A1 PE=1 SV=2	ALDH18A1;GSAS;P5CS;PYCS	P54886	486.335	489.486	547.395	318.428	318.26	0.0108049	0.626984	NC	6277400000
2471	sp|P61513|RL37A_HUMAN	sp|P61513|RL37A_HUMAN 60S ribosomal protein L37a OS=Homo sapiens GN=RPL37A PE=1 SV=2	RPL37A	P61513	256.126	376.343	645.7	220.856	313.778	0.304494	0.627422	NC	3245300000
2169	sp|P49915|GUAA_HUMAN;sp|P49915-2|GUAA_HUMAN	sp|P49915|GUAA_HUMAN GMP synthase [glutamine-hydrolyzing] OS=Homo sapiens GN=GMPS PE=1 SV=1;sp|P49915-2|GUAA_HUMAN Isoform 2 of GMP synthase [glutamine-hydrolyzing] OS=Homo sapiens GN=GMPS	GMPS	P49915	367.373	352.85	349.214	226.456	220.884	0.00035944	0.627441	NC	1968500000
2844	sp|Q08752|PPID_HUMAN	sp|Q08752|PPID_HUMAN Peptidyl-prolyl cis-trans isomerase D OS=Homo sapiens GN=PPID PE=1 SV=3	PPID;CYP40;CYPD	Q08752	200.784	191.774	185.831	122.212	119.876	0.00220569	0.627833	NC	850710000
5690	sp|Q9BY43|CHM4A_HUMAN;sp|Q9BY43-2|CHM4A_HUMAN	sp|Q9BY43|CHM4A_HUMAN Charged multivesicular body protein 4a OS=Homo sapiens GN=CHMP4A PE=1 SV=3;sp|Q9BY43-2|CHM4A_HUMAN Isoform 2 of Charged multivesicular body protein 4a OS=Homo sapiens GN=CHMP4A	CHMP4A;C14orf123;SHAX2;CDA04;HSPC134	Q9BY43	79.5265	87.9221	86.3903	52.9412	53.3182	0.00643222	0.627915	NC	452310000
5632	sp|Q9BVS4|RIOK2_HUMAN;sp|Q9BVS4-2|RIOK2_HUMAN	sp|Q9BVS4|RIOK2_HUMAN Serine/threonine-protein kinase RIO2 OS=Homo sapiens GN=RIOK2 PE=1 SV=2;sp|Q9BVS4-2|RIOK2_HUMAN Isoform 2 of Serine/threonine-protein kinase RIO2 OS=Homo sapiens GN=RIOK2	RIOK2	Q9BVS4	29.5487	29.914	30.601	19.0311	18.7201	0.000113958	0.628743	NC	47880000
6085	sp|Q9HCE1|MOV10_HUMAN;sp|Q9HCE1-2|MOV10_HUMAN	sp|Q9HCE1|MOV10_HUMAN Putative helicase MOV-10 OS=Homo sapiens GN=MOV10 PE=1 SV=2;sp|Q9HCE1-2|MOV10_HUMAN Isoform 2 of Putative helicase MOV-10 OS=Homo sapiens GN=MOV10	MOV10;KIAA1631	Q9HCE1	179.897	183.702	191.008	115.678	116.834	0.00173333	0.628858	NC	1020200000
2643	sp|P82930|RT34_HUMAN	sp|P82930|RT34_HUMAN 28S ribosomal protein S34, mitochondrial OS=Homo sapiens GN=MRPS34 PE=1 SV=2	MRPS34	P82930	67.9822	70.6301	82.7137	46.1521	46.6371	0.0260598	0.628864	NC	438600000
6075	sp|Q9HC36|MRM3_HUMAN	sp|Q9HC36|MRM3_HUMAN rRNA methyltransferase 3, mitochondrial OS=Homo sapiens GN=MRM3 PE=1 SV=2	MRM3;RNMTL1;HC90	Q9HC36	30.8231	32.206	39.408	21.821	21.1351	0.0394859	0.629011	NC	195960000
2001	sp|P42704|LPPRC_HUMAN	sp|P42704|LPPRC_HUMAN Leucine-rich PPR motif-containing protein, mitochondrial OS=Homo sapiens GN=LRPPRC PE=1 SV=3	LRPPRC;LRP130	P42704	1092.04	1153.01	1248.06	724.127	741.527	0.0089902	0.629378	NC	9459300000
1501	sp|P16402|H13_HUMAN	sp|P16402|H13_HUMAN Histone H1.3 OS=Homo sapiens GN=HIST1H1D PE=1 SV=2	HIST1H1D;H1F3	P16402	71.0724	69.7402	84.9376	46.2138	48.5121	0.024193	0.629408	NC	321710000
4720	sp|Q8WTV0-4|SCRB1_HUMAN;sp|Q8WTV0-2|SCRB1_HUMAN;sp|Q8WTV0-5|SCRB1_HUMAN;sp|Q8WTV0|SCRB1_HUMAN;sp|Q8WTV0-3|SCRB1_HUMAN	sp|Q8WTV0-4|SCRB1_HUMAN Isoform 4 of Scavenger receptor class B member 1 OS=Homo sapiens GN=SCARB1;sp|Q8WTV0-2|SCRB1_HUMAN Isoform 1 of Scavenger receptor class B member 1 OS=Homo sapiens GN=SCARB1;sp|Q8WTV0-5|SCRB1_HUMAN Isoform 5 of Scavenger receptor cl	SCARB1;CD36L1;CLA1	Q8WTV0	43.132	43.4574	40.5833	26.0427	27.3312	0.000772965	0.629545	NC	148300000
2474	sp|P61604|CH10_HUMAN	sp|P61604|CH10_HUMAN 10 kDa heat shock protein, mitochondrial OS=Homo sapiens GN=HSPE1 PE=1 SV=2	HSPE1	P61604	586.011	597.336	599.13	379.33	369.043	0.000469171	0.629775	NC	16726000000
1190	sp|P05387|RLA2_HUMAN	sp|P05387|RLA2_HUMAN 60S acidic ribosomal protein P2 OS=Homo sapiens GN=RPLP2 PE=1 SV=1	RPLP2;D11S2243E;RPP2	P05387	1348.41	1396.49	1070.99	767.411	836.027	0.0336682	0.630301	NC	24251000000
3582	sp|Q5C9Z4|NOM1_HUMAN	sp|Q5C9Z4|NOM1_HUMAN Nucleolar MIF4G domain-containing protein 1 OS=Homo sapiens GN=NOM1 PE=1 SV=1	NOM1;C7orf3	Q5C9Z4	12.7907	15.2752	20.1649	9.24364	11.0236	0.098272	0.63032	NC	47135000
2987	sp|Q13395|TARB1_HUMAN	sp|Q13395|TARB1_HUMAN Probable methyltransferase TARBP1 OS=Homo sapiens GN=TARBP1 PE=1 SV=1	TARBP1;TRM3;TRP185	Q13395	1.01614	1.33385	1.50315	0.804997	0.814429	0.0796099	0.630432	NC	4655800
3185	sp|Q14694|UBP10_HUMAN;sp|Q14694-3|UBP10_HUMAN;sp|Q14694-2|UBP10_HUMAN	sp|Q14694|UBP10_HUMAN Ubiquitin carboxyl-terminal hydrolase 10 OS=Homo sapiens GN=USP10 PE=1 SV=2;sp|Q14694-3|UBP10_HUMAN Isoform 3 of Ubiquitin carboxyl-terminal hydrolase 10 OS=Homo sapiens GN=USP10;sp|Q14694-2|UBP10_HUMAN Isoform 2 of Ubiquitin carboxyl	USP10;KIAA0190	Q14694	100.628	96.1231	93.4206	59.8271	62.2066	0.000815061	0.630836	NC	564770000
1368	sp|P10809|CH60_HUMAN	sp|P10809|CH60_HUMAN 60 kDa heat shock protein, mitochondrial OS=Homo sapiens GN=HSPD1 PE=1 SV=2	HSPD1;HSP60	P10809	1563.33	1510.81	1357.64	950.234	914.349	0.0085442	0.631096	NC	39439000000
2260	sp|P52298|NCBP2_HUMAN;sp|P52298-3|NCBP2_HUMAN;sp|P52298-2|NCBP2_HUMAN	sp|P52298|NCBP2_HUMAN Nuclear cap-binding protein subunit 2 OS=Homo sapiens GN=NCBP2 PE=1 SV=1;sp|P52298-3|NCBP2_HUMAN Isoform 3 of Nuclear cap-binding protein subunit 2 OS=Homo sapiens GN=NCBP2;sp|P52298-2|NCBP2_HUMAN Isoform 2 of Nuclear cap-binding prot	NCBP2;CBP20;PIG55	P52298	93.588	100.281	90.8918	60.432	59.3783	0.00503406	0.631111	NC	312990000
6129	sp|Q9NPD3|EXOS4_HUMAN	sp|Q9NPD3|EXOS4_HUMAN Exosome complex component RRP41 OS=Homo sapiens GN=EXOSC4 PE=1 SV=3	EXOSC4;RRP41;SKI6	Q9NPD3	13.843	14.9619	16.0322	8.59821	10.2685	0.0300596	0.631175	NC	130560000
4968	sp|Q969X6|UTP4_HUMAN;sp|Q969X6-3|UTP4_HUMAN;sp|Q969X6-2|UTP4_HUMAN	sp|Q969X6|UTP4_HUMAN U3 small nucleolar RNA-associated protein 4 homolog OS=Homo sapiens GN=UTP4 PE=1 SV=1;sp|Q969X6-3|UTP4_HUMAN Isoform 3 of U3 small nucleolar RNA-associated protein 4 homolog OS=Homo sapiens GN=UTP4;sp|Q969X6-2|UTP4_HUMAN Isoform 2 of U	UTP4;CIRH1A;cPERP-E;KIAA1988	Q969X6	42.8771	41.1539	39.7774	25.9799	26.1287	0.0032772	0.631321	NC	140610000
1627	sp|P22314|UBA1_HUMAN	sp|P22314|UBA1_HUMAN Ubiquitin-like modifier-activating enzyme 1 OS=Homo sapiens GN=UBA1 PE=1 SV=3	UBA1;A1S9T;UBE1	P22314	4.00215	4.65965	8.33653	3.45267	3.70562	0.261223	0.631676	NC	86314000
5984	sp|Q9H7S9|ZN703_HUMAN	sp|Q9H7S9|ZN703_HUMAN Zinc finger protein 703 OS=Homo sapiens GN=ZNF703 PE=1 SV=1	ZNF703;ZEPPO1;ZPO1	Q9H7S9	3.72922	2.86864	2.81392	1.89248	2.07834	0.0504159	0.632849	NC	10134000
6930	sp|Q9Y2L1|RRP44_HUMAN;sp|Q9Y2L1-2|RRP44_HUMAN	sp|Q9Y2L1|RRP44_HUMAN Exosome complex exonuclease RRP44 OS=Homo sapiens GN=DIS3 PE=1 SV=2;sp|Q9Y2L1-2|RRP44_HUMAN Isoform 2 of Exosome complex exonuclease RRP44 OS=Homo sapiens GN=DIS3	DIS3;KIAA1008;RRP44	Q9Y2L1	100.096	98.4438	111.762	67.2064	63.7612	0.00610626	0.6331	NC	601780000
2877	sp|Q12788|TBL3_HUMAN	sp|Q12788|TBL3_HUMAN Transducin beta-like protein 3 OS=Homo sapiens GN=TBL3 PE=1 SV=2	TBL3;SAZD	Q12788	69.0424	75.4946	100.003	52.6916	50.5335	0.0848816	0.63318	NC	574730000
1525	sp|P17535|JUND_HUMAN	sp|P17535|JUND_HUMAN Transcription factor jun-D OS=Homo sapiens GN=JUND PE=1 SV=3	JUND	P17535	9.08926	7.88254	10.1694	6.52273	4.93586	0.0699033	0.633276	NC	71691000
645	sp|O43824|GTPB6_HUMAN	sp|O43824|GTPB6_HUMAN Putative GTP-binding protein 6 OS=Homo sapiens GN=GTPBP6 PE=2 SV=3	GTPBP6;PGPL	O43824	32.7877	32.3835	41.471	22.5161	22.5682	0.0482095	0.634143	NC	102320000
6395	sp|Q9NY61|AATF_HUMAN	sp|Q9NY61|AATF_HUMAN Protein AATF OS=Homo sapiens GN=AATF PE=1 SV=1	AATF;CHE1;DED;HSPC277	Q9NY61	20.7788	23.8714	20.2277	12.9888	14.4421	0.0100665	0.634212	NC	87810000
5174	sp|Q96HS1|PGAM5_HUMAN;sp|Q96HS1-2|PGAM5_HUMAN	sp|Q96HS1|PGAM5_HUMAN Serine/threonine-protein phosphatase PGAM5, mitochondrial OS=Homo sapiens GN=PGAM5 PE=1 SV=2;sp|Q96HS1-2|PGAM5_HUMAN Isoform 2 of Serine/threonine-protein phosphatase PGAM5, mitochondrial OS=Homo sapiens GN=PGAM5	PGAM5	Q96HS1	152.291	155.078	180.546	106.202	100.303	0.0153625	0.634862	NC	1149200000
7088	sp|Q9Y5J9|TIM8B_HUMAN	sp|Q9Y5J9|TIM8B_HUMAN Mitochondrial import inner membrane translocase subunit Tim8 B OS=Homo sapiens GN=TIMM8B PE=1 SV=1	TIMM8B;DDP2;DDPL;TIM8B	Q9Y5J9	26.0367	26.7068	28.1643	17.3579	16.9065	0.00181406	0.635249	NC	74327000
6704	sp|Q9UJX3-2|APC7_HUMAN;sp|Q9UJX3|APC7_HUMAN	sp|Q9UJX3-2|APC7_HUMAN Isoform 2 of Anaphase-promoting complex subunit 7 OS=Homo sapiens GN=ANAPC7;sp|Q9UJX3|APC7_HUMAN Anaphase-promoting complex subunit 7 OS=Homo sapiens GN=ANAPC7 PE=1 SV=4	ANAPC7;APC7	Q9UJX3	53.2192	56.3885	67.7026	38.1914	36.9197	0.0368482	0.635421	NC	249020000
6928	sp|Q9Y2K6|UBP20_HUMAN	sp|Q9Y2K6|UBP20_HUMAN Ubiquitin carboxyl-terminal hydrolase 20 OS=Homo sapiens GN=USP20 PE=1 SV=2	USP20;KIAA1003;LSFR3A;VDU2	Q9Y2K6	1.1318	1.30192	1.65254	0.869276	0.861858	0.0834705	0.635471	NC	5942400
6694	sp|Q9UJF2-2|NGAP_HUMAN;sp|Q9UJF2|NGAP_HUMAN	sp|Q9UJF2-2|NGAP_HUMAN Isoform 2 of Ras GTPase-activating protein nGAP OS=Homo sapiens GN=RASAL2;sp|Q9UJF2|NGAP_HUMAN Ras GTPase-activating protein nGAP OS=Homo sapiens GN=RASAL2 PE=1 SV=2	RASAL2;NGAP	Q9UJF2	43.7478	45.6779	52.6287	29.8637	30.3399	0.0228656	0.635709	NC	143530000
2549	sp|P62875|RPAB5_HUMAN	sp|P62875|RPAB5_HUMAN DNA-directed RNA polymerases I, II, and III subunit RPABC5 OS=Homo sapiens GN=POLR2L PE=1 SV=1	POLR2L	P62875	29.1269	29.7681	25.0598	16.6541	18.9436	0.0123503	0.636016	NC	123980000
1063	sp|O95801|TTC4_HUMAN	sp|O95801|TTC4_HUMAN Tetratricopeptide repeat protein 4 OS=Homo sapiens GN=TTC4 PE=1 SV=3	TTC4;My044	O95801	38.9523	36.6242	31.5383	23.6824	21.7359	0.0166508	0.636023	NC	151220000
866	sp|O75794|CD123_HUMAN	sp|O75794|CD123_HUMAN Cell division cycle protein 123 homolog OS=Homo sapiens GN=CDC123 PE=1 SV=1	CDC123;C10orf7;D123	O75794	20.7134	20.991	25.7431	13.5094	15.09	0.0245197	0.636038	NC	75332000
555	sp|O43252|PAPS1_HUMAN	sp|O43252|PAPS1_HUMAN Bifunctional 3-phosphoadenosine 5-phosphosulfate synthase 1 OS=Homo sapiens GN=PAPSS1 PE=1 SV=2	PAPSS1;ATPSK1;PAPSS	O43252	341.975	339.859	349.148	211.923	225.278	0.0145585	0.636095	NC	2602100000
724	sp|O60701|UGDH_HUMAN;sp|O60701-2|UGDH_HUMAN;sp|O60701-3|UGDH_HUMAN	sp|O60701|UGDH_HUMAN UDP-glucose 6-dehydrogenase OS=Homo sapiens GN=UGDH PE=1 SV=1;sp|O60701-2|UGDH_HUMAN Isoform 2 of UDP-glucose 6-dehydrogenase OS=Homo sapiens GN=UGDH;sp|O60701-3|UGDH_HUMAN Isoform 3 of UDP-glucose 6-dehydrogenase OS=Homo sapiens GN=UG	UGDH	O60701	748.077	725.158	664.651	465.691	441.095	0.00358708	0.636226	NC	10803000000
673	sp|O60287|NPA1P_HUMAN	sp|O60287|NPA1P_HUMAN Nucleolar pre-ribosomal-associated protein 1 OS=Homo sapiens GN=URB1 PE=1 SV=4	URB1;C21orf108;KIAA0539;NOP254;NPA1	O60287	14.6945	14.2342	15.3549	9.458	9.33415	0.0028037	0.63654	NC	26848000
738	sp|O60830|TI17B_HUMAN;sp|O60830-2|TI17B_HUMAN	sp|O60830|TI17B_HUMAN Mitochondrial import inner membrane translocase subunit Tim17-B OS=Homo sapiens GN=TIMM17B PE=1 SV=1;sp|O60830-2|TI17B_HUMAN Isoform 2 of Mitochondrial import inner membrane translocase subunit Tim17-B OS=Homo sapiens GN=TIMM17B	TIMM17B;TIM17B;JM3	O60830	11.8623	12.7356	17.1716	8.90653	8.82546	0.0912965	0.636779	NC	56051000
6966	sp|Q9Y314|NOSIP_HUMAN	sp|Q9Y314|NOSIP_HUMAN Nitric oxide synthase-interacting protein OS=Homo sapiens GN=NOSIP PE=1 SV=1	NOSIP;CGI-25	Q9Y314	34.2719	33.3964	35.0409	22.4579	21.1489	0.00381263	0.636848	NC	223270000
5602	sp|Q9BUY5|ZN426_HUMAN	sp|Q9BUY5|ZN426_HUMAN Zinc finger protein 426 OS=Homo sapiens GN=ZNF426 PE=1 SV=1	ZNF426	Q9BUY5	2.15671	3.18169	8.5093	2.84465	3.03517	0.484414	0.63691	NC	21680000
6419	sp|Q9NYV4-2|CDK12_HUMAN;sp|Q9NYV4|CDK12_HUMAN;sp|Q9NYV4-3|CDK12_HUMAN	sp|Q9NYV4-2|CDK12_HUMAN Isoform 2 of Cyclin-dependent kinase 12 OS=Homo sapiens GN=CDK12;sp|Q9NYV4|CDK12_HUMAN Cyclin-dependent kinase 12 OS=Homo sapiens GN=CDK12 PE=1 SV=2;sp|Q9NYV4-3|CDK12_HUMAN Isoform 3 of Cyclin-dependent kinase 12 OS=Homo sapiens GN=	CDK12;CRK7;CRKRS;KIAA0904	Q9NYV4	36.796	40.8077	41.8781	24.1819	26.5543	0.00517667	0.636953	NC	107990000
3019	sp|Q13501-2|SQSTM_HUMAN;sp|Q13501|SQSTM_HUMAN	sp|Q13501-2|SQSTM_HUMAN Isoform 2 of Sequestosome-1 OS=Homo sapiens GN=SQSTM1;sp|Q13501|SQSTM_HUMAN Sequestosome-1 OS=Homo sapiens GN=SQSTM1 PE=1 SV=1	SQSTM1;ORCA;OSIL	Q13501	30.6449	32.5323	26.9178	19.4813	18.7818	0.0186444	0.637046	NC	511430000
6107	sp|Q9HD47|MOG1_HUMAN;sp|Q9HD47-2|MOG1_HUMAN	sp|Q9HD47|MOG1_HUMAN Ran guanine nucleotide release factor OS=Homo sapiens GN=RANGRF PE=1 SV=1;sp|Q9HD47-2|MOG1_HUMAN Isoform 2 of Ran guanine nucleotide release factor OS=Homo sapiens GN=RANGRF	RANGRF;MOG1;RANGNRF;HSPC165;HSPC236;MDS5	Q9HD47	7.41175	6.06635	7.20068	4.02146	4.76181	0.0230117	0.637122	NC	42308000
2180	sp|P50443|S26A2_HUMAN	sp|P50443|S26A2_HUMAN Sulfate transporter OS=Homo sapiens GN=SLC26A2 PE=1 SV=2	SLC26A2;DTD;DTDST	P50443	38.7742	59.4102	36.9659	26.8327	30.6005	0.144487	0.637437	NC	115630000
6594	sp|Q9UDY2-3|ZO2_HUMAN;sp|Q9UDY2|ZO2_HUMAN;sp|Q9UDY2-7|ZO2_HUMAN;sp|Q9UDY2-6|ZO2_HUMAN;sp|Q9UDY2-4|ZO2_HUMAN;sp|Q9UDY2-2|ZO2_HUMAN;sp|Q9UDY2-5|ZO2_HUMAN	sp|Q9UDY2-3|ZO2_HUMAN Isoform C1 of Tight junction protein ZO-2 OS=Homo sapiens GN=TJP2;sp|Q9UDY2|ZO2_HUMAN Tight junction protein ZO-2 OS=Homo sapiens GN=TJP2 PE=1 SV=2;sp|Q9UDY2-7|ZO2_HUMAN Isoform 7 of Tight junction protein ZO-2 OS=Homo sapiens GN=TJP2	TJP2;X104;ZO2	Q9UDY2	146.097	145.944	171.071	100.529	96.3281	0.0170056	0.637612	NC	681760000
4709	sp|Q8TEX9|IPO4_HUMAN;sp|Q8TEX9-2|IPO4_HUMAN	sp|Q8TEX9|IPO4_HUMAN Importin-4 OS=Homo sapiens GN=IPO4 PE=1 SV=2;sp|Q8TEX9-2|IPO4_HUMAN Isoform 2 of Importin-4 OS=Homo sapiens GN=IPO4	IPO4;IMP4B;RANBP4	Q8TEX9	101.519	101.666	120.741	66.8423	70.8576	0.0186272	0.637647	NC	1283300000
6415	sp|Q9NYS7|WSB2_HUMAN;sp|Q9NYS7-2|WSB2_HUMAN	sp|Q9NYS7|WSB2_HUMAN WD repeat and SOCS box-containing protein 2 OS=Homo sapiens GN=WSB2 PE=2 SV=1;sp|Q9NYS7-2|WSB2_HUMAN Isoform 2 of WD repeat and SOCS box-containing protein 2 OS=Homo sapiens GN=WSB2	WSB2	Q9NYS7	2.94404	2.93188	3.80958	2.24265	1.87696	0.0430426	0.638007	NC	13833000
4225	sp|Q86Y07-4|VRK2_HUMAN;sp|Q86Y07-3|VRK2_HUMAN;sp|Q86Y07|VRK2_HUMAN;sp|Q86Y07-5|VRK2_HUMAN;sp|Q86Y07-2|VRK2_HUMAN	sp|Q86Y07-4|VRK2_HUMAN Isoform 4 of Serine/threonine-protein kinase VRK2 OS=Homo sapiens GN=VRK2;sp|Q86Y07-3|VRK2_HUMAN Isoform 3 of Serine/threonine-protein kinase VRK2 OS=Homo sapiens GN=VRK2;sp|Q86Y07|VRK2_HUMAN Serine/threonine-protein kinase VRK2 OS=H	VRK2	Q86Y07	5.08305	5.2989	5.55275	3.48644	3.29241	0.00140477	0.638122	NC	20558000
6721	sp|Q9UKA4|AKA11_HUMAN	sp|Q9UKA4|AKA11_HUMAN A-kinase anchor protein 11 OS=Homo sapiens GN=AKAP11 PE=1 SV=1	AKAP11;AKAP220;KIAA0629	Q9UKA4	8.48746	6.89704	12.4555	5.77922	6.0652	0.178397	0.63817	NC	26302000
641	sp|O43818|U3IP2_HUMAN	sp|O43818|U3IP2_HUMAN U3 small nucleolar RNA-interacting protein 2 OS=Homo sapiens GN=RRP9 PE=1 SV=1	RRP9;RNU3IP2;U355K	O43818	79.5445	83.564	96.5651	53.2289	57.2541	0.0167155	0.638203	NC	425110000
3141	sp|Q14331|FRG1_HUMAN	sp|Q14331|FRG1_HUMAN Protein FRG1 OS=Homo sapiens GN=FRG1 PE=1 SV=1	FRG1	Q14331	28.7321	29.0269	28.4399	17.8233	18.8554	0.0183748	0.638269	NC	100580000
2047	sp|P46527|CDN1B_HUMAN	sp|P46527|CDN1B_HUMAN Cyclin-dependent kinase inhibitor 1B OS=Homo sapiens GN=CDKN1B PE=1 SV=1	CDKN1B;KIP1	P46527	10.1523	10.2333	11.0327	6.58263	6.79383	0.00248735	0.638632	NC	62945000
6265	sp|Q9NUQ3|TXLNG_HUMAN;sp|Q9NUQ3-2|TXLNG_HUMAN	sp|Q9NUQ3|TXLNG_HUMAN Gamma-taxilin OS=Homo sapiens GN=TXLNG PE=1 SV=2;sp|Q9NUQ3-2|TXLNG_HUMAN Isoform 2 of Gamma-taxilin OS=Homo sapiens GN=TXLNG	TXLNG;CXorf15;ELRG;LSR5	Q9NUQ3	40.0508	43.9525	43.1611	26.4585	27.686	0.00194141	0.638676	NC	168590000
1913	sp|P36639-4|8ODP_HUMAN;sp|P36639-3|8ODP_HUMAN;sp|P36639-2|8ODP_HUMAN;sp|P36639|8ODP_HUMAN	sp|P36639-4|8ODP_HUMAN Isoform p18 of 7,8-dihydro-8-oxoguanine triphosphatase OS=Homo sapiens GN=NUDT1;sp|P36639-3|8ODP_HUMAN Isoform p21 of 7,8-dihydro-8-oxoguanine triphosphatase OS=Homo sapiens GN=NUDT1;sp|P36639-2|8ODP_HUMAN Isoform p22 of 7,8-dihydro-	NUDT1;MTH1	P36639	13.8229	12.4904	15.0153	8.67602	8.92277	0.0185276	0.638738	NC	196620000
3127	sp|Q14202-2|ZMYM3_HUMAN;sp|Q14202|ZMYM3_HUMAN	sp|Q14202-2|ZMYM3_HUMAN Isoform 2 of Zinc finger MYM-type protein 3 OS=Homo sapiens GN=ZMYM3;sp|Q14202|ZMYM3_HUMAN Zinc finger MYM-type protein 3 OS=Homo sapiens GN=ZMYM3 PE=1 SV=2	ZMYM3;DXS6673E;KIAA0385;ZNF261	Q14202	23.2848	23.9232	22.4234	14.8992	14.7633	0.00220087	0.63899	NC	642150000
2515	sp|P62306|RUXF_HUMAN	sp|P62306|RUXF_HUMAN Small nuclear ribonucleoprotein F OS=Homo sapiens GN=SNRPF PE=1 SV=1	SNRPF;PBSCF	P62306	32.0975	34.1147	56.0679	26.1326	25.9898	0.195585	0.639382	NC	660150000
3848	sp|Q6P1Q9-2|MET2B_HUMAN;sp|Q96IZ6|MET2A_HUMAN;sp|Q6P1Q9|MET2B_HUMAN	sp|Q6P1Q9-2|MET2B_HUMAN Isoform 2 of Methyltransferase-like protein 2B OS=Homo sapiens GN=METTL2B;sp|Q96IZ6|MET2A_HUMAN Methyltransferase-like protein 2A OS=Homo sapiens GN=METTL2A PE=1 SV=5;sp|Q6P1Q9|MET2B_HUMAN Methyltransferase-like protein 2B OS=Homo s	METTL2B	Q6P1Q9	2.60389	2.58035	1.975	1.73887	1.3132	0.0737499	0.639469	NC	17057000
5265	sp|Q96NE9-2|FRMD6_HUMAN;sp|Q96NE9|FRMD6_HUMAN	sp|Q96NE9-2|FRMD6_HUMAN Isoform 2 of FERM domain-containing protein 6 OS=Homo sapiens GN=FRMD6;sp|Q96NE9|FRMD6_HUMAN FERM domain-containing protein 6 OS=Homo sapiens GN=FRMD6 PE=1 SV=1	FRMD6;C14orf31	Q96NE9	44.6681	44.0641	51.9005	28.2404	31.7378	0.0117809	0.639732	NC	294790000
4189	sp|Q86W50|MET16_HUMAN	sp|Q86W50|MET16_HUMAN U6 small nuclear RNA (adenine-(43)-N(6))-methyltransferase OS=Homo sapiens GN=METTL16 PE=1 SV=2	METTL16;METT10D	Q86W50	4.44899	4.26047	7.58149	3.11792	3.83038	0.205261	0.639769	NC	23976000
4486	sp|Q8N8R5|CB069_HUMAN	sp|Q8N8R5|CB069_HUMAN UPF0565 protein C2orf69 OS=Homo sapiens GN=C2orf69 PE=1 SV=1	C2orf69	Q8N8R5	0.546763	0.441585	0.634999	0.385761	0.30688	0.0652618	0.640011	NC	5112200
4167	sp|Q86V21|AACS_HUMAN;sp|Q86V21-2|AACS_HUMAN	sp|Q86V21|AACS_HUMAN Acetoacetyl-CoA synthetase OS=Homo sapiens GN=AACS PE=1 SV=1;sp|Q86V21-2|AACS_HUMAN Isoform 2 of Acetoacetyl-CoA synthetase OS=Homo sapiens GN=AACS	AACS;ACSF1	Q86V21	115.375	115.235	124.913	71.8489	79.924	0.0104605	0.64035	NC	445910000
2036	sp|P46060|RAGP1_HUMAN	sp|P46060|RAGP1_HUMAN Ran GTPase-activating protein 1 OS=Homo sapiens GN=RANGAP1 PE=1 SV=1	RANGAP1;KIAA1835;SD	P46060	357.561	339.344	304.043	214.205	213.154	0.0166317	0.640432	NC	3541100000
4662	sp|Q8TCT7-2|SPP2B_HUMAN;sp|Q8TCT7-4|SPP2B_HUMAN;sp|Q8TCT7|SPP2B_HUMAN	sp|Q8TCT7-2|SPP2B_HUMAN Isoform 2 of Signal peptide peptidase-like 2B OS=Homo sapiens GN=SPPL2B;sp|Q8TCT7-4|SPP2B_HUMAN Isoform 4 of Signal peptide peptidase-like 2B OS=Homo sapiens GN=SPPL2B;sp|Q8TCT7|SPP2B_HUMAN Signal peptide peptidase-like 2B OS=Homo s	SPPL2B;IMP4;KIAA1532;PSL1	Q8TCT7	10.2694	12.3834	14.8772	8.26698	7.75743	0.0728724	0.640464	NC	51858000
5936	sp|Q9H5K3|SG196_HUMAN	sp|Q9H5K3|SG196_HUMAN Protein O-mannose kinase OS=Homo sapiens GN=POMK PE=1 SV=1	POMK;SGK196	Q9H5K3	0.357877	0.683037	0.281965	0.282985	0.282299	0.32692	0.64097	NC	4646000
456	sp|O14979-3|HNRDL_HUMAN;sp|O14979-2|HNRDL_HUMAN	sp|O14979-3|HNRDL_HUMAN Isoform 3 of Heterogeneous nuclear ribonucleoprotein D-like OS=Homo sapiens GN=HNRNPDL;sp|O14979-2|HNRDL_HUMAN Isoform 2 of Heterogeneous nuclear ribonucleoprotein D-like OS=Homo sapiens GN=HNRNPDL	HNRNPDL;HNRPDL;JKTBP	O14979	6.06785	6.57513	7.64127	4.73884	3.92974	0.0314203	0.641033	NC	193020000
1937	sp|P38646|GRP75_HUMAN	sp|P38646|GRP75_HUMAN Stress-70 protein, mitochondrial OS=Homo sapiens GN=HSPA9 PE=1 SV=2	HSPA9;GRP75;HSPA9B;mt-HSP70	P38646	1280	1306.56	1197.12	802.208	814.785	0.00413262	0.64104	NC	24440000000
1680	sp|P24941-2|CDK2_HUMAN;sp|P24941|CDK2_HUMAN	sp|P24941-2|CDK2_HUMAN Isoform 2 of Cyclin-dependent kinase 2 OS=Homo sapiens GN=CDK2;sp|P24941|CDK2_HUMAN Cyclin-dependent kinase 2 OS=Homo sapiens GN=CDK2 PE=1 SV=2	CDK2;CDKN2	P24941	5.32756	4.64763	6.1575	3.68406	3.21072	0.0329782	0.64107	NC	29625000
1555	sp|P18827|SDC1_HUMAN	sp|P18827|SDC1_HUMAN Syndecan-1 OS=Homo sapiens GN=SDC1 PE=1 SV=3	SDC1;SDC	P18827	35.6952	31.3533	27.7841	20.2582	20.2727	0.0383253	0.641092	NC	224540000
1799	sp|P30519|HMOX2_HUMAN;sp|P30519-2|HMOX2_HUMAN	sp|P30519|HMOX2_HUMAN Heme oxygenase 2 OS=Homo sapiens GN=HMOX2 PE=1 SV=2;sp|P30519-2|HMOX2_HUMAN Isoform 2 of Heme oxygenase 2 OS=Homo sapiens GN=HMOX2	HMOX2;HO2	P30519	170.387	181.473	158.6	104.954	113.254	0.00451968	0.641211	NC	1686700000
4136	sp|Q86TC9-2|MYPN_HUMAN;sp|Q86TC9|MYPN_HUMAN	sp|Q86TC9-2|MYPN_HUMAN Isoform 2 of Myopalladin OS=Homo sapiens GN=MYPN;sp|Q86TC9|MYPN_HUMAN Myopalladin OS=Homo sapiens GN=MYPN PE=1 SV=2	MYPN;MYOP	Q86TC9	3.5314	2.82103	3.02847	1.98583	2.02557	0.0326381	0.64142	NC	20195000
909	sp|O76080|ZFAN5_HUMAN	sp|O76080|ZFAN5_HUMAN AN1-type zinc finger protein 5 OS=Homo sapiens GN=ZFAND5 PE=1 SV=1	ZFAND5;ZA20D2;ZNF216	O76080	8.0043	8.42193	7.50557	4.77525	5.46711	0.0187303	0.641971	NC	32230000
7031	sp|Q9Y487|VPP2_HUMAN	sp|Q9Y487|VPP2_HUMAN V-type proton ATPase 116 kDa subunit a isoform 2 OS=Homo sapiens GN=ATP6V0A2 PE=1 SV=2	ATP6V0A2	Q9Y487	21.0441	21.2777	24.3084	14.1472	14.3804	0.0161332	0.642222	NC	116290000
6007	sp|Q9H974-3|QTRT2_HUMAN;sp|Q9H974|QTRT2_HUMAN;sp|Q9H974-4|QTRT2_HUMAN;sp|Q9H974-2|QTRT2_HUMAN	sp|Q9H974-3|QTRT2_HUMAN Isoform 3 of Queuine tRNA-ribosyltransferase accessory subunit 2 OS=Homo sapiens GN=QTRT2;sp|Q9H974|QTRT2_HUMAN Queuine tRNA-ribosyltransferase accessory subunit 2 OS=Homo sapiens GN=QTRT2 PE=1 SV=1;sp|Q9H974-4|QTRT2_HUMAN Isoform 4	QTRT2;QTRTD1	Q9H974	13.5333	13.7114	14.6022	9.16377	8.76929	0.00111306	0.642809	NC	79968000
1188	sp|P05230|FGF1_HUMAN;sp|P05230-2|FGF1_HUMAN	sp|P05230|FGF1_HUMAN Fibroblast growth factor 1 OS=Homo sapiens GN=FGF1 PE=1 SV=1;sp|P05230-2|FGF1_HUMAN Isoform 2 of Fibroblast growth factor 1 OS=Homo sapiens GN=FGF1	FGF1;FGFA	P05230	5.58447	6.68529	14.6112	5.04511	6.47936	0.378564	0.643083	NC	28756000
7043	sp|Q9Y4F3-3|MARF1_HUMAN;sp|Q9Y4F3-4|MARF1_HUMAN;sp|Q9Y4F3-5|MARF1_HUMAN;sp|Q9Y4F3|MARF1_HUMAN	sp|Q9Y4F3-3|MARF1_HUMAN Isoform 2 of Meiosis regulator and mRNA stability factor 1 OS=Homo sapiens GN=MARF1;sp|Q9Y4F3-4|MARF1_HUMAN Isoform 3 of Meiosis regulator and mRNA stability factor 1 OS=Homo sapiens GN=MARF1;sp|Q9Y4F3-5|MARF1_HUMAN Isoform 4 of Mei	MARF1;KIAA0430;LKAP	Q9Y4F3	1.75377	1.66201	2.47376	1.34372	1.18191	0.102109	0.643249	NC	3883400
1204	sp|P06400|RB_HUMAN	sp|P06400|RB_HUMAN Retinoblastoma-associated protein OS=Homo sapiens GN=RB1 PE=1 SV=2	RB1	P06400	31.7276	30.5006	33.211	21.9752	18.9753	0.0390502	0.643611	NC	97598000
1565	sp|P19338|NUCL_HUMAN	sp|P19338|NUCL_HUMAN Nucleolin OS=Homo sapiens GN=NCL PE=1 SV=3	NCL	P19338	2640.66	2633.63	2609.94	1725.16	1657.93	0.0147608	0.643645	NC	48047000000
2186	sp|P50548-2|ERF_HUMAN;sp|P50548|ERF_HUMAN	sp|P50548-2|ERF_HUMAN Isoform 2 of ETS domain-containing transcription factor ERF OS=Homo sapiens GN=ERF;sp|P50548|ERF_HUMAN ETS domain-containing transcription factor ERF OS=Homo sapiens GN=ERF PE=1 SV=2	ERF	P50548	4.85568	5.39648	7.2778	4.25638	3.26575	0.100337	0.643652	NC	44724000
1142	sp|P02794|FRIH_HUMAN	sp|P02794|FRIH_HUMAN Ferritin heavy chain OS=Homo sapiens GN=FTH1 PE=1 SV=2	FTH1;FTH;FTHL6;OK/SW-cl.84;PIG15	P02794	13.0601	17.1091	20.7711	9.9155	11.9445	0.0998334	0.643695	NC	239600000
5671	sp|Q9BXK1|KLF16_HUMAN	sp|Q9BXK1|KLF16_HUMAN Krueppel-like factor 16 OS=Homo sapiens GN=KLF16 PE=1 SV=1	KLF16;BTEB4;NSLP2	Q9BXK1	0.270156	0.334079	0.594557	0.33311	0.181355	0.337554	0.64373	NC	9200900
3407	sp|Q16576|RBBP7_HUMAN;sp|Q16576-2|RBBP7_HUMAN	sp|Q16576|RBBP7_HUMAN Histone-binding protein RBBP7 OS=Homo sapiens GN=RBBP7 PE=1 SV=1;sp|Q16576-2|RBBP7_HUMAN Isoform 2 of Histone-binding protein RBBP7 OS=Homo sapiens GN=RBBP7	RBBP7;RBAP46	Q16576	177.231	174.843	167.801	113.109	110.161	0.000442691	0.644203	NC	2683900000
4504	sp|Q8NB16|MLKL_HUMAN	sp|Q8NB16|MLKL_HUMAN Mixed lineage kinase domain-like protein OS=Homo sapiens GN=MLKL PE=1 SV=1	MLKL	Q8NB16	36.4915	36.152	34.2405	23.2108	22.7268	0.00134943	0.644685	NC	245740000
6098	sp|Q9HCU8-2|DPOD4_HUMAN;sp|Q9HCU8|DPOD4_HUMAN	sp|Q9HCU8-2|DPOD4_HUMAN Isoform 2 of DNA polymerase delta subunit 4 OS=Homo sapiens GN=POLD4;sp|Q9HCU8|DPOD4_HUMAN DNA polymerase delta subunit 4 OS=Homo sapiens GN=POLD4 PE=1 SV=1	POLD4;POLDS	Q9HCU8	5.72567	6.32417	7.53546	3.99122	4.42835	0.0361634	0.644838	NC	10869000
838	sp|O75534-2|CSDE1_HUMAN;sp|O75534|CSDE1_HUMAN;sp|O75534-3|CSDE1_HUMAN;sp|O75534-4|CSDE1_HUMAN	sp|O75534-2|CSDE1_HUMAN Isoform 2 of Cold shock domain-containing protein E1 OS=Homo sapiens GN=CSDE1;sp|O75534|CSDE1_HUMAN Cold shock domain-containing protein E1 OS=Homo sapiens GN=CSDE1 PE=1 SV=2;sp|O75534-3|CSDE1_HUMAN Isoform 3 of Cold shock domain-co	CSDE1;D1S155E;KIAA0885;NRU;UNR	O75534	425.839	428.307	487.817	287.381	290.017	0.0156111	0.645395	NC	4671600000
692	sp|O60427|FADS1_HUMAN;sp|O60427-2|FADS1_HUMAN	sp|O60427|FADS1_HUMAN Fatty acid desaturase 1 OS=Homo sapiens GN=FADS1 PE=1 SV=3;sp|O60427-2|FADS1_HUMAN Isoform 2 of Fatty acid desaturase 1 OS=Homo sapiens GN=FADS1	FADS1;FADSD5	O60427	7.93099	8.75014	7.65682	5.00958	5.47146	0.00562595	0.645969	NC	51436000
4837	sp|Q92552|RT27_HUMAN;sp|Q92552-2|RT27_HUMAN	sp|Q92552|RT27_HUMAN 28S ribosomal protein S27, mitochondrial OS=Homo sapiens GN=MRPS27 PE=1 SV=3;sp|Q92552-2|RT27_HUMAN Isoform 2 of 28S ribosomal protein S27, mitochondrial OS=Homo sapiens GN=MRPS27	MRPS27;KIAA0264	Q92552	146.365	154.154	150.105	98.6293	95.4895	0.000300486	0.646166	NC	946310000
2371	sp|P55789|ALR_HUMAN	sp|P55789|ALR_HUMAN FAD-linked sulfhydryl oxidase ALR OS=Homo sapiens GN=GFER PE=1 SV=2	GFER;ALR;HERV1;HPO	P55789	0.254412	0.307724	0.571583	0.31417	0.174254	0.347998	0.646225	NC	15625000
1531	sp|P17706-3|PTN2_HUMAN;sp|P17706-2|PTN2_HUMAN;sp|P17706-4|PTN2_HUMAN;sp|P17706|PTN2_HUMAN	sp|P17706-3|PTN2_HUMAN Isoform 3 of Tyrosine-protein phosphatase non-receptor type 2 OS=Homo sapiens GN=PTPN2;sp|P17706-2|PTN2_HUMAN Isoform 2 of Tyrosine-protein phosphatase non-receptor type 2 OS=Homo sapiens GN=PTPN2;sp|P17706-4|PTN2_HUMAN Isoform 4 of	PTPN2;PTPT	P17706	17.2501	17.858	20.3251	12.0808	11.8053	0.0183631	0.646348	NC	64982000
6944	sp|Q9Y2S7|PDIP2_HUMAN	sp|Q9Y2S7|PDIP2_HUMAN Polymerase delta-interacting protein 2 OS=Homo sapiens GN=POLDIP2 PE=1 SV=1	POLDIP2;PDIP38;POLD4;HSPC017	Q9Y2S7	84.728	90.898	103.823	58.585	61.8545	0.021431	0.646485	NC	405960000
5399	sp|Q99595|TI17A_HUMAN	sp|Q99595|TI17A_HUMAN Mitochondrial import inner membrane translocase subunit Tim17-A OS=Homo sapiens GN=TIMM17A PE=1 SV=1	TIMM17A;MIMT17;TIM17;TIM17A;TIMM17	Q99595	1.26626	1.39188	1.67448	0.899756	0.967592	0.0435239	0.646495	NC	23352000
865	sp|O75792|RNH2A_HUMAN	sp|O75792|RNH2A_HUMAN Ribonuclease H2 subunit A OS=Homo sapiens GN=RNASEH2A PE=1 SV=2	RNASEH2A;RNASEHI;RNHIA	O75792	13.6319	12.7642	14.6519	9.21985	8.47222	0.00529421	0.646515	NC	55210000
3570	sp|Q58FG0|HS905_HUMAN	sp|Q58FG0|HS905_HUMAN Putative heat shock protein HSP 90-alpha A5 OS=Homo sapiens GN=HSP90AA5P PE=2 SV=1	HSP90AA5P;HSP90AE	Q58FG0	4.96846	3.90393	3.55246	2.86762	2.48771	0.0605971	0.646526	NC	12818000
4246	sp|Q8IUF8-2|RIOX2_HUMAN;sp|Q8IUF8-4|RIOX2_HUMAN;sp|Q8IUF8|RIOX2_HUMAN	sp|Q8IUF8-2|RIOX2_HUMAN Isoform 2 of Ribosomal oxygenase 2 OS=Homo sapiens GN=RIOX2;sp|Q8IUF8-4|RIOX2_HUMAN Isoform 4 of Ribosomal oxygenase 2 OS=Homo sapiens GN=RIOX2;sp|Q8IUF8|RIOX2_HUMAN Ribosomal oxygenase 2 OS=Homo sapiens GN=RIOX2 PE=1 SV=1	RIOX2;MDIG;MINA;MINA53;NO52	Q8IUF8	0.634913	0.463504	0.904375	0.391223	0.472186	0.201602	0.646654	NC	2916000
5691	sp|Q9BY44|EIF2A_HUMAN;sp|Q9BY44-4|EIF2A_HUMAN;sp|Q9BY44-3|EIF2A_HUMAN;sp|Q9BY44-2|EIF2A_HUMAN	sp|Q9BY44|EIF2A_HUMAN Eukaryotic translation initiation factor 2A OS=Homo sapiens GN=EIF2A PE=1 SV=3;sp|Q9BY44-4|EIF2A_HUMAN Isoform 4 of Eukaryotic translation initiation factor 2A OS=Homo sapiens GN=EIF2A;sp|Q9BY44-3|EIF2A_HUMAN Isoform 3 of Eukaryotic t	EIF2A;CDA02;MSTP004;MSTP089	Q9BY44	258.607	253.966	263.923	164.811	169.963	0.00023712	0.6467	NC	2318100000
4152	sp|Q86U90|YRDC_HUMAN	sp|Q86U90|YRDC_HUMAN YrdC domain-containing protein, mitochondrial OS=Homo sapiens GN=YRDC PE=1 SV=1	YRDC;DRIP3;IRIP	Q86U90	7.19002	7.0467	7.76562	4.69332	4.79386	0.00522616	0.646784	NC	26877000
2120	sp|P49366-2|DHYS_HUMAN;sp|P49366|DHYS_HUMAN;sp|P49366-3|DHYS_HUMAN	sp|P49366-2|DHYS_HUMAN Isoform Short of Deoxyhypusine synthase OS=Homo sapiens GN=DHPS;sp|P49366|DHYS_HUMAN Deoxyhypusine synthase OS=Homo sapiens GN=DHPS PE=1 SV=1;sp|P49366-3|DHYS_HUMAN Isoform 3 of Deoxyhypusine synthase OS=Homo sapiens GN=DHPS	DHPS;DS	P49366	18.7984	19.972	20.8225	12.694	13.0074	0.0045867	0.646923	NC	80129000
2024	sp|P43897|EFTS_HUMAN;sp|P43897-2|EFTS_HUMAN	sp|P43897|EFTS_HUMAN Elongation factor Ts, mitochondrial OS=Homo sapiens GN=TSFM PE=1 SV=2;sp|P43897-2|EFTS_HUMAN Isoform 2 of Elongation factor Ts, mitochondrial OS=Homo sapiens GN=TSFM	TSFM	P43897	109.326	99.7057	97.4917	68.8802	63.326	0.00433167	0.646964	NC	579260000
3481	sp|Q2VPK5-3|CTU2_HUMAN;sp|Q2VPK5|CTU2_HUMAN;sp|Q2VPK5-5|CTU2_HUMAN	sp|Q2VPK5-3|CTU2_HUMAN Isoform 2 of Cytoplasmic tRNA 2-thiolation protein 2 OS=Homo sapiens GN=CTU2;sp|Q2VPK5|CTU2_HUMAN Cytoplasmic tRNA 2-thiolation protein 2 OS=Homo sapiens GN=CTU2 PE=1 SV=1;sp|Q2VPK5-5|CTU2_HUMAN Isoform 3 of Cytoplasmic tRNA 2-thiola	CTU2;C16orf84;NCS2	Q2VPK5	11.1358	9.81319	11.2401	6.48397	7.40815	0.0141162	0.647367	NC	34773000
4692	sp|Q8TE99-2|PXYP1_HUMAN;sp|Q8TE99|PXYP1_HUMAN	sp|Q8TE99-2|PXYP1_HUMAN Isoform 2 of 2-phosphoxylose phosphatase 1 OS=Homo sapiens GN=PXYLP1;sp|Q8TE99|PXYP1_HUMAN 2-phosphoxylose phosphatase 1 OS=Homo sapiens GN=PXYLP1 PE=1 SV=1	PXYLP1;ACPL2;HEL124;XYLP;UNQ370/PRO706	Q8TE99	0.421644	0.398319	0.867011	0.345678	0.38288	0.323164	0.647809	NC	2594800
2431	sp|P60842|IF4A1_HUMAN;sp|P60842-2|IF4A1_HUMAN	sp|P60842|IF4A1_HUMAN Eukaryotic initiation factor 4A-I OS=Homo sapiens GN=EIF4A1 PE=1 SV=1;sp|P60842-2|IF4A1_HUMAN Isoform 2 of Eukaryotic initiation factor 4A-I OS=Homo sapiens GN=EIF4A1	EIF4A1;DDX2A;EIF4A	P60842	1478.2	1445.17	1635.86	979.216	989.863	0.0113712	0.647833	NC	47414000000
5212	sp|Q96JK2-2|DCAF5_HUMAN;sp|Q96JK2-3|DCAF5_HUMAN;sp|Q96JK2|DCAF5_HUMAN	sp|Q96JK2-2|DCAF5_HUMAN Isoform 2 of DDB1- and CUL4-associated factor 5 OS=Homo sapiens GN=DCAF5;sp|Q96JK2-3|DCAF5_HUMAN Isoform 3 of DDB1- and CUL4-associated factor 5 OS=Homo sapiens GN=DCAF5;sp|Q96JK2|DCAF5_HUMAN DDB1- and CUL4-associated factor 5 OS=Ho	DCAF5;BCRG2;KIAA1824;WDR22	Q96JK2	3.17817	3.33678	5.07342	2.57083	2.43704	0.15305	0.648219	NC	5590400
4809	sp|Q8WY22|BRI3B_HUMAN	sp|Q8WY22|BRI3B_HUMAN BRI3-binding protein OS=Homo sapiens GN=BRI3BP PE=1 SV=1	BRI3BP;KG19	Q8WY22	16.806	19.0738	21.3821	11.0634	13.6834	0.0438174	0.648252	NC	141810000
3303	sp|Q15390-2|MTFR1_HUMAN;sp|Q15390|MTFR1_HUMAN	sp|Q15390-2|MTFR1_HUMAN Isoform 2 of Mitochondrial fission regulator 1 OS=Homo sapiens GN=MTFR1;sp|Q15390|MTFR1_HUMAN Mitochondrial fission regulator 1 OS=Homo sapiens GN=MTFR1 PE=1 SV=2	MTFR1;CHPPR;FAM54A2;KIAA0009	Q15390	2.95802	3.17883	2.84387	2.16442	1.71794	0.0899777	0.64845	NC	12773000
1963	sp|P40938|RFC3_HUMAN;sp|P40938-2|RFC3_HUMAN	sp|P40938|RFC3_HUMAN Replication factor C subunit 3 OS=Homo sapiens GN=RFC3 PE=1 SV=2;sp|P40938-2|RFC3_HUMAN Isoform 2 of Replication factor C subunit 3 OS=Homo sapiens GN=RFC3	RFC3	P40938	36.7418	36.0919	37.7598	24.1849	23.6338	0.000221688	0.648573	NC	140300000
1727	sp|P27708|PYR1_HUMAN	sp|P27708|PYR1_HUMAN CAD protein OS=Homo sapiens GN=CAD PE=1 SV=3	CAD	P27708	558.492	573.414	644.684	373.663	394.584	0.00910285	0.648642	NC	4296700000
4006	sp|Q7L0Y3|MRRP1_HUMAN	sp|Q7L0Y3|MRRP1_HUMAN Mitochondrial ribonuclease P protein 1 OS=Homo sapiens GN=TRMT10C PE=1 SV=2	TRMT10C;MRPP1;RG9MTD1	Q7L0Y3	130.569	118.984	104.588	80.6201	72.5783	0.0187883	0.648889	NC	597570000
1250	sp|P07951|TPM2_HUMAN	sp|P07951|TPM2_HUMAN Tropomyosin beta chain OS=Homo sapiens GN=TPM2 PE=1 SV=1	TPM2;TMSB	P07951	33.5366	38.5414	38.3552	22.1766	25.6196	0.0179695	0.64921	NC	87020000
4925	sp|Q92995-2|UBP13_HUMAN;sp|Q92995|UBP13_HUMAN	sp|Q92995-2|UBP13_HUMAN Isoform 2 of Ubiquitin carboxyl-terminal hydrolase 13 OS=Homo sapiens GN=USP13;sp|Q92995|UBP13_HUMAN Ubiquitin carboxyl-terminal hydrolase 13 OS=Homo sapiens GN=USP13 PE=1 SV=2	USP13;ISOT3	Q92995	12.3931	12.4103	12.471	8.06084	8.08259	1.72291e-06	0.649646	NC	42240000
1265	sp|P08240|SRPRA_HUMAN;sp|P08240-2|SRPRA_HUMAN	sp|P08240|SRPRA_HUMAN Signal recognition particle receptor subunit alpha OS=Homo sapiens GN=SRPRA PE=1 SV=2;sp|P08240-2|SRPRA_HUMAN Isoform 2 of Signal recognition particle receptor subunit alpha OS=Homo sapiens GN=SRPRA	SRPRA;SRPR	P08240	280.848	261.056	276.472	176.654	177.807	0.00366265	0.64969	NC	2123700000
4909	sp|Q92922|SMRC1_HUMAN	sp|Q92922|SMRC1_HUMAN SWI/SNF complex subunit SMARCC1 OS=Homo sapiens GN=SMARCC1 PE=1 SV=3	SMARCC1;BAF155	Q92922	50.5327	49.3836	58.8483	35.6866	33.1049	0.0150867	0.649939	NC	218010000
338	sp|O00422|SAP18_HUMAN	sp|O00422|SAP18_HUMAN Histone deacetylase complex subunit SAP18 OS=Homo sapiens GN=SAP18 PE=1 SV=1	SAP18;GIG38	O00422	269.321	270.339	283.442	180.715	176.094	0.0005007	0.650238	NC	1787100000
7163	sp|Q9Y6K5|OAS3_HUMAN	sp|Q9Y6K5|OAS3_HUMAN 2-5-oligoadenylate synthase 3 OS=Homo sapiens GN=OAS3 PE=1 SV=3	OAS3;P/OKcl.4	Q9Y6K5	0.293411	0.145069	0.478934	0.39783	0	0.690442	0.650464	NC	2912900
2556	sp|P62910|RL32_HUMAN	sp|P62910|RL32_HUMAN 60S ribosomal protein L32 OS=Homo sapiens GN=RPL32 PE=1 SV=2	RPL32;PP9932	P62910	305.502	328.155	376.259	209.239	228.846	0.018478	0.650677	NC	5583400000
1245	sp|P07910|HNRPC_HUMAN;sp|P07910-3|HNRPC_HUMAN	sp|P07910|HNRPC_HUMAN Heterogeneous nuclear ribonucleoproteins C1/C2 OS=Homo sapiens GN=HNRNPC PE=1 SV=4;sp|P07910-3|HNRPC_HUMAN Isoform 3 of Heterogeneous nuclear ribonucleoproteins C1/C2 OS=Homo sapiens GN=HNRNPC	HNRNPC;HNRPC	P07910	1146.38	1150.69	1231.08	757.045	773.528	0.00251106	0.650727	NC	28104000000
3938	sp|Q6XE24-3|RBMS3_HUMAN;sp|Q6XE24-4|RBMS3_HUMAN;sp|Q6XE24-5|RBMS3_HUMAN;sp|Q6XE24-2|RBMS3_HUMAN;sp|Q6XE24|RBMS3_HUMAN	sp|Q6XE24-3|RBMS3_HUMAN Isoform 3 of RNA-binding motif, single-stranded-interacting protein 3 OS=Homo sapiens GN=RBMS3;sp|Q6XE24-4|RBMS3_HUMAN Isoform 4 of RNA-binding motif, single-stranded-interacting protein 3 OS=Homo sapiens GN=RBMS3;sp|Q6XE24-5|RBMS3_	RBMS3	Q6XE24	4.66192	5.18502	5.73675	3.13466	3.62805	0.0201712	0.65094	NC	14718000
2959	sp|Q13206|DDX10_HUMAN	sp|Q13206|DDX10_HUMAN Probable ATP-dependent RNA helicase DDX10 OS=Homo sapiens GN=DDX10 PE=1 SV=2	DDX10	Q13206	35.2215	38.6129	39.0756	23.703	25.3011	0.00291623	0.651016	NC	142900000
4351	sp|Q8IYS1|P20D2_HUMAN	sp|Q8IYS1|P20D2_HUMAN Peptidase M20 domain-containing protein 2 OS=Homo sapiens GN=PM20D2 PE=1 SV=2	PM20D2;ACY1L2	Q8IYS1	32.9501	32.6496	48.3937	24.8573	24.6192	0.125365	0.651044	NC	169750000
5280	sp|Q96PK6|RBM14_HUMAN	sp|Q96PK6|RBM14_HUMAN RNA-binding protein 14 OS=Homo sapiens GN=RBM14 PE=1 SV=2	RBM14;SIP	Q96PK6	353.614	350.647	359.891	227.407	234.812	0.00113978	0.651531	NC	3454400000
5468	sp|Q9BQ51|PD1L2_HUMAN;sp|Q9BQ51-3|PD1L2_HUMAN;sp|Q9BQ51-2|PD1L2_HUMAN	sp|Q9BQ51|PD1L2_HUMAN Programmed cell death 1 ligand 2 OS=Homo sapiens GN=PDCD1LG2 PE=1 SV=2;sp|Q9BQ51-3|PD1L2_HUMAN Isoform 3 of Programmed cell death 1 ligand 2 OS=Homo sapiens GN=PDCD1LG2;sp|Q9BQ51-2|PD1L2_HUMAN Isoform 2 of Programmed cell death 1 liga	PDCD1LG2;B7DC;CD273;PDCD1L2;PDL2	Q9BQ51	4.64974	4.58067	6.11505	3.28412	3.38272	0.0692593	0.651675	NC	24688000
7086	sp|Q9Y5J6|T10B_HUMAN	sp|Q9Y5J6|T10B_HUMAN Mitochondrial import inner membrane translocase subunit Tim10 B OS=Homo sapiens GN=TIMM10B PE=1 SV=1	TIMM10B;FXC1;TIM9B;TIMM9B	Q9Y5J6	7.11017	6.74453	6.88384	4.29602	4.71395	0.0212929	0.651683	NC	30222000
5947	sp|Q9H6H4|REEP4_HUMAN;sp|Q9H6H4-2|REEP4_HUMAN	sp|Q9H6H4|REEP4_HUMAN Receptor expression-enhancing protein 4 OS=Homo sapiens GN=REEP4 PE=1 SV=1;sp|Q9H6H4-2|REEP4_HUMAN Isoform 2 of Receptor expression-enhancing protein 4 OS=Homo sapiens GN=REEP4	REEP4;C8orf20;PP432	Q9H6H4	0.602251	1.03348	0.628662	0.524214	0.459686	0.195908	0.651763	NC	30112000
6638	sp|Q9UHD1-2|CHRD1_HUMAN;sp|Q9UHD1|CHRD1_HUMAN	sp|Q9UHD1-2|CHRD1_HUMAN Isoform 2 of Cysteine and histidine-rich domain-containing protein 1 OS=Homo sapiens GN=CHORDC1;sp|Q9UHD1|CHRD1_HUMAN Cysteine and histidine-rich domain-containing protein 1 OS=Homo sapiens GN=CHORDC1 PE=1 SV=2	CHORDC1;CHP1	Q9UHD1	106.154	96.6897	73.6269	61.1192	59.0183	0.0782444	0.65181	NC	749850000
3953	sp|Q6ZQV5|ZN788_HUMAN	sp|Q6ZQV5|ZN788_HUMAN Zinc finger protein 788 OS=Homo sapiens GN=ZNF788 PE=2 SV=2	ZNF788	Q6ZQV5	1.12962	8.10516	2.71193	2.52029	2.67208	0.579045	0.651942	NC	52620000
1923	sp|P37108|SRP14_HUMAN	sp|P37108|SRP14_HUMAN Signal recognition particle 14 kDa protein OS=Homo sapiens GN=SRP14 PE=1 SV=2	SRP14	P37108	208.692	195.998	159.479	128.12	117.087	0.0357851	0.651952	NC	2538400000
2192	sp|P50579-2|MAP2_HUMAN	sp|P50579-2|MAP2_HUMAN Isoform 2 of Methionine aminopeptidase 2 OS=Homo sapiens GN=METAP2	METAP2;MNPEP;P67EIF2	P50579	22.1001	23.8888	16.6133	10.4035	16.8119	0.206188	0.652104	NC	74519000
3851	sp|Q6P2E9|EDC4_HUMAN;sp|Q6P2E9-2|EDC4_HUMAN	sp|Q6P2E9|EDC4_HUMAN Enhancer of mRNA-decapping protein 4 OS=Homo sapiens GN=EDC4 PE=1 SV=1;sp|Q6P2E9-2|EDC4_HUMAN Isoform 2 of Enhancer of mRNA-decapping protein 4 OS=Homo sapiens GN=EDC4	EDC4;HEDLS	Q6P2E9	148.612	154.815	211.8	112.422	111.609	0.0970595	0.652229	NC	942060000
6397	sp|Q9NY93-2|DDX56_HUMAN;sp|Q9NY93|DDX56_HUMAN	sp|Q9NY93-2|DDX56_HUMAN Isoform 2 of Probable ATP-dependent RNA helicase DDX56 OS=Homo sapiens GN=DDX56;sp|Q9NY93|DDX56_HUMAN Probable ATP-dependent RNA helicase DDX56 OS=Homo sapiens GN=DDX56 PE=1 SV=1	DDX56;DDX21;NOH61	Q9NY93	62.2935	66.1805	72.7421	43.0189	44.513	0.0129385	0.652521	NC	286550000
901	sp|O76021|RL1D1_HUMAN;sp|O76021-2|RL1D1_HUMAN	sp|O76021|RL1D1_HUMAN Ribosomal L1 domain-containing protein 1 OS=Homo sapiens GN=RSL1D1 PE=1 SV=3;sp|O76021-2|RL1D1_HUMAN Isoform 2 of Ribosomal L1 domain-containing protein 1 OS=Homo sapiens GN=RSL1D1	RSL1D1;CATX11;CSIG;PBK1;L12	O76021	511.778	494.694	479.101	341.89	304.439	0.0305232	0.652606	NC	3408300000
6302	sp|Q9NVM6|DJC17_HUMAN	sp|Q9NVM6|DJC17_HUMAN DnaJ homolog subfamily C member 17 OS=Homo sapiens GN=DNAJC17 PE=1 SV=1	DNAJC17	Q9NVM6	9.02339	8.65915	10.5628	6.15773	6.13838	0.0304091	0.652999	NC	32636000
5116	sp|Q96F86|EDC3_HUMAN	sp|Q96F86|EDC3_HUMAN Enhancer of mRNA-decapping protein 3 OS=Homo sapiens GN=EDC3 PE=1 SV=1	EDC3;LSM16;YJDC;YJEFN2;PP844	Q96F86	42.5388	43.8781	54.5357	29.9782	31.3865	0.0461252	0.653036	NC	195260000
6110	sp|Q9NNW5|WDR6_HUMAN	sp|Q9NNW5|WDR6_HUMAN WD repeat-containing protein 6 OS=Homo sapiens GN=WDR6 PE=1 SV=1	WDR6	Q9NNW5	19.6156	20.0115	24.0112	13.8979	13.808	0.0343971	0.653047	NC	152830000
781	sp|O75167-5|PHAR2_HUMAN;sp|O75167-2|PHAR2_HUMAN;sp|O75167|PHAR2_HUMAN;sp|O75167-4|PHAR2_HUMAN	sp|O75167-5|PHAR2_HUMAN Isoform 5 of Phosphatase and actin regulator 2 OS=Homo sapiens GN=PHACTR2;sp|O75167-2|PHAR2_HUMAN Isoform 2 of Phosphatase and actin regulator 2 OS=Homo sapiens GN=PHACTR2;sp|O75167|PHAR2_HUMAN Phosphatase and actin regulator 2 OS=H	PHACTR2;C6orf56;KIAA0680	O75167	16.0063	15.6046	20.2109	11.5681	10.9959	0.0509406	0.653124	NC	55019000
5404	sp|Q99615|DNJC7_HUMAN;sp|Q99615-2|DNJC7_HUMAN	sp|Q99615|DNJC7_HUMAN DnaJ homolog subfamily C member 7 OS=Homo sapiens GN=DNAJC7 PE=1 SV=2;sp|Q99615-2|DNJC7_HUMAN Isoform 2 of DnaJ homolog subfamily C member 7 OS=Homo sapiens GN=DNAJC7	DNAJC7;TPR2;TTC2	Q99615	237.698	222.246	215.411	145.941	148.151	0.0059415	0.653196	NC	1236200000
4336	sp|Q8IY81|SPB1_HUMAN	sp|Q8IY81|SPB1_HUMAN pre-rRNA processing protein FTSJ3 OS=Homo sapiens GN=FTSJ3 PE=1 SV=2	FTSJ3;SB92	Q8IY81	230.66	227.669	233.148	151.474	149.729	3.72817e-05	0.653391	NC	1286500000
6319	sp|Q9NVX2|NLE1_HUMAN	sp|Q9NVX2|NLE1_HUMAN Notchless protein homolog 1 OS=Homo sapiens GN=NLE1 PE=1 SV=4	NLE1;HUSSY-07	Q9NVX2	67.7363	64.744	64.7195	41.9236	43.9829	0.00113202	0.653448	NC	226270000
5012	sp|Q96BH1|RNF25_HUMAN	sp|Q96BH1|RNF25_HUMAN E3 ubiquitin-protein ligase RNF25 OS=Homo sapiens GN=RNF25 PE=1 SV=1	RNF25	Q96BH1	23.5058	23.7561	26.3505	15.7725	16.2993	0.00753293	0.653527	NC	127050000
1483	sp|P15880|RS2_HUMAN	sp|P15880|RS2_HUMAN 40S ribosomal protein S2 OS=Homo sapiens GN=RPS2 PE=1 SV=2	RPS2;RPS4	P15880	697.709	694.483	757.611	468.422	468.982	0.00677809	0.654063	NC	23580000000
5977	sp|Q9H7E9|CH033_HUMAN;sp|Q9H7E9-2|CH033_HUMAN	sp|Q9H7E9|CH033_HUMAN UPF0488 protein C8orf33 OS=Homo sapiens GN=C8orf33 PE=1 SV=1;sp|Q9H7E9-2|CH033_HUMAN Isoform 2 of UPF0488 protein C8orf33 OS=Homo sapiens GN=C8orf33	C8orf33	Q9H7E9	16.4827	16.8264	23.38	12.526	12.2048	0.0998181	0.654379	NC	115750000
1643	sp|P23246|SFPQ_HUMAN;sp|P23246-2|SFPQ_HUMAN	sp|P23246|SFPQ_HUMAN Splicing factor, proline- and glutamine-rich OS=Homo sapiens GN=SFPQ PE=1 SV=2;sp|P23246-2|SFPQ_HUMAN Isoform Short of Splicing factor, proline- and glutamine-rich OS=Homo sapiens GN=SFPQ	SFPQ;PSF	P23246	2049.23	2043.65	2162.9	1405.47	1324.99	0.00199166	0.654705	NC	17277000000
5041	sp|Q96CM3|RUSD4_HUMAN;sp|Q96CM3-2|RUSD4_HUMAN	sp|Q96CM3|RUSD4_HUMAN RNA pseudouridylate synthase domain-containing protein 4 OS=Homo sapiens GN=RPUSD4 PE=1 SV=1;sp|Q96CM3-2|RUSD4_HUMAN Isoform 2 of RNA pseudouridylate synthase domain-containing protein 4 OS=Homo sapiens GN=RPUSD4	RPUSD4	Q96CM3	6.81694	7.27304	9.57999	4.29514	6.04226	0.124946	0.655096	NC	22460000
2699	sp|Q00839-2|HNRPU_HUMAN	sp|Q00839-2|HNRPU_HUMAN Isoform Short of Heterogeneous nuclear ribonucleoprotein U OS=Homo sapiens GN=HNRNPU	HNRNPU;HNRPU;SAFA;U21.1	Q00839	37.7546	35.9002	32.7292	24.551	21.9531	0.00962985	0.655702	NC	491130000
3787	sp|Q6FI81|CPIN1_HUMAN;sp|Q6FI81-3|CPIN1_HUMAN	sp|Q6FI81|CPIN1_HUMAN Anamorsin OS=Homo sapiens GN=CIAPIN1 PE=1 SV=2;sp|Q6FI81-3|CPIN1_HUMAN Isoform 3 of Anamorsin OS=Homo sapiens GN=CIAPIN1	CIAPIN1;CUA001;PRO0915	Q6FI81	286.532	261.958	277.906	178.929	182.356	0.00400492	0.655772	NC	1312500000
5430	sp|Q99797|MIPEP_HUMAN	sp|Q99797|MIPEP_HUMAN Mitochondrial intermediate peptidase OS=Homo sapiens GN=MIPEP PE=1 SV=2	MIPEP;MIP	Q99797	44.4786	49.7355	47.7858	30.6829	31.4012	0.00648325	0.655818	NC	257750000
4828	sp|Q92536|YLAT2_HUMAN	sp|Q92536|YLAT2_HUMAN Y+L amino acid transporter 2 OS=Homo sapiens GN=SLC7A6 PE=1 SV=3	SLC7A6;KIAA0245	Q92536	0.258607	0.248125	0.221221	0.177764	0.140513	0.07673	0.655831	NC	28605000
4007	sp|Q7L1Q6-2|BZW1_HUMAN;sp|Q7L1Q6|BZW1_HUMAN;sp|Q7L1Q6-4|BZW1_HUMAN;sp|Q7L1Q6-3|BZW1_HUMAN	sp|Q7L1Q6-2|BZW1_HUMAN Isoform 2 of Basic leucine zipper and W2 domain-containing protein 1 OS=Homo sapiens GN=BZW1;sp|Q7L1Q6|BZW1_HUMAN Basic leucine zipper and W2 domain-containing protein 1 OS=Homo sapiens GN=BZW1 PE=1 SV=1;sp|Q7L1Q6-4|BZW1_HUMAN Isofor	BZW1;BZAP45;KIAA0005	Q7L1Q6	650.928	629.241	646.238	422.173	420.209	0.00070754	0.655922	NC	7822200000
3277	sp|Q15233|NONO_HUMAN;sp|Q15233-2|NONO_HUMAN	sp|Q15233|NONO_HUMAN Non-POU domain-containing octamer-binding protein OS=Homo sapiens GN=NONO PE=1 SV=4;sp|Q15233-2|NONO_HUMAN Isoform 2 of Non-POU domain-containing octamer-binding protein OS=Homo sapiens GN=NONO	NONO;NRB54	Q15233	792.378	782.102	918.423	561.037	529.622	0.0150438	0.656259	NC	10825000000
5941	sp|Q9H5X1|FA96A_HUMAN;sp|Q9H5X1-2|FA96A_HUMAN	sp|Q9H5X1|FA96A_HUMAN MIP18 family protein FAM96A OS=Homo sapiens GN=FAM96A PE=1 SV=1;sp|Q9H5X1-2|FA96A_HUMAN Isoform 2 of MIP18 family protein FAM96A OS=Homo sapiens GN=FAM96A	FAM96A	Q9H5X1	2.6066	2.30041	3.77251	1.89686	1.90219	0.157067	0.656554	NC	12602000
5048	sp|Q96CS2|HAUS1_HUMAN;sp|Q96CS2-2|HAUS1_HUMAN	sp|Q96CS2|HAUS1_HUMAN HAUS augmin-like complex subunit 1 OS=Homo sapiens GN=HAUS1 PE=1 SV=1;sp|Q96CS2-2|HAUS1_HUMAN Isoform 2 of HAUS augmin-like complex subunit 1 OS=Homo sapiens GN=HAUS1	HAUS1;CCDC5;HEIC	Q96CS2	6.37597	6.16364	9.12027	4.8974	4.59133	0.118146	0.657118	NC	12622000
3402	sp|Q16552|IL17_HUMAN	sp|Q16552|IL17_HUMAN Interleukin-17A OS=Homo sapiens GN=IL17A PE=1 SV=1	IL17A;CTLA8;IL17	Q16552	3.16441	3.0947	4.08882	2.30954	2.22383	0.063798	0.657142	NC	8205000
507	sp|O15270|SPTC2_HUMAN	sp|O15270|SPTC2_HUMAN Serine palmitoyltransferase 2 OS=Homo sapiens GN=SPTLC2 PE=1 SV=1	SPTLC2;KIAA0526;LCB2	O15270	57.1011	53.9648	60.2837	37.2752	37.8073	0.00757922	0.657275	NC	249350000
5781	sp|Q9GZR2|REXO4_HUMAN	sp|Q9GZR2|REXO4_HUMAN RNA exonuclease 4 OS=Homo sapiens GN=REXO4 PE=1 SV=2	REXO4;PMC2;XPMC2H	Q9GZR2	16.9835	19.2401	25.1256	13.2651	13.6284	0.101241	0.657552	NC	54447000
3880	sp|Q6PIU2|NCEH1_HUMAN;sp|Q6PIU2-2|NCEH1_HUMAN;sp|Q6PIU2-3|NCEH1_HUMAN	sp|Q6PIU2|NCEH1_HUMAN Neutral cholesterol ester hydrolase 1 OS=Homo sapiens GN=NCEH1 PE=1 SV=3;sp|Q6PIU2-2|NCEH1_HUMAN Isoform 2 of Neutral cholesterol ester hydrolase 1 OS=Homo sapiens GN=NCEH1;sp|Q6PIU2-3|NCEH1_HUMAN Isoform 3 of Neutral cholesterol este	NCEH1;AADACL1;KIAA1363	Q6PIU2	303.765	287.723	262.513	190.643	183.835	0.0105062	0.657748	NC	3541900000
3686	sp|Q5TBB1|RNH2B_HUMAN;sp|Q5TBB1-2|RNH2B_HUMAN	sp|Q5TBB1|RNH2B_HUMAN Ribonuclease H2 subunit B OS=Homo sapiens GN=RNASEH2B PE=1 SV=1;sp|Q5TBB1-2|RNH2B_HUMAN Isoform 2 of Ribonuclease H2 subunit B OS=Homo sapiens GN=RNASEH2B	RNASEH2B;DLEU8	Q5TBB1	25.3938	22.8518	20.3885	15.7003	14.4077	0.0208496	0.65801	NC	97521000
2740	sp|Q02790|FKBP4_HUMAN	sp|Q02790|FKBP4_HUMAN Peptidyl-prolyl cis-trans isomerase FKBP4 OS=Homo sapiens GN=FKBP4 PE=1 SV=3	FKBP4;FKBP52	Q02790	553.913	532.065	491.261	354.018	337.9	0.00470874	0.658034	NC	3938300000
3107	sp|Q14137|BOP1_HUMAN;sp|Q14137-2|BOP1_HUMAN	sp|Q14137|BOP1_HUMAN Ribosome biogenesis protein BOP1 OS=Homo sapiens GN=BOP1 PE=1 SV=2;sp|Q14137-2|BOP1_HUMAN Isoform 2 of Ribosome biogenesis protein BOP1 OS=Homo sapiens GN=BOP1	BOP1;KIAA0124	Q14137	109.937	110.425	115.193	75.1319	72.0957	0.000632938	0.658139	NC	650000000
2850	sp|Q08J23|NSUN2_HUMAN;sp|Q08J23-2|NSUN2_HUMAN;sp|Q08J23-3|NSUN2_HUMAN	sp|Q08J23|NSUN2_HUMAN tRNA (cytosine(34)-C(5))-methyltransferase OS=Homo sapiens GN=NSUN2 PE=1 SV=2;sp|Q08J23-2|NSUN2_HUMAN Isoform 2 of tRNA (cytosine(34)-C(5))-methyltransferase OS=Homo sapiens GN=NSUN2;sp|Q08J23-3|NSUN2_HUMAN Isoform 3 of tRNA (cytosine	NSUN2;SAKI;TRM4	Q08J23	215.762	216.56	224.659	145.055	143.432	0.000713897	0.658664	NC	1280900000
1081	sp|O95905-2|ECD_HUMAN;sp|O95905|ECD_HUMAN;sp|O95905-3|ECD_HUMAN	sp|O95905-2|ECD_HUMAN Isoform 2 of Protein ecdysoneless homolog OS=Homo sapiens GN=ECD;sp|O95905|ECD_HUMAN Protein ecdysoneless homolog OS=Homo sapiens GN=ECD PE=1 SV=1;sp|O95905-3|ECD_HUMAN Isoform 3 of Protein ecdysoneless homolog OS=Homo sapiens GN=ECD	ECD	O95905	50.535	45.3632	57.7029	33.6047	33.8691	0.0393368	0.658919	NC	153710000
2645	sp|P82933|RT09_HUMAN	sp|P82933|RT09_HUMAN 28S ribosomal protein S9, mitochondrial OS=Homo sapiens GN=MRPS9 PE=1 SV=2	MRPS9;RPMS9	P82933	195.894	200.67	203.389	134.674	128.895	0.00210557	0.658974	NC	627180000
4459	sp|Q8N5U6|RNF10_HUMAN;sp|Q8N5U6-2|RNF10_HUMAN	sp|Q8N5U6|RNF10_HUMAN RING finger protein 10 OS=Homo sapiens GN=RNF10 PE=1 SV=2;sp|Q8N5U6-2|RNF10_HUMAN Isoform 2 of RING finger protein 10 OS=Homo sapiens GN=RNF10	RNF10;KIAA0262;RIE2	Q8N5U6	2.91381	2.42328	1.65212	1.53083	1.54029	0.163029	0.659113	NC	6535600
6799	sp|Q9ULX3|NOB1_HUMAN	sp|Q9ULX3|NOB1_HUMAN RNA-binding protein NOB1 OS=Homo sapiens GN=NOB1 PE=1 SV=1	NOB1;ART4;NOB1P;PSMD8BP1;MSTP158	Q9ULX3	40.0508	37.4912	39.2878	26.2398	25.0986	0.000806668	0.659143	NC	246040000
6567	sp|Q9UBQ5|EIF3K_HUMAN;sp|Q9UBQ5-2|EIF3K_HUMAN	sp|Q9UBQ5|EIF3K_HUMAN Eukaryotic translation initiation factor 3 subunit K OS=Homo sapiens GN=EIF3K PE=1 SV=1;sp|Q9UBQ5-2|EIF3K_HUMAN Isoform 2 of Eukaryotic translation initiation factor 3 subunit K OS=Homo sapiens GN=EIF3K	EIF3K;EIF3S12;ARG134;HSPC029;MSTP001;PTD001	Q9UBQ5	45.5094	42.4645	53.0136	32.7296	29.2335	0.0228348	0.65924	NC	1057300000
3305	sp|Q15393|SF3B3_HUMAN	sp|Q15393|SF3B3_HUMAN Splicing factor 3B subunit 3 OS=Homo sapiens GN=SF3B3 PE=1 SV=4	SF3B3;KIAA0017;SAP130	Q15393	341.862	341.891	376.325	231.832	234.123	0.0084743	0.659323	NC	3052600000
2217	sp|P51398-2|RT29_HUMAN;sp|P51398-3|RT29_HUMAN;sp|P51398|RT29_HUMAN	sp|P51398-2|RT29_HUMAN Isoform 2 of 28S ribosomal protein S29, mitochondrial OS=Homo sapiens GN=DAP3;sp|P51398-3|RT29_HUMAN Isoform 3 of 28S ribosomal protein S29, mitochondrial OS=Homo sapiens GN=DAP3;sp|P51398|RT29_HUMAN 28S ribosomal protein S29, mitoch	DAP3;MRPS29	P51398	120.818	129.465	118.553	79.6834	82.4477	0.00261201	0.659363	NC	716970000
1940	sp|P38936|CDN1A_HUMAN	sp|P38936|CDN1A_HUMAN Cyclin-dependent kinase inhibitor 1 OS=Homo sapiens GN=CDKN1A PE=1 SV=3	CDKN1A;CAP20;CDKN1;CIP1;MDA6;PIC1;SDI1;WAF1	P38936	19.0309	20.2977	19.1648	11.8559	13.8709	0.0623751	0.659736	NC	91011000
6568	sp|Q9UBQ6|EXTL2_HUMAN	sp|Q9UBQ6|EXTL2_HUMAN Exostosin-like 2 OS=Homo sapiens GN=EXTL2 PE=1 SV=1	EXTL2;EXTR2	Q9UBQ6	13.935	15.1639	17.171	9.76574	10.5857	0.0197541	0.659763	NC	74220000
6981	sp|Q9Y3A4|RRP7A_HUMAN	sp|Q9Y3A4|RRP7A_HUMAN Ribosomal RNA-processing protein 7 homolog A OS=Homo sapiens GN=RRP7A PE=1 SV=2	RRP7A;CGI-96	Q9Y3A4	36.5727	41.2283	47.6447	28.1282	27.0598	0.0440923	0.659904	NC	218410000
290	sp|D6REC4|CFA99_HUMAN	sp|D6REC4|CFA99_HUMAN Cilia- and flagella-associated protein 99 OS=Homo sapiens GN=CFAP99 PE=3 SV=1	CFAP99	D6REC4	9.31662	10.1019	8.72332	6.24347	6.13996	0.0141516	0.660054	NC	102780000
1193	sp|P05423|RPC4_HUMAN	sp|P05423|RPC4_HUMAN DNA-directed RNA polymerase III subunit RPC4 OS=Homo sapiens GN=POLR3D PE=1 SV=2	POLR3D;BN51;BN51T	P05423	2.94178	3.5305	4.07638	2.15236	2.48985	0.0524462	0.660112	NC	15351000
6955	sp|Q9Y2X9-2|ZN281_HUMAN;sp|Q9Y2X9|ZN281_HUMAN	sp|Q9Y2X9-2|ZN281_HUMAN Isoform 2 of Zinc finger protein 281 OS=Homo sapiens GN=ZNF281;sp|Q9Y2X9|ZN281_HUMAN Zinc finger protein 281 OS=Homo sapiens GN=ZNF281 PE=1 SV=1	ZNF281;GZP1;ZBP99	Q9Y2X9	21.6001	20.4061	22.3188	13.6424	14.6905	0.00339643	0.660698	NC	69595000
891	sp|O75937|DNJC8_HUMAN	sp|O75937|DNJC8_HUMAN DnaJ homolog subfamily C member 8 OS=Homo sapiens GN=DNAJC8 PE=1 SV=2	DNAJC8;SPF31;HSPC315;HSPC331	O75937	365.817	352.221	366.239	251.771	225.903	0.043085	0.66082	NC	2446900000
4438	sp|Q8N511|TM199_HUMAN	sp|Q8N511|TM199_HUMAN Transmembrane protein 199 OS=Homo sapiens GN=TMEM199 PE=1 SV=1	TMEM199;C17orf32	Q8N511	10.6046	21.1899	13.1131	10.0033	9.78431	0.252857	0.660945	NC	42290000
6408	sp|Q9NYL2-2|M3K20_HUMAN	sp|Q9NYL2-2|M3K20_HUMAN Isoform 2 of Mitogen-activated protein kinase kinase kinase 20 OS=Homo sapiens GN=MAP3K20	MAP3K20;MLTK;ZAK;HCCS4	Q9NYL2	6.92318	6.02171	7.16302	4.36708	4.49639	0.0197896	0.661193	NC	35788000
4042	sp|Q7RTV5|AAED1_HUMAN	sp|Q7RTV5|AAED1_HUMAN Thioredoxin-like protein AAED1 OS=Homo sapiens GN=AAED1 PE=2 SV=1	AAED1;C9orf21	Q7RTV5	9.50046	10.3097	12.3473	7.09592	7.08299	0.050359	0.661384	NC	29355000
7075	sp|Q9Y5A9|YTHD2_HUMAN;sp|Q9Y5A9-2|YTHD2_HUMAN	sp|Q9Y5A9|YTHD2_HUMAN YTH domain-containing family protein 2 OS=Homo sapiens GN=YTHDF2 PE=1 SV=2;sp|Q9Y5A9-2|YTHD2_HUMAN Isoform 2 of YTH domain-containing family protein 2 OS=Homo sapiens GN=YTHDF2	YTHDF2;HGRG8	Q9Y5A9	41.2441	48.4965	52.689	30.1485	32.6646	0.0297636	0.661517	NC	310390000
4079	sp|Q7Z4H7-2|HAUS6_HUMAN;sp|Q7Z4H7|HAUS6_HUMAN;sp|Q7Z4H7-3|HAUS6_HUMAN	sp|Q7Z4H7-2|HAUS6_HUMAN Isoform 2 of HAUS augmin-like complex subunit 6 OS=Homo sapiens GN=HAUS6;sp|Q7Z4H7|HAUS6_HUMAN HAUS augmin-like complex subunit 6 OS=Homo sapiens GN=HAUS6 PE=1 SV=2;sp|Q7Z4H7-3|HAUS6_HUMAN Isoform 3 of HAUS augmin-like complex subun	HAUS6;DGT6;FAM29A;KIAA1574	Q7Z4H7	7.72077	6.73594	7.20606	4.67658	4.8793	0.00784533	0.66168	NC	17002000
2348	sp|P55060-3|XPO2_HUMAN;sp|P55060|XPO2_HUMAN;sp|P55060-4|XPO2_HUMAN	sp|P55060-3|XPO2_HUMAN Isoform 3 of Exportin-2 OS=Homo sapiens GN=CSE1L;sp|P55060|XPO2_HUMAN Exportin-2 OS=Homo sapiens GN=CSE1L PE=1 SV=3;sp|P55060-4|XPO2_HUMAN Isoform 4 of Exportin-2 OS=Homo sapiens GN=CSE1L	CSE1L;CAS;XPO2	P55060	382.824	372.079	417.072	253.914	263.185	0.00602547	0.661831	NC	5587800000
2496	sp|P62081|RS7_HUMAN	sp|P62081|RS7_HUMAN 40S ribosomal protein S7 OS=Homo sapiens GN=RPS7 PE=1 SV=1	RPS7	P62081	1209.01	1304.78	1294.69	805.32	875.228	0.00621879	0.661897	NC	16724000000
3400	sp|Q16540|RM23_HUMAN	sp|Q16540|RM23_HUMAN 39S ribosomal protein L23, mitochondrial OS=Homo sapiens GN=MRPL23 PE=1 SV=1	MRPL23;L23MRP;RPL23L	Q16540	63.3875	51.6527	73.591	41.5977	41.657	0.0786142	0.662043	NC	257220000
1401	sp|P11940|PABP1_HUMAN;sp|P11940-2|PABP1_HUMAN	sp|P11940|PABP1_HUMAN Polyadenylate-binding protein 1 OS=Homo sapiens GN=PABPC1 PE=1 SV=2;sp|P11940-2|PABP1_HUMAN Isoform 2 of Polyadenylate-binding protein 1 OS=Homo sapiens GN=PABPC1	PABPC1;PAB1;PABP1;PABPC2	P11940	952.955	891.411	1007.92	637.561	621.354	0.00804597	0.662057	NC	10622000000
2402	sp|P57088|TMM33_HUMAN	sp|P57088|TMM33_HUMAN Transmembrane protein 33 OS=Homo sapiens GN=TMEM33 PE=1 SV=2	TMEM33;DB83	P57088	92.052	76.2501	81.4045	58.1269	52.1039	0.0150199	0.662162	NC	444210000
1297	sp|P09429|HMGB1_HUMAN;sp|B2RPK0|HGB1A_HUMAN	sp|P09429|HMGB1_HUMAN High mobility group protein B1 OS=Homo sapiens GN=HMGB1 PE=1 SV=3;sp|B2RPK0|HGB1A_HUMAN Putative high mobility group protein B1-like 1 OS=Homo sapiens GN=HMGB1P1 PE=5 SV=1	HMGB1;HMG1	P09429	588.875	504.166	456.533	378.801	305.503	0.0526722	0.662412	NC	7430500000
3606	sp|Q5JRX3|PREP_HUMAN;sp|Q5JRX3-2|PREP_HUMAN	sp|Q5JRX3|PREP_HUMAN Presequence protease, mitochondrial OS=Homo sapiens GN=PITRM1 PE=1 SV=3;sp|Q5JRX3-2|PREP_HUMAN Isoform 2 of Presequence protease, mitochondrial OS=Homo sapiens GN=PITRM1	PITRM1;KIAA1104;MP1	Q5JRX3	472.869	504.337	530.411	330.321	335.558	0.00826282	0.662514	NC	6791400000
1784	sp|P30050|RL12_HUMAN;sp|P30050-2|RL12_HUMAN	sp|P30050|RL12_HUMAN 60S ribosomal protein L12 OS=Homo sapiens GN=RPL12 PE=1 SV=1;sp|P30050-2|RL12_HUMAN Isoform 2 of 60S ribosomal protein L12 OS=Homo sapiens GN=RPL12	RPL12	P30050	480.29	462.245	534.237	331.583	321.211	0.0129708	0.663062	NC	10960000000
7000	sp|Q9Y3D9|RT23_HUMAN	sp|Q9Y3D9|RT23_HUMAN 28S ribosomal protein S23, mitochondrial OS=Homo sapiens GN=MRPS23 PE=1 SV=2	MRPS23;CGI-138;HSPC329	Q9Y3D9	59.4763	59.9825	66.1781	39.5246	42.5628	0.00422246	0.66329	NC	399360000
1252	sp|P07954-2|FUMH_HUMAN;sp|P07954|FUMH_HUMAN	sp|P07954-2|FUMH_HUMAN Isoform Cytoplasmic of Fumarate hydratase, mitochondrial OS=Homo sapiens GN=FH;sp|P07954|FUMH_HUMAN Fumarate hydratase, mitochondrial OS=Homo sapiens GN=FH PE=1 SV=3	FH	P07954	616.394	637.396	580.855	404.701	406.641	0.00622116	0.663351	NC	5411700000
5087	sp|Q96EH3|MASU1_HUMAN	sp|Q96EH3|MASU1_HUMAN Mitochondrial assembly of ribosomal large subunit protein 1 OS=Homo sapiens GN=MALSU1 PE=1 SV=1	MALSU1;C7orf30	Q96EH3	13.1916	12.9451	15.539	9.55607	8.87648	0.0195078	0.663429	NC	75297000
4534	sp|Q8NC51|PAIRB_HUMAN;sp|Q8NC51-3|PAIRB_HUMAN;sp|Q8NC51-2|PAIRB_HUMAN;sp|Q8NC51-4|PAIRB_HUMAN	sp|Q8NC51|PAIRB_HUMAN Plasminogen activator inhibitor 1 RNA-binding protein OS=Homo sapiens GN=SERBP1 PE=1 SV=2;sp|Q8NC51-3|PAIRB_HUMAN Isoform 3 of Plasminogen activator inhibitor 1 RNA-binding protein OS=Homo sapiens GN=SERBP1;sp|Q8NC51-2|PAIRB_HUMAN Iso	SERBP1;PAIRBP1;CGI-55	Q8NC51	994.03	1026.27	1052.69	662.785	696.551	0.00130462	0.663523	NC	13350000000
1287	sp|P09001|RM03_HUMAN	sp|P09001|RM03_HUMAN 39S ribosomal protein L3, mitochondrial OS=Homo sapiens GN=MRPL3 PE=1 SV=1	MRPL3;MRL3;RPML3	P09001	78.4303	81.5266	86.2528	53.2084	55.7747	0.0021342	0.663965	NC	343740000
4537	sp|Q8NC60|NOA1_HUMAN	sp|Q8NC60|NOA1_HUMAN Nitric oxide-associated protein 1 OS=Homo sapiens GN=NOA1 PE=1 SV=2	NOA1;C4orf14	Q8NC60	51.5545	40.4185	27.9096	27.1304	25.9384	0.187364	0.66401	NC	156000000
2875	sp|Q12770-4|SCAP_HUMAN;sp|Q12770-2|SCAP_HUMAN;sp|Q12770|SCAP_HUMAN	sp|Q12770-4|SCAP_HUMAN Isoform 4 of Sterol regulatory element-binding protein cleavage-activating protein OS=Homo sapiens GN=SCAP;sp|Q12770-2|SCAP_HUMAN Isoform 2 of Sterol regulatory element-binding protein cleavage-activating protein OS=Homo sapiens GN=S	SCAP;KIAA0199;PSEC0227	Q12770	1.72386	1.55948	1.12838	0.909975	1.04303	0.0963698	0.664028	NC	5527400
5830	sp|Q9H0R6|GATA_HUMAN	sp|Q9H0R6|GATA_HUMAN Glutamyl-tRNA(Gln) amidotransferase subunit A, mitochondrial OS=Homo sapiens GN=QRSL1 PE=1 SV=2	QRSL1	Q9H0R6	19.1545	18.1146	20.96	12.9315	12.859	0.0157518	0.664372	NC	56041000
4725	sp|Q8WU90|ZC3HF_HUMAN	sp|Q8WU90|ZC3HF_HUMAN Zinc finger CCCH domain-containing protein 15 OS=Homo sapiens GN=ZC3H15 PE=1 SV=1	ZC3H15;DFRP1;LEREPO4;HSPC303;HT010;MSTP012;PP730	Q8WU90	210.179	204.508	215.512	137.003	142.21	0.000486884	0.664582	NC	1650300000
6445	sp|Q9NZL4|HPBP1_HUMAN;sp|Q9NZL4-3|HPBP1_HUMAN;sp|Q9NZL4-2|HPBP1_HUMAN	sp|Q9NZL4|HPBP1_HUMAN Hsp70-binding protein 1 OS=Homo sapiens GN=HSPBP1 PE=1 SV=1;sp|Q9NZL4-3|HPBP1_HUMAN Isoform 3 of Hsp70-binding protein 1 OS=Homo sapiens GN=HSPBP1;sp|Q9NZL4-2|HPBP1_HUMAN Isoform 2 of Hsp70-binding protein 1 OS=Homo sapiens GN=HSPBP1	HSPBP1;HSPBP;PP1845	Q9NZL4	33.7915	34.8958	42.0407	25.2003	23.8672	0.0344596	0.664703	NC	157310000
5093	sp|Q96EL2|RT24_HUMAN	sp|Q96EL2|RT24_HUMAN 28S ribosomal protein S24, mitochondrial OS=Homo sapiens GN=MRPS24 PE=1 SV=1	MRPS24;HSPC335	Q96EL2	14.2192	15.5974	15.9276	9.34318	10.9457	0.0387298	0.665293	NC	96356000
5312	sp|Q96RE7|NACC1_HUMAN	sp|Q96RE7|NACC1_HUMAN Nucleus accumbens-associated protein 1 OS=Homo sapiens GN=NACC1 PE=1 SV=1	NACC1;BTBD14B;NAC1	Q96RE7	15.4373	15.1135	16.9355	11.1374	9.92908	0.012587	0.665448	NC	115760000
3139	sp|Q14318|FKBP8_HUMAN;sp|Q14318-2|FKBP8_HUMAN	sp|Q14318|FKBP8_HUMAN Peptidyl-prolyl cis-trans isomerase FKBP8 OS=Homo sapiens GN=FKBP8 PE=1 SV=2;sp|Q14318-2|FKBP8_HUMAN Isoform 2 of Peptidyl-prolyl cis-trans isomerase FKBP8 OS=Homo sapiens GN=FKBP8	FKBP8;FKBP38	Q14318	85.1295	118.626	89.7859	63.0044	67.3054	0.0837777	0.665885	NC	1158700000
4806	sp|Q8WXU2-3|DAAF4_HUMAN;sp|Q8WXU2-2|DAAF4_HUMAN;sp|Q8WXU2|DAAF4_HUMAN	sp|Q8WXU2-3|DAAF4_HUMAN Isoform 3 of Dynein assembly factor 4, axonemal OS=Homo sapiens GN=DNAAF4;sp|Q8WXU2-2|DAAF4_HUMAN Isoform 2 of Dynein assembly factor 4, axonemal OS=Homo sapiens GN=DNAAF4;sp|Q8WXU2|DAAF4_HUMAN Dynein assembly factor 4, axonemal OS=	DNAAF4;DYX1C1;EKN1	Q8WXU2	6.62251	6.70218	8.06991	4.78758	4.71395	0.0360938	0.666164	NC	28137000
6744	sp|Q9UKU6|TRHDE_HUMAN	sp|Q9UKU6|TRHDE_HUMAN Thyrotropin-releasing hormone-degrading ectoenzyme OS=Homo sapiens GN=TRHDE PE=2 SV=1	TRHDE;UNQ2507/PRO5995	Q9UKU6	15.9933	18.0431	22.6094	12.7169	12.4413	0.0835458	0.666198	NC	74265000
2280	sp|P52815|RM12_HUMAN	sp|P52815|RM12_HUMAN 39S ribosomal protein L12, mitochondrial OS=Homo sapiens GN=MRPL12 PE=1 SV=2	MRPL12;MRPL7;RPML12	P52815	49.7726	37.0906	46.5016	33.3228	25.9091	0.0765256	0.666202	NC	1027300000
3331	sp|Q15599-2|NHRF2_HUMAN;sp|Q15599|NHRF2_HUMAN	sp|Q15599-2|NHRF2_HUMAN Isoform 2 of Na(+)/H(+) exchange regulatory cofactor NHE-RF2 OS=Homo sapiens GN=SLC9A3R2;sp|Q15599|NHRF2_HUMAN Na(+)/H(+) exchange regulatory cofactor NHE-RF2 OS=Homo sapiens GN=SLC9A3R2 PE=1 SV=2	SLC9A3R2;NHERF2	Q15599	102.66	98.5725	111.307	69.1386	69.6907	0.011133	0.666296	NC	497880000
917	sp|O94776|MTA2_HUMAN;sp|O94776-2|MTA2_HUMAN	sp|O94776|MTA2_HUMAN Metastasis-associated protein MTA2 OS=Homo sapiens GN=MTA2 PE=1 SV=1;sp|O94776-2|MTA2_HUMAN Isoform 2 of Metastasis-associated protein MTA2 OS=Homo sapiens GN=MTA2	MTA2;MTA1L1;PID	O94776	198.858	207.721	236.717	143.56	142.281	0.0243195	0.666507	NC	1024500000
2795	sp|Q06203|PUR1_HUMAN	sp|Q06203|PUR1_HUMAN Amidophosphoribosyltransferase OS=Homo sapiens GN=PPAT PE=1 SV=1	PPAT;GPAT	Q06203	125.595	126.655	137.551	88.7834	84.4255	0.00256533	0.666527	NC	630230000
1871	sp|P35250|RFC2_HUMAN;sp|P35250-2|RFC2_HUMAN	sp|P35250|RFC2_HUMAN Replication factor C subunit 2 OS=Homo sapiens GN=RFC2 PE=1 SV=3;sp|P35250-2|RFC2_HUMAN Isoform 2 of Replication factor C subunit 2 OS=Homo sapiens GN=RFC2	RFC2	P35250	12.444	12.0503	13.4999	8.01885	8.86462	0.00836655	0.666554	NC	81132000
6986	sp|Q9Y3B4|SF3B6_HUMAN	sp|Q9Y3B4|SF3B6_HUMAN Splicing factor 3B subunit 6 OS=Homo sapiens GN=SF3B6 PE=1 SV=1	SF3B6;SAP14;SF3B14;SF3B14A;CGI-110;HSPC175;HT006	Q9Y3B4	16.8836	15.6289	15.7542	10.8992	10.5497	0.00207152	0.666576	NC	231180000
6369	sp|Q9NX74|DUS2L_HUMAN	sp|Q9NX74|DUS2L_HUMAN tRNA-dihydrouridine(20) synthase [NAD(P)+]-like OS=Homo sapiens GN=DUS2 PE=1 SV=1	DUS2;DUS2L	Q9NX74	15.9955	16.4639	19.9246	11.2067	12.0798	0.0322132	0.6668	NC	73504000
620	sp|O43716|GATC_HUMAN	sp|O43716|GATC_HUMAN Glutamyl-tRNA(Gln) amidotransferase subunit C, mitochondrial OS=Homo sapiens GN=GATC PE=1 SV=1	GATC;15E1.2	O43716	6.65183	6.24863	6.99444	4.26372	4.58065	0.00373632	0.666832	NC	44452000
473	sp|O15067|PUR4_HUMAN	sp|O15067|PUR4_HUMAN Phosphoribosylformylglycinamidine synthase OS=Homo sapiens GN=PFAS PE=1 SV=4	PFAS;KIAA0361	O15067	198.348	198.922	216.457	138.976	133.97	0.00327792	0.667103	NC	1887700000
4045	sp|Q7Z2T5|TRM1L_HUMAN;sp|Q7Z2T5-2|TRM1L_HUMAN	sp|Q7Z2T5|TRM1L_HUMAN TRMT1-like protein OS=Homo sapiens GN=TRMT1L PE=1 SV=2;sp|Q7Z2T5-2|TRM1L_HUMAN Isoform 2 of TRMT1-like protein OS=Homo sapiens GN=TRMT1L	TRMT1L;C1orf25;TRM1L;MSTP070	Q7Z2T5	25.8945	26.4628	23.8672	16.859	17.0413	0.00791823	0.667116	NC	93180000
4623	sp|Q8TAE8|G45IP_HUMAN	sp|Q8TAE8|G45IP_HUMAN Growth arrest and DNA damage-inducible proteins-interacting protein 1 OS=Homo sapiens GN=GADD45GIP1 PE=1 SV=1	GADD45GIP1;MRPL59;PLINP1;PRG6	Q8TAE8	81.8385	88.0194	96.846	60.0503	58.599	0.018771	0.667309	NC	367570000
4332	sp|Q8IY37|DHX37_HUMAN	sp|Q8IY37|DHX37_HUMAN Probable ATP-dependent RNA helicase DHX37 OS=Homo sapiens GN=DHX37 PE=1 SV=1	DHX37;DDX37;KIAA1517	Q8IY37	21.506	23.3157	22.4898	15.4721	14.4852	0.00270769	0.667583	NC	101930000
4011	sp|Q7L2E3-2|DHX30_HUMAN;sp|Q7L2E3-3|DHX30_HUMAN;sp|Q7L2E3|DHX30_HUMAN	sp|Q7L2E3-2|DHX30_HUMAN Isoform 2 of Putative ATP-dependent RNA helicase DHX30 OS=Homo sapiens GN=DHX30;sp|Q7L2E3-3|DHX30_HUMAN Isoform 3 of Putative ATP-dependent RNA helicase DHX30 OS=Homo sapiens GN=DHX30;sp|Q7L2E3|DHX30_HUMAN Putative ATP-dependent RNA	DHX30;DDX30;KIAA0890	Q7L2E3	242.885	250.984	281.421	168.25	176.806	0.0112902	0.667598	NC	1252200000
6214	sp|Q9NRX2|RM17_HUMAN	sp|Q9NRX2|RM17_HUMAN 39S ribosomal protein L17, mitochondrial OS=Homo sapiens GN=MRPL17 PE=1 SV=1	MRPL17;LIP2	Q9NRX2	52.5086	51.584	46.4036	33.2171	33.7749	0.0114332	0.667711	NC	256600000
1519	sp|P17275|JUNB_HUMAN	sp|P17275|JUNB_HUMAN Transcription factor jun-B OS=Homo sapiens GN=JUNB PE=1 SV=1	JUNB	P17275	35.8847	39.7546	43.2125	26.041	26.8648	0.0216664	0.667711	NC	153370000
5030	sp|Q96C19|EFHD2_HUMAN	sp|Q96C19|EFHD2_HUMAN EF-hand domain-containing protein D2 OS=Homo sapiens GN=EFHD2 PE=1 SV=1	EFHD2;SWS1	Q96C19	172.237	153.688	146.973	104.358	106.261	0.0189217	0.66807	NC	1226800000
2935	sp|Q13084|RM28_HUMAN	sp|Q13084|RM28_HUMAN 39S ribosomal protein L28, mitochondrial OS=Homo sapiens GN=MRPL28 PE=1 SV=4	MRPL28;MAAT1	Q13084	28.1772	28.8753	34.4581	20.8367	19.9306	0.0313875	0.668239	NC	191400000
3779	sp|Q6DKI1|RL7L_HUMAN	sp|Q6DKI1|RL7L_HUMAN 60S ribosomal protein L7-like 1 OS=Homo sapiens GN=RPL7L1 PE=1 SV=1	RPL7L1	Q6DKI1	38.7764	44.1327	37.275	25.3559	28.1959	0.0133345	0.668372	NC	402830000
3001	sp|Q13435|SF3B2_HUMAN	sp|Q13435|SF3B2_HUMAN Splicing factor 3B subunit 2 OS=Homo sapiens GN=SF3B2 PE=1 SV=2	SF3B2;SAP145	Q13435	514.981	524.825	507.934	338.836	350.843	0.00106497	0.668406	NC	5186900000
4784	sp|Q8WWH5|TRUB1_HUMAN	sp|Q8WWH5|TRUB1_HUMAN Probable tRNA pseudouridine synthase 1 OS=Homo sapiens GN=TRUB1 PE=1 SV=1	TRUB1;PUS4	Q8WWH5	23.9322	24.2577	29.6116	17.0132	17.6715	0.0394151	0.668715	NC	144520000
919	sp|O94806|KPCD3_HUMAN	sp|O94806|KPCD3_HUMAN Serine/threonine-protein kinase D3 OS=Homo sapiens GN=PRKD3 PE=1 SV=1	PRKD3;EPK2;PRKCN	O94806	0.698499	1.10531	2.64503	0.838884	1.14469	0.49819	0.668794	NC	8161500
3792	sp|Q6GYQ0-4|RGPA1_HUMAN;sp|Q6GYQ0|RGPA1_HUMAN;sp|Q6GYQ0-7|RGPA1_HUMAN;sp|Q6GYQ0-5|RGPA1_HUMAN;sp|Q6GYQ0-6|RGPA1_HUMAN;sp|Q6GYQ0-2|RGPA1_HUMAN;sp|Q6GYQ0-3|RGPA1_HUMAN	sp|Q6GYQ0-4|RGPA1_HUMAN Isoform 4 of Ral GTPase-activating protein subunit alpha-1 OS=Homo sapiens GN=RALGAPA1;sp|Q6GYQ0|RGPA1_HUMAN Ral GTPase-activating protein subunit alpha-1 OS=Homo sapiens GN=RALGAPA1 PE=1 SV=1;sp|Q6GYQ0-7|RGPA1_HUMAN Isoform 7 of Ra	RALGAPA1;GARNL1;KIAA0884;TULIP1	Q6GYQ0	39.0358	110.27	75.4622	41.2336	59.0183	0.359162	0.669035	NC	2419300000
2426	sp|P60520|GBRL2_HUMAN	sp|P60520|GBRL2_HUMAN Gamma-aminobutyric acid receptor-associated protein-like 2 OS=Homo sapiens GN=GABARAPL2 PE=1 SV=1	GABARAPL2;FLC3A;GEF2	P60520	39.8523	38.2152	36.0058	26.0043	24.887	0.00285086	0.669192	NC	391220000
854	sp|O75676-2|KS6A4_HUMAN;sp|O75676|KS6A4_HUMAN	sp|O75676-2|KS6A4_HUMAN Isoform 2 of Ribosomal protein S6 kinase alpha-4 OS=Homo sapiens GN=RPS6KA4;sp|O75676|KS6A4_HUMAN Ribosomal protein S6 kinase alpha-4 OS=Homo sapiens GN=RPS6KA4 PE=1 SV=1	RPS6KA4;MSK2	O75676	29.9118	30.7467	32.8595	21.7194	20.0029	0.0051671	0.669214	NC	126490000
3275	sp|Q15185-3|TEBP_HUMAN;sp|Q15185-4|TEBP_HUMAN;sp|Q15185|TEBP_HUMAN;sp|Q15185-2|TEBP_HUMAN	sp|Q15185-3|TEBP_HUMAN Isoform 3 of Prostaglandin E synthase 3 OS=Homo sapiens GN=PTGES3;sp|Q15185-4|TEBP_HUMAN Isoform 4 of Prostaglandin E synthase 3 OS=Homo sapiens GN=PTGES3;sp|Q15185|TEBP_HUMAN Prostaglandin E synthase 3 OS=Homo sapiens GN=PTGES3 PE=1	PTGES3;P23;TEBP	Q15185	198.504	186.103	172.541	123.93	124.674	0.0144026	0.669313	NC	2518500000
6717	sp|Q9UK76|JUPI1_HUMAN;sp|Q9UK76-2|JUPI1_HUMAN;sp|Q9UK76-3|JUPI1_HUMAN	sp|Q9UK76|JUPI1_HUMAN Jupiter microtubule associated homolog 1 OS=Homo sapiens GN=JPT1 PE=1 SV=3;sp|Q9UK76-2|JUPI1_HUMAN Isoform 2 of Jupiter microtubule associated homolog 1 OS=Homo sapiens GN=JPT1;sp|Q9UK76-3|JUPI1_HUMAN Isoform 3 of Jupiter microtubule	JPT1;ARM2;HN1	Q9UK76	132.358	126.767	171.83	96.2009	96.1145	0.078767	0.669382	NC	1040300000
6450	sp|Q9NZM5|NOP53_HUMAN	sp|Q9NZM5|NOP53_HUMAN Ribosome biogenesis protein NOP53 OS=Homo sapiens GN=NOP53 PE=1 SV=2	NOP53;GLT;GLTSCR2;PICT1	Q9NZM5	41.702	43.8809	45.2468	27.6913	30.6963	0.0167977	0.66943	NC	403610000
6987	sp|Q9Y3B7|RM11_HUMAN;sp|Q9Y3B7-2|RM11_HUMAN;sp|Q9Y3B7-3|RM11_HUMAN	sp|Q9Y3B7|RM11_HUMAN 39S ribosomal protein L11, mitochondrial OS=Homo sapiens GN=MRPL11 PE=1 SV=1;sp|Q9Y3B7-2|RM11_HUMAN Isoform 2 of 39S ribosomal protein L11, mitochondrial OS=Homo sapiens GN=MRPL11;sp|Q9Y3B7-3|RM11_HUMAN Isoform 3 of 39S ribosomal prote	MRPL11;CGI-113	Q9Y3B7	166.909	179.627	188.856	119.026	119.991	0.0110992	0.669649	NC	1009800000
2175	sp|P50281|MMP14_HUMAN	sp|P50281|MMP14_HUMAN Matrix metalloproteinase-14 OS=Homo sapiens GN=MMP14 PE=1 SV=3	MMP14	P50281	501.493	521.792	586.122	356.719	361.808	0.0192697	0.669682	NC	6550100000
2125	sp|P49427|UB2R1_HUMAN	sp|P49427|UB2R1_HUMAN Ubiquitin-conjugating enzyme E2 R1 OS=Homo sapiens GN=CDC34 PE=1 SV=2	CDC34;UBCH3;UBE2R1	P49427	11.3099	11.4949	18.5735	9.41072	9.06833	0.196609	0.669882	NC	87383000
4083	sp|Q7Z4Q2|HEAT3_HUMAN;sp|Q7Z4Q2-2|HEAT3_HUMAN	sp|Q7Z4Q2|HEAT3_HUMAN HEAT repeat-containing protein 3 OS=Homo sapiens GN=HEATR3 PE=1 SV=2;sp|Q7Z4Q2-2|HEAT3_HUMAN Isoform 2 of HEAT repeat-containing protein 3 OS=Homo sapiens GN=HEATR3	HEATR3	Q7Z4Q2	16.3539	16.9351	17.3839	10.9151	11.717	0.00675787	0.669946	NC	34804000
3261	sp|Q15147|PLCB4_HUMAN;sp|Q15147-5|PLCB4_HUMAN;sp|Q15147-4|PLCB4_HUMAN;sp|Q15147-2|PLCB4_HUMAN	sp|Q15147|PLCB4_HUMAN 1-phosphatidylinositol 4,5-bisphosphate phosphodiesterase beta-4 OS=Homo sapiens GN=PLCB4 PE=1 SV=3;sp|Q15147-5|PLCB4_HUMAN Isoform 4 of 1-phosphatidylinositol 4,5-bisphosphate phosphodiesterase beta-4 OS=Homo sapiens GN=PLCB4;sp|Q151	PLCB4	Q15147	44.1448	41.0252	43.0696	29.2449	28.0369	0.00103366	0.670017	NC	155910000
5105	sp|Q96EX1|SIM12_HUMAN	sp|Q96EX1|SIM12_HUMAN Small integral membrane protein 12 OS=Homo sapiens GN=SMIM12 PE=1 SV=3	SMIM12;C1orf212	Q96EX1	37.0554	35.3966	29.8776	23.301	22.427	0.0312024	0.670304	NC	99739000
4047	sp|Q7Z2W9|RM21_HUMAN;sp|Q7Z2W9-2|RM21_HUMAN	sp|Q7Z2W9|RM21_HUMAN 39S ribosomal protein L21, mitochondrial OS=Homo sapiens GN=MRPL21 PE=1 SV=2;sp|Q7Z2W9-2|RM21_HUMAN Isoform 2 of 39S ribosomal protein L21, mitochondrial OS=Homo sapiens GN=MRPL21	MRPL21	Q7Z2W9	45.6132	48.797	48.5336	33.9659	29.9221	0.0391634	0.670418	NC	417070000
2462	sp|P61247|RS3A_HUMAN	sp|P61247|RS3A_HUMAN 40S ribosomal protein S3a OS=Homo sapiens GN=RPS3A PE=1 SV=2	RPS3A;FTE1;MFTL	P61247	1306.28	1386.82	1398.53	898.024	930.805	0.00105999	0.670453	NC	37815000000
1475	sp|P15408-3|FOSL2_HUMAN;sp|P15408-2|FOSL2_HUMAN;sp|P15408|FOSL2_HUMAN	sp|P15408-3|FOSL2_HUMAN Isoform 3 of Fos-related antigen 2 OS=Homo sapiens GN=FOSL2;sp|P15408-2|FOSL2_HUMAN Isoform 2 of Fos-related antigen 2 OS=Homo sapiens GN=FOSL2;sp|P15408|FOSL2_HUMAN Fos-related antigen 2 OS=Homo sapiens GN=FOSL2 PE=1 SV=1	FOSL2;FRA2	P15408	4.05561	10.5918	3.31016	3.77656	4.25391	0.484373	0.670787	NC	23881000
5633	sp|Q9BVS5|TR61B_HUMAN	sp|Q9BVS5|TR61B_HUMAN tRNA (adenine(58)-N(1))-methyltransferase, mitochondrial OS=Homo sapiens GN=TRMT61B PE=1 SV=2	TRMT61B	Q9BVS5	9.61482	10.2175	10.934	6.72064	7.03869	0.00637941	0.67083	NC	42061000
6903	sp|Q9Y295|DRG1_HUMAN	sp|Q9Y295|DRG1_HUMAN Developmentally-regulated GTP-binding protein 1 OS=Homo sapiens GN=DRG1 PE=1 SV=1	DRG1;NEDD3	Q9Y295	181.745	172.694	173.151	117.995	117.977	0.00257665	0.670898	NC	868170000
2634	sp|P82650|RT22_HUMAN	sp|P82650|RT22_HUMAN 28S ribosomal protein S22, mitochondrial OS=Homo sapiens GN=MRPS22 PE=1 SV=1	MRPS22;C3orf5;RPMS22;GK002	P82650	205.586	216.646	237.655	150.725	144.476	0.0107173	0.671025	NC	1142300000
2596	sp|Q5VTE0|EF1A3_HUMAN;sp|P68104|EF1A1_HUMAN;sp|P68104-2|EF1A1_HUMAN	sp|Q5VTE0|EF1A3_HUMAN Putative elongation factor 1-alpha-like 3 OS=Homo sapiens GN=EEF1A1P5 PE=5 SV=1;sp|P68104|EF1A1_HUMAN Elongation factor 1-alpha 1 OS=Homo sapiens GN=EEF1A1 PE=1 SV=1;sp|P68104-2|EF1A1_HUMAN Isoform 2 of Elongation factor 1-alpha 1 OS=	EEF1A1P5;EEF1AL3	Q5VTE0	3623.66	4247.59	3404.68	2491.54	2552.94	0.0375833	0.671051	NC	368930000000
1801	sp|P30530-2|UFO_HUMAN;sp|P30530|UFO_HUMAN	sp|P30530-2|UFO_HUMAN Isoform Short of Tyrosine-protein kinase receptor UFO OS=Homo sapiens GN=AXL;sp|P30530|UFO_HUMAN Tyrosine-protein kinase receptor UFO OS=Homo sapiens GN=AXL PE=1 SV=3	AXL;UFO	P30530	108.737	102.822	118.32	75.6986	71.8782	0.00811306	0.671051	NC	334270000
5533	sp|Q9BSH4|TACO1_HUMAN	sp|Q9BSH4|TACO1_HUMAN Translational activator of cytochrome c oxidase 1 OS=Homo sapiens GN=TACO1 PE=1 SV=1	TACO1;CCDC44;PRO0477	Q9BSH4	27.1442	29.6536	25.5494	18.1989	18.6469	0.0146344	0.671168	NC	102280000
1772	sp|P29966|MARCS_HUMAN	sp|P29966|MARCS_HUMAN Myristoylated alanine-rich C-kinase substrate OS=Homo sapiens GN=MARCKS PE=1 SV=4	MARCKS;MACS;PRKCSL	P29966	1215.06	1259.8	999.965	802.912	752.207	0.0327671	0.671309	NC	25648000000
1599	sp|P20839-2|IMDH1_HUMAN;sp|P20839-4|IMDH1_HUMAN;sp|P20839|IMDH1_HUMAN;sp|P20839-3|IMDH1_HUMAN;sp|P20839-7|IMDH1_HUMAN;sp|P20839-5|IMDH1_HUMAN;sp|P20839-6|IMDH1_HUMAN	sp|P20839-2|IMDH1_HUMAN Isoform 2 of Inosine-5-monophosphate dehydrogenase 1 OS=Homo sapiens GN=IMPDH1;sp|P20839-4|IMDH1_HUMAN Isoform 4 of Inosine-5-monophosphate dehydrogenase 1 OS=Homo sapiens GN=IMPDH1;sp|P20839|IMDH1_HUMAN Inosine-5-monophosphate d	IMPDH1;IMPD1	P20839	36.8185	39.6488	37.2134	24.3064	26.58	0.0100367	0.671439	NC	95972000
3565	sp|Q587I9|SFT2C_HUMAN	sp|Q587I9|SFT2C_HUMAN Vesicle transport protein SFT2C OS=Homo sapiens GN=SFT2D3 PE=2 SV=1	SFT2D3	Q587I9	5.42861	5.26371	6.67281	3.59039	4.18508	0.0381863	0.671646	NC	21949000
5910	sp|Q9H467|CUED2_HUMAN	sp|Q9H467|CUED2_HUMAN CUE domain-containing protein 2 OS=Homo sapiens GN=CUEDC2 PE=1 SV=1	CUEDC2;C10orf66;HOYS6	Q9H467	15.9497	14.5341	15.4894	10.5192	10.0667	0.00221858	0.671673	NC	43540000
7058	sp|Q9Y4R8|TELO2_HUMAN	sp|Q9Y4R8|TELO2_HUMAN Telomere length regulation protein TEL2 homolog OS=Homo sapiens GN=TELO2 PE=1 SV=2	TELO2;KIAA0683	Q9Y4R8	19.5826	19.7909	23.3728	13.7561	14.3432	0.0255798	0.671735	NC	96763000
6696	sp|Q9UJK0|TSR3_HUMAN	sp|Q9UJK0|TSR3_HUMAN Ribosome biogenesis protein TSR3 homolog OS=Homo sapiens GN=TSR3 PE=1 SV=1	TSR3;C16orf42;UND313L	Q9UJK0	14.0392	17.1901	21.5973	11.5393	12.1197	0.116368	0.671795	NC	30431000
2273	sp|P52701-4|MSH6_HUMAN	sp|P52701-4|MSH6_HUMAN Isoform 4 of DNA mismatch repair protein Msh6 OS=Homo sapiens GN=MSH6	MSH6;GTBP	P52701	0.0495448	1.95385	8.37001	1.79752	2.85214	0.699536	0.672343	NC	3985800
3825	sp|Q6NW34-2|NEPRO_HUMAN;sp|Q6NW34|NEPRO_HUMAN	sp|Q6NW34-2|NEPRO_HUMAN Isoform 2 of Nucleolus and neural progenitor protein OS=Homo sapiens GN=NEPRO;sp|Q6NW34|NEPRO_HUMAN Nucleolus and neural progenitor protein OS=Homo sapiens GN=NEPRO PE=1 SV=3	NEPRO;C3orf17	Q6NW34	18.5412	25.4383	29.2983	15.261	17.5999	0.114875	0.672663	NC	53846000
1568	sp|P19388|RPAB1_HUMAN	sp|P19388|RPAB1_HUMAN DNA-directed RNA polymerases I, II, and III subunit RPABC1 OS=Homo sapiens GN=POLR2E PE=1 SV=4	POLR2E	P19388	62.6454	60.5291	69.2748	40.5699	45.7432	0.0142763	0.672747	NC	407150000
3306	sp|Q15397|PUM3_HUMAN	sp|Q15397|PUM3_HUMAN Pumilio homolog 3 OS=Homo sapiens GN=PUM3 PE=1 SV=3	PUM3;cPERP-C;KIAA0020;PUF-A;XTP5	Q15397	176.631	168.007	162.367	116.421	111.087	0.00157729	0.673095	NC	1345000000
1912	sp|P36578|RL4_HUMAN	sp|P36578|RL4_HUMAN 60S ribosomal protein L4 OS=Homo sapiens GN=RPL4 PE=1 SV=5	RPL4;RPL1	P36578	1082.7	1068.79	1424.41	767.381	837.609	0.0689798	0.673252	NC	35035000000
6206	sp|Q9NRN7|ADPPT_HUMAN	sp|Q9NRN7|ADPPT_HUMAN L-aminoadipate-semialdehyde dehydrogenase-phosphopantetheinyl transferase OS=Homo sapiens GN=AASDHPPT PE=1 SV=2	AASDHPPT;CGI-80;HAH-P;HSPC223;x0005	Q9NRN7	57.2703	59.2557	52.2371	36.1447	39.6159	0.00713958	0.673375	NC	305390000
2970	sp|Q13283|G3BP1_HUMAN	sp|Q13283|G3BP1_HUMAN Ras GTPase-activating protein-binding protein 1 OS=Homo sapiens GN=G3BP1 PE=1 SV=1	G3BP1;G3BP	Q13283	220.48	235.558	232.275	150.742	158.293	0.00119752	0.673463	NC	4170100000
2003	sp|P42766|RL35_HUMAN	sp|P42766|RL35_HUMAN 60S ribosomal protein L35 OS=Homo sapiens GN=RPL35 PE=1 SV=2	RPL35	P42766	542.793	503.679	468.472	326.973	353.2	0.00760251	0.673464	NC	6387600000
4908	sp|Q92917|GPKOW_HUMAN	sp|Q92917|GPKOW_HUMAN G patch domain and KOW motifs-containing protein OS=Homo sapiens GN=GPKOW PE=1 SV=2	GPKOW;GPATC5;GPATCH5;T54	Q92917	27.6968	27.9367	30.6004	19.5027	19.2221	0.00854561	0.673601	NC	135380000
2743	sp|Q02878|RL6_HUMAN	sp|Q02878|RL6_HUMAN 60S ribosomal protein L6 OS=Homo sapiens GN=RPL6 PE=1 SV=3	RPL6;TXREB1	Q02878	747.694	829.145	752.649	506.273	539.867	0.00405255	0.673629	NC	31907000000
5547	sp|Q9BT22|ALG1_HUMAN;sp|Q9BT22-2|ALG1_HUMAN	sp|Q9BT22|ALG1_HUMAN Chitobiosyldiphosphodolichol beta-mannosyltransferase OS=Homo sapiens GN=ALG1 PE=1 SV=2;sp|Q9BT22-2|ALG1_HUMAN Isoform 2 of Chitobiosyldiphosphodolichol beta-mannosyltransferase OS=Homo sapiens GN=ALG1	ALG1;HMAT1;HMT1;PSEC0061;UNQ861/PRO1870	Q9BT22	27.9584	30.7295	33.4765	20.055	21.3795	0.0150331	0.674358	NC	272350000
2585	sp|P63244|RACK1_HUMAN	sp|P63244|RACK1_HUMAN Receptor of activated protein C kinase 1 OS=Homo sapiens GN=RACK1 PE=1 SV=3	RACK1;GNB2L1;HLC7;PIG21	P63244	640.8	625.664	616.646	412.453	434.608	0.00597721	0.67473	NC	14060000000
2272	sp|P52701|MSH6_HUMAN;sp|P52701-2|MSH6_HUMAN;sp|P52701-3|MSH6_HUMAN	sp|P52701|MSH6_HUMAN DNA mismatch repair protein Msh6 OS=Homo sapiens GN=MSH6 PE=1 SV=2;sp|P52701-2|MSH6_HUMAN Isoform GTBP-alt of DNA mismatch repair protein Msh6 OS=Homo sapiens GN=MSH6;sp|P52701-3|MSH6_HUMAN Isoform 3 of DNA mismatch repair protein Msh6	MSH6;GTBP	P52701	99.5181	98.1948	103.213	68.4485	66.9178	0.000459731	0.67475	NC	371410000
5269	sp|Q96NW7-2|LRRC7_HUMAN;sp|Q96NW7|LRRC7_HUMAN	sp|Q96NW7-2|LRRC7_HUMAN Isoform 2 of Leucine-rich repeat-containing protein 7 OS=Homo sapiens GN=LRRC7;sp|Q96NW7|LRRC7_HUMAN Leucine-rich repeat-containing protein 7 OS=Homo sapiens GN=LRRC7 PE=1 SV=1	LRRC7;KIAA1365;LAP1	Q96NW7	5.67334	6.60489	7.58328	4.05171	4.88444	0.0529512	0.674884	NC	20628000
7136	sp|Q9Y676|RT18B_HUMAN	sp|Q9Y676|RT18B_HUMAN 28S ribosomal protein S18b, mitochondrial OS=Homo sapiens GN=MRPS18B PE=1 SV=1	MRPS18B;C6orf14;HSPC183;PTD017	Q9Y676	49.6936	51.338	59.9848	36.9287	35.5218	0.0273586	0.674936	NC	386030000
6198	sp|Q9NRG0|CHRC1_HUMAN	sp|Q9NRG0|CHRC1_HUMAN Chromatin accessibility complex protein 1 OS=Homo sapiens GN=CHRAC1 PE=1 SV=1	CHRAC1;CHRAC15	Q9NRG0	5.62643	6.22288	7.32144	4.30365	4.32274	0.0526009	0.674965	NC	23136000
6672	sp|Q9UI42|CBPA4_HUMAN;sp|Q9UI42-2|CBPA4_HUMAN	sp|Q9UI42|CBPA4_HUMAN Carboxypeptidase A4 OS=Homo sapiens GN=CPA4 PE=1 SV=2;sp|Q9UI42-2|CBPA4_HUMAN Isoform 2 of Carboxypeptidase A4 OS=Homo sapiens GN=CPA4	CPA4;CPA3;UNQ694/PRO1339	Q9UI42	82.8039	84.9061	95.3934	55.5693	62.8316	0.0154179	0.675025	NC	497550000
1429	sp|P13693|TCTP_HUMAN;sp|P13693-2|TCTP_HUMAN	sp|P13693|TCTP_HUMAN Translationally-controlled tumor protein OS=Homo sapiens GN=TPT1 PE=1 SV=1;sp|P13693-2|TCTP_HUMAN Isoform 2 of Translationally-controlled tumor protein OS=Homo sapiens GN=TPT1	TPT1	P13693	855.264	750.568	673.558	514.465	511.466	0.0425211	0.675135	NC	7258500000
1397	sp|P11717|MPRI_HUMAN	sp|P11717|MPRI_HUMAN Cation-independent mannose-6-phosphate receptor OS=Homo sapiens GN=IGF2R PE=1 SV=3	IGF2R;MPRI	P11717	827.926	841.22	826.121	548.322	574.835	0.0163365	0.675173	NC	3966600000
1105	sp|P00414|COX3_HUMAN	sp|P00414|COX3_HUMAN Cytochrome c oxidase subunit 3 OS=Homo sapiens GN=MT-CO3 PE=1 SV=2	MT-CO3;COIII;COXIII;MTCO3	P00414	1.22631	2.06568	3.40731	1.13065	1.88483	0.400062	0.675177	NC	27298000
4857	sp|Q92615|LAR4B_HUMAN	sp|Q92615|LAR4B_HUMAN La-related protein 4B OS=Homo sapiens GN=LARP4B PE=1 SV=3	LARP4B;KIAA0217;LARP5	Q92615	87.34	86.4541	91.5016	59.7596	59.675	0.00290614	0.675291	NC	508330000
2638	sp|P82675|RT05_HUMAN	sp|P82675|RT05_HUMAN 28S ribosomal protein S5, mitochondrial OS=Homo sapiens GN=MRPS5 PE=1 SV=2	MRPS5	P82675	128.873	136.35	156.998	94.2775	95.8099	0.031358	0.675313	NC	652680000
623	sp|O43734-5|CIKS_HUMAN;sp|O43734-2|CIKS_HUMAN;sp|O43734|CIKS_HUMAN	sp|O43734-5|CIKS_HUMAN Isoform 5 of Adapter protein CIKS OS=Homo sapiens GN=TRAF3IP2;sp|O43734-2|CIKS_HUMAN Isoform 2 of Adapter protein CIKS OS=Homo sapiens GN=TRAF3IP2;sp|O43734|CIKS_HUMAN Adapter protein CIKS OS=Homo sapiens GN=TRAF3IP2 PE=1 SV=3	TRAF3IP2;C6orf2;C6orf4;C6orf5;C6orf6	O43734	0.326434	0.618139	0.514617	0.0961128	0.560872	0.618729	0.675359	NC	5814300
2463	sp|P61254|RL26_HUMAN	sp|P61254|RL26_HUMAN 60S ribosomal protein L26 OS=Homo sapiens GN=RPL26 PE=1 SV=1	RPL26	P61254	450.222	511.462	558.79	327.384	357.29	0.0221432	0.675455	NC	18680000000
1815	sp|P31153|METK2_HUMAN;sp|P31153-2|METK2_HUMAN	sp|P31153|METK2_HUMAN S-adenosylmethionine synthase isoform type-2 OS=Homo sapiens GN=MAT2A PE=1 SV=1;sp|P31153-2|METK2_HUMAN Isoform 2 of S-adenosylmethionine synthase isoform type-2 OS=Homo sapiens GN=MAT2A	MAT2A;AMS2;MATA2	P31153	418.17	420.696	505.542	309.355	296.085	0.0316193	0.675508	NC	3050900000
3793	sp|Q6I9Y2|THOC7_HUMAN	sp|Q6I9Y2|THOC7_HUMAN THO complex subunit 7 homolog OS=Homo sapiens GN=THOC7 PE=1 SV=3	THOC7;NIF3L1BP1	Q6I9Y2	30.1757	34.5639	38.855	24.5734	22.0888	0.0323535	0.675645	NC	157640000
906	sp|O76061|STC2_HUMAN	sp|O76061|STC2_HUMAN Stanniocalcin-2 OS=Homo sapiens GN=STC2 PE=1 SV=1	STC2	O76061	9.46437	10.3978	12.5852	7.30558	7.31005	0.0630062	0.675662	NC	74841000
6402	sp|Q9NYH9|UTP6_HUMAN	sp|Q9NYH9|UTP6_HUMAN U3 small nucleolar RNA-associated protein 6 homolog OS=Homo sapiens GN=UTP6 PE=2 SV=2	UTP6;C17orf40;HCA66;MHAT	Q9NYH9	28.6712	27.8889	32.6377	19.0975	21.088	0.0123088	0.675781	NC	151260000
4035	sp|Q7LGC8|CHST3_HUMAN	sp|Q7LGC8|CHST3_HUMAN Carbohydrate sulfotransferase 3 OS=Homo sapiens GN=CHST3 PE=1 SV=3	CHST3	Q7LGC8	9.38835	8.56357	11.5958	6.37414	6.94415	0.0616701	0.676107	NC	40079000
1407	sp|P12236|ADT3_HUMAN	sp|P12236|ADT3_HUMAN ADP/ATP translocase 3 OS=Homo sapiens GN=SLC25A6 PE=1 SV=4	SLC25A6;ANT3;CDABP0051	P12236	869.858	849.862	968.162	603.117	608.459	0.0151164	0.676132	NC	25831000000
6296	sp|Q9NVH2-4|INT7_HUMAN;sp|Q9NVH2-3|INT7_HUMAN;sp|Q9NVH2-2|INT7_HUMAN;sp|Q9NVH2|INT7_HUMAN	sp|Q9NVH2-4|INT7_HUMAN Isoform 4 of Integrator complex subunit 7 OS=Homo sapiens GN=INTS7;sp|Q9NVH2-3|INT7_HUMAN Isoform 3 of Integrator complex subunit 7 OS=Homo sapiens GN=INTS7;sp|Q9NVH2-2|INT7_HUMAN Isoform 2 of Integrator complex subunit 7 OS=Homo sap	INTS7;C1orf73	Q9NVH2	4.35944	4.81045	5.88955	3.48204	3.30871	0.0653579	0.676394	NC	28610000
5078	sp|Q96E11-3|RRFM_HUMAN;sp|Q96E11|RRFM_HUMAN;sp|Q96E11-2|RRFM_HUMAN;sp|Q96E11-8|RRFM_HUMAN;sp|Q96E11-7|RRFM_HUMAN;sp|Q96E11-5|RRFM_HUMAN;sp|Q96E11-6|RRFM_HUMAN;sp|Q96E11-4|RRFM_HUMAN	sp|Q96E11-3|RRFM_HUMAN Isoform 3 of Ribosome-recycling factor, mitochondrial OS=Homo sapiens GN=MRRF;sp|Q96E11|RRFM_HUMAN Ribosome-recycling factor, mitochondrial OS=Homo sapiens GN=MRRF PE=1 SV=1;sp|Q96E11-2|RRFM_HUMAN Isoform 2 of Ribosome-recycling fact	MRRF	Q96E11	96.1324	96.6725	86.8386	64.1613	61.9455	0.00638569	0.676434	NC	293360000
4900	sp|Q92879-2|CELF1_HUMAN;sp|Q92879-3|CELF1_HUMAN;sp|Q92879|CELF1_HUMAN;sp|Q92879-6|CELF1_HUMAN;sp|Q92879-4|CELF1_HUMAN;sp|Q92879-5|CELF1_HUMAN	sp|Q92879-2|CELF1_HUMAN Isoform 2 of CUGBP Elav-like family member 1 OS=Homo sapiens GN=CELF1;sp|Q92879-3|CELF1_HUMAN Isoform 3 of CUGBP Elav-like family member 1 OS=Homo sapiens GN=CELF1;sp|Q92879|CELF1_HUMAN CUGBP Elav-like family member 1 OS=Homo sapien	CELF1;BRUNOL2;CUGBP;CUGBP1;NAB50	Q92879	56.871	58.6319	67.1526	41.4039	40.9845	0.0246041	0.676589	NC	313820000
2544	sp|P62851|RS25_HUMAN	sp|P62851|RS25_HUMAN 40S ribosomal protein S25 OS=Homo sapiens GN=RPS25 PE=1 SV=1	RPS25	P62851	440.636	473.061	480.99	316.373	312.789	0.00585	0.67667	NC	14531000000
4937	sp|Q93074-3|MED12_HUMAN;sp|Q93074|MED12_HUMAN;sp|Q93074-2|MED12_HUMAN	sp|Q93074-3|MED12_HUMAN Isoform 3 of Mediator of RNA polymerase II transcription subunit 12 OS=Homo sapiens GN=MED12;sp|Q93074|MED12_HUMAN Mediator of RNA polymerase II transcription subunit 12 OS=Homo sapiens GN=MED12 PE=1 SV=4;sp|Q93074-2|MED12_HUMAN Iso	MED12;ARC240;CAGH45;HOPA;KIAA0192;TNRC11;TRAP230	Q93074	7.16386	9.53104	12.8393	6.53976	6.78869	0.192383	0.676934	NC	22582000
7108	sp|Q9Y5V3|MAGD1_HUMAN;sp|Q9Y5V3-2|MAGD1_HUMAN	sp|Q9Y5V3|MAGD1_HUMAN Melanoma-associated antigen D1 OS=Homo sapiens GN=MAGED1 PE=1 SV=3;sp|Q9Y5V3-2|MAGD1_HUMAN Isoform 2 of Melanoma-associated antigen D1 OS=Homo sapiens GN=MAGED1	MAGED1;NRAGE;PP2250;PRO2292	Q9Y5V3	128.458	135.237	169.803	97.1993	98.4602	0.0673574	0.677026	NC	999380000
5325	sp|Q96RT1-5|ERBIN_HUMAN;sp|Q96RT1-3|ERBIN_HUMAN;sp|Q96RT1-2|ERBIN_HUMAN;sp|Q96RT1|ERBIN_HUMAN;sp|Q96RT1-8|ERBIN_HUMAN;sp|Q96RT1-7|ERBIN_HUMAN;sp|Q96RT1-6|ERBIN_HUMAN;sp|Q96RT1-9|ERBIN_HUMAN;sp|Q96RT1-4|ERBIN_HUMAN	sp|Q96RT1-5|ERBIN_HUMAN Isoform 5 of Erbin OS=Homo sapiens GN=ERBIN;sp|Q96RT1-3|ERBIN_HUMAN Isoform 3 of Erbin OS=Homo sapiens GN=ERBIN;sp|Q96RT1-2|ERBIN_HUMAN Isoform 2 of Erbin OS=Homo sapiens GN=ERBIN;sp|Q96RT1|ERBIN_HUMAN Erbin OS=Homo sapiens GN=ERBIN	ERBIN;ERBB2IP;KIAA1225;LAP2	Q96RT1	188.737	184.586	216.929	132.883	133.567	0.0245296	0.677125	NC	827390000
1276	sp|P08621|RU17_HUMAN;sp|P08621-2|RU17_HUMAN;sp|P08621-3|RU17_HUMAN	sp|P08621|RU17_HUMAN U1 small nuclear ribonucleoprotein 70 kDa OS=Homo sapiens GN=SNRNP70 PE=1 SV=2;sp|P08621-2|RU17_HUMAN Isoform 2 of U1 small nuclear ribonucleoprotein 70 kDa OS=Homo sapiens GN=SNRNP70;sp|P08621-3|RU17_HUMAN Isoform 3 of U1 small nuclea	SNRNP70;RNPU1Z;RPU1;SNRP70;U1AP1	P08621	378.223	373.338	401.295	266.456	254.178	0.00133726	0.677406	NC	3687400000
4818	sp|Q8WZA9|IRGQ_HUMAN	sp|Q8WZA9|IRGQ_HUMAN Immunity-related GTPase family Q protein OS=Homo sapiens GN=IRGQ PE=1 SV=1	IRGQ;IRGQ1;FKSG27	Q8WZA9	102.71	100.287	148.695	79.9682	78.8955	0.138266	0.677571	NC	727960000
1343	sp|Q01081|U2AF1_HUMAN;sp|P0DN76|U2AF5_HUMAN;sp|Q01081-2|U2AF1_HUMAN;sp|Q01081-4|U2AF1_HUMAN	sp|Q01081|U2AF1_HUMAN Splicing factor U2AF 35 kDa subunit OS=Homo sapiens GN=U2AF1 PE=1 SV=3;sp|P0DN76|U2AF5_HUMAN Splicing factor U2AF 35 kDa subunit-like protein OS=Homo sapiens GN=U2AF1L5 PE=1 SV=1;sp|Q01081-2|U2AF1_HUMAN Isoform 2 of Splicing factor U2	U2AF1;U2AF35;U2AFBP;FP793	Q01081	112.355	126.827	151.265	86.3491	90.0465	0.0626372	0.677668	NC	993240000
7029	sp|Q9Y484|WIPI4_HUMAN;sp|Q9Y484-3|WIPI4_HUMAN;sp|Q9Y484-2|WIPI4_HUMAN	sp|Q9Y484|WIPI4_HUMAN WD repeat domain phosphoinositide-interacting protein 4 OS=Homo sapiens GN=WDR45 PE=1 SV=1;sp|Q9Y484-3|WIPI4_HUMAN Isoform 3 of WD repeat domain phosphoinositide-interacting protein 4 OS=Homo sapiens GN=WDR45;sp|Q9Y484-2|WIPI4_HUMAN I	WDR45;WDRX1;WDRXI4;WIPI4;JM5	Q9Y484	16.4843	15.7565	19.3734	11.4598	11.8614	0.0339873	0.677755	NC	47189000
3417	sp|Q16637-4|SMN_HUMAN;sp|Q16637-2|SMN_HUMAN;sp|Q16637-3|SMN_HUMAN;sp|Q16637|SMN_HUMAN	sp|Q16637-4|SMN_HUMAN Isoform SMN-delta57 of Survival motor neuron protein OS=Homo sapiens GN=SMN1;sp|Q16637-2|SMN_HUMAN Isoform SMN-delta5 of Survival motor neuron protein OS=Homo sapiens GN=SMN1;sp|Q16637-3|SMN_HUMAN Isoform SMN-delta7 of Survival motor	SMN1;SMN;SMNT;;SMN2;SMNC	Q16637	34.0351	34.1633	19.1414	19.759	19.7098	0.200702	0.67785	NC	119500000
6592	sp|Q9UDW1|QCR9_HUMAN;sp|Q9UDW1-2|QCR9_HUMAN	sp|Q9UDW1|QCR9_HUMAN Cytochrome b-c1 complex subunit 9 OS=Homo sapiens GN=UQCR10 PE=1 SV=3;sp|Q9UDW1-2|QCR9_HUMAN Isoform 2 of Cytochrome b-c1 complex subunit 9 OS=Homo sapiens GN=UQCR10	UQCR10;UCRC;HSPC119	Q9UDW1	56.7763	60.9211	64.5939	40.8078	41.5818	0.0112989	0.67795	NC	589940000
6849	sp|Q9UPN4-3|CP131_HUMAN;sp|Q9UPN4-2|CP131_HUMAN;sp|Q9UPN4|CP131_HUMAN	sp|Q9UPN4-3|CP131_HUMAN Isoform 3 of Centrosomal protein of 131 kDa OS=Homo sapiens GN=CEP131;sp|Q9UPN4-2|CP131_HUMAN Isoform 2 of Centrosomal protein of 131 kDa OS=Homo sapiens GN=CEP131;sp|Q9UPN4|CP131_HUMAN Centrosomal protein of 131 kDa OS=Homo sapiens	CEP131;AZI1;KIAA1118	Q9UPN4	13.2608	12.6217	18.0546	10.888	8.97063	0.0992879	0.677969	NC	33069000
1050	sp|O95714|HERC2_HUMAN	sp|O95714|HERC2_HUMAN E3 ubiquitin-protein ligase HERC2 OS=Homo sapiens GN=HERC2 PE=1 SV=2	HERC2	O95714	24.2028	28.7494	30.0037	18.4429	19.0564	0.0338151	0.678058	NC	93572000
988	sp|O95249|GOSR1_HUMAN;sp|O95249-2|GOSR1_HUMAN	sp|O95249|GOSR1_HUMAN Golgi SNAP receptor complex member 1 OS=Homo sapiens GN=GOSR1 PE=1 SV=1;sp|O95249-2|GOSR1_HUMAN Isoform 2 of Golgi SNAP receptor complex member 1 OS=Homo sapiens GN=GOSR1	GOSR1;GS28	O95249	37.4118	39.2396	45.6779	27.0546	28.2489	0.0292617	0.678132	NC	285650000
6611	sp|Q9UG56-2|PISD_HUMAN;sp|Q9UG56|PISD_HUMAN	sp|Q9UG56-2|PISD_HUMAN Isoform 2 of Phosphatidylserine decarboxylase proenzyme, mitochondrial OS=Homo sapiens GN=PISD;sp|Q9UG56|PISD_HUMAN Phosphatidylserine decarboxylase proenzyme, mitochondrial OS=Homo sapiens GN=PISD PE=2 SV=4	PISD	Q9UG56	13.6634	14.516	20.358	10.442	11.5117	0.124844	0.678458	NC	47107000
2512	sp|P62277|RS13_HUMAN	sp|P62277|RS13_HUMAN 40S ribosomal protein S13 OS=Homo sapiens GN=RPS13 PE=1 SV=2	RPS13	P62277	1010.79	963.12	974.738	706.597	627.287	0.0528027	0.678558	NC	20259000000
3628	sp|Q5QJE6|TDIF2_HUMAN	sp|Q5QJE6|TDIF2_HUMAN Deoxynucleotidyltransferase terminal-interacting protein 2 OS=Homo sapiens GN=DNTTIP2 PE=1 SV=2	DNTTIP2;ERBP;TDIF2	Q5QJE6	84.252	83.0518	90.6527	58.3501	58.3459	0.00720779	0.678579	NC	330430000
3240	sp|Q15043-2|S39AE_HUMAN;sp|Q15043-3|S39AE_HUMAN;sp|Q15043|S39AE_HUMAN	sp|Q15043-2|S39AE_HUMAN Isoform 2 of Zinc transporter ZIP14 OS=Homo sapiens GN=SLC39A14;sp|Q15043-3|S39AE_HUMAN Isoform 3 of Zinc transporter ZIP14 OS=Homo sapiens GN=SLC39A14;sp|Q15043|S39AE_HUMAN Zinc transporter ZIP14 OS=Homo sapiens GN=SLC39A14 PE=1 SV	SLC39A14;KIAA0062;ZIP14	Q15043	29.6524	32.3434	24.801	19.8589	19.4112	0.0506682	0.678655	NC	173380000
5946	sp|Q9H6F5|CCD86_HUMAN	sp|Q9H6F5|CCD86_HUMAN Coiled-coil domain-containing protein 86 OS=Homo sapiens GN=CCDC86 PE=1 SV=1	CCDC86;CYCLON	Q9H6F5	86.7941	80.7254	75.1095	54.2127	55.5769	0.0137393	0.67875	NC	420720000
2502	sp|P62241|RS8_HUMAN	sp|P62241|RS8_HUMAN 40S ribosomal protein S8 OS=Homo sapiens GN=RPS8 PE=1 SV=2	RPS8;OK/SW-cl.83	P62241	429.719	432.571	433.5	288.855	297.493	0.0130553	0.678754	NC	20740000000
4974	sp|Q96A35|RM24_HUMAN	sp|Q96A35|RM24_HUMAN 39S ribosomal protein L24, mitochondrial OS=Homo sapiens GN=MRPL24 PE=1 SV=1	MRPL24	Q96A35	62.1627	61.8368	70.2074	44.1641	43.7179	0.0163855	0.678776	NC	433050000
1932	sp|P38159|RBMX_HUMAN;sp|P38159-2|RBMX_HUMAN	sp|P38159|RBMX_HUMAN RNA-binding motif protein, X chromosome OS=Homo sapiens GN=RBMX PE=1 SV=3;sp|P38159-2|RBMX_HUMAN Isoform 2 of RNA-binding motif protein, X chromosome OS=Homo sapiens GN=RBMX	RBMX;HNRPG;RBMXP1	P38159	1006.14	1039.78	1169.09	745.534	709.407	0.0128944	0.67882	NC	10821000000
1503	sp|P16435|NCPR_HUMAN	sp|P16435|NCPR_HUMAN NADPH--cytochrome P450 reductase OS=Homo sapiens GN=POR PE=1 SV=2	POR;CYPOR	P16435	183.402	199.317	209.391	131.879	136.086	0.00989296	0.678839	NC	1181400000
1581	sp|P20290|BTF3_HUMAN	sp|P20290|BTF3_HUMAN Transcription factor BTF3 OS=Homo sapiens GN=BTF3 PE=1 SV=1	BTF3;NACB;OK/SW-cl.8	P20290	487.823	428.908	281.236	274.593	267.584	0.171761	0.678871	NC	6650300000
3955	sp|Q6ZRP7|QSOX2_HUMAN	sp|Q6ZRP7|QSOX2_HUMAN Sulfhydryl oxidase 2 OS=Homo sapiens GN=QSOX2 PE=1 SV=3	QSOX2;QSCN6L1;SOXN	Q6ZRP7	58.4454	56.7891	64.7852	43.3096	38.1665	0.0180676	0.678893	NC	374800000
3117	sp|Q14157-5|UBP2L_HUMAN;sp|Q14157|UBP2L_HUMAN;sp|Q14157-3|UBP2L_HUMAN	sp|Q14157-5|UBP2L_HUMAN Isoform 5 of Ubiquitin-associated protein 2-like OS=Homo sapiens GN=UBAP2L;sp|Q14157|UBP2L_HUMAN Ubiquitin-associated protein 2-like OS=Homo sapiens GN=UBAP2L PE=1 SV=2;sp|Q14157-3|UBP2L_HUMAN Isoform 3 of Ubiquitin-associated prote	UBAP2L;KIAA0144;NICE4	Q14157	467.861	462.016	456.599	313.348	314.834	0.000270346	0.679618	NC	5216700000
4616	sp|Q8NI27|THOC2_HUMAN	sp|Q8NI27|THOC2_HUMAN THO complex subunit 2 OS=Homo sapiens GN=THOC2 PE=1 SV=2	THOC2;CXorf3	Q8NI27	82.2603	85.5757	83.8675	55.9099	58.1323	0.00128418	0.679622	NC	312010000
498	sp|O15231|ZN185_HUMAN;sp|O15231-3|ZN185_HUMAN;sp|O15231-4|ZN185_HUMAN;sp|O15231-7|ZN185_HUMAN;sp|O15231-6|ZN185_HUMAN;sp|O15231-8|ZN185_HUMAN;sp|O15231-5|ZN185_HUMAN	sp|O15231|ZN185_HUMAN Zinc finger protein 185 OS=Homo sapiens GN=ZNF185 PE=1 SV=3;sp|O15231-3|ZN185_HUMAN Isoform 3 of Zinc finger protein 185 OS=Homo sapiens GN=ZNF185;sp|O15231-4|ZN185_HUMAN Isoform 4 of Zinc finger protein 185 OS=Homo sapiens GN=ZNF185;	ZNF185	O15231	149.221	147.641	159.987	103.078	104.077	0.0056478	0.680165	NC	627880000
7146	sp|Q9Y6B6|SAR1B_HUMAN	sp|Q9Y6B6|SAR1B_HUMAN GTP-binding protein SAR1b OS=Homo sapiens GN=SAR1B PE=1 SV=1	SAR1B;SARA2;SARB	Q9Y6B6	28.7389	27.8649	32.5367	20.6899	19.7427	0.0152118	0.680374	NC	141160000
1006	sp|O95363|SYFM_HUMAN	sp|O95363|SYFM_HUMAN Phenylalanine--tRNA ligase, mitochondrial OS=Homo sapiens GN=FARS2 PE=1 SV=1	FARS2;FARS1;HSPC320	O95363	21.9005	20.8024	22.0875	13.5473	15.8416	0.0764482	0.680399	NC	57330000
6348	sp|Q9NWX5|ASB6_HUMAN;sp|Q9NWX5-2|ASB6_HUMAN	sp|Q9NWX5|ASB6_HUMAN Ankyrin repeat and SOCS box protein 6 OS=Homo sapiens GN=ASB6 PE=1 SV=1;sp|Q9NWX5-2|ASB6_HUMAN Isoform 2 of Ankyrin repeat and SOCS box protein 6 OS=Homo sapiens GN=ASB6	ASB6	Q9NWX5	1.90052	2.04347	2.7478	1.65968	1.37586	0.100851	0.680431	NC	16663000
2853	sp|Q09161|NCBP1_HUMAN	sp|Q09161|NCBP1_HUMAN Nuclear cap-binding protein subunit 1 OS=Homo sapiens GN=NCBP1 PE=1 SV=1	NCBP1;CBP80;NCBP	Q09161	99.3534	94.8583	84.9914	65.0423	61.633	0.0117357	0.680555	NC	628940000
346	sp|O00461|GOLI4_HUMAN	sp|O00461|GOLI4_HUMAN Golgi integral membrane protein 4 OS=Homo sapiens GN=GOLIM4 PE=1 SV=1	GOLIM4;GIMPC;GOLPH4;GPP130	O00461	180.696	187.565	190.799	124.282	129.437	0.000779896	0.680748	NC	1007000000
2509	sp|P62266|RS23_HUMAN	sp|P62266|RS23_HUMAN 40S ribosomal protein S23 OS=Homo sapiens GN=RPS23 PE=1 SV=3	RPS23	P62266	217.101	230.81	263.541	159.983	162.945	0.0303557	0.680851	NC	6049600000
5883	sp|Q9H2U1-3|DHX36_HUMAN;sp|Q9H2U1-2|DHX36_HUMAN;sp|Q9H2U1|DHX36_HUMAN	sp|Q9H2U1-3|DHX36_HUMAN Isoform 3 of ATP-dependent RNA helicase DHX36 OS=Homo sapiens GN=DHX36;sp|Q9H2U1-2|DHX36_HUMAN Isoform 2 of ATP-dependent RNA helicase DHX36 OS=Homo sapiens GN=DHX36;sp|Q9H2U1|DHX36_HUMAN ATP-dependent RNA helicase DHX36 OS=Homo sap	DHX36;DDX36;KIAA1488;MLEL1;RHAU	Q9H2U1	95.7444	88.4629	96.9118	64.2113	63.4328	0.0067924	0.681086	NC	694140000
6870	sp|Q9UQ80|PA2G4_HUMAN;sp|Q9UQ80-2|PA2G4_HUMAN	sp|Q9UQ80|PA2G4_HUMAN Proliferation-associated protein 2G4 OS=Homo sapiens GN=PA2G4 PE=1 SV=3;sp|Q9UQ80-2|PA2G4_HUMAN Isoform 2 of Proliferation-associated protein 2G4 OS=Homo sapiens GN=PA2G4	PA2G4;EBP1	Q9UQ80	791.814	785.421	660.167	497.434	518.784	0.0255583	0.681293	NC	10076000000
6309	sp|Q9NVR5-2|KTU_HUMAN;sp|Q9NVR5|KTU_HUMAN	sp|Q9NVR5-2|KTU_HUMAN Isoform 2 of Protein kintoun OS=Homo sapiens GN=DNAAF2;sp|Q9NVR5|KTU_HUMAN Protein kintoun OS=Homo sapiens GN=DNAAF2 PE=1 SV=2	DNAAF2;C14orf104;KTU	Q9NVR5	3.70915	3.17797	3.64775	2.61734	2.16833	0.0528847	0.681405	NC	15764000
3340	sp|Q15643|TRIPB_HUMAN	sp|Q15643|TRIPB_HUMAN Thyroid receptor-interacting protein 11 OS=Homo sapiens GN=TRIP11 PE=1 SV=3	TRIP11;CEV14	Q15643	322.554	323.148	411.422	237.503	242.798	0.0616696	0.68152	NC	1412400000
2641	sp|P82914|RT15_HUMAN	sp|P82914|RT15_HUMAN 28S ribosomal protein S15, mitochondrial OS=Homo sapiens GN=MRPS15 PE=1 SV=1	MRPS15;RPMS15;DC37	P82914	97.2083	94.4692	101.772	67.1771	66.1543	0.00316322	0.681538	NC	349590000
5702	sp|Q9BYC9|RM20_HUMAN	sp|Q9BYC9|RM20_HUMAN 39S ribosomal protein L20, mitochondrial OS=Homo sapiens GN=MRPL20 PE=1 SV=1	MRPL20	Q9BYC9	23.4923	25.2984	21.0939	15.7297	16.0251	0.0245253	0.681583	NC	165680000
3886	sp|Q6PK04|CC137_HUMAN	sp|Q6PK04|CC137_HUMAN Coiled-coil domain-containing protein 137 OS=Homo sapiens GN=CCDC137 PE=1 SV=1	CCDC137;cPERP-B	Q6PK04	2.95419	3.58831	3.94719	2.56384	2.20338	0.0481587	0.681701	NC	50476000
5270	sp|Q96P16-3|RPR1A_HUMAN;sp|Q96P16|RPR1A_HUMAN	sp|Q96P16-3|RPR1A_HUMAN Isoform 2 of Regulation of nuclear pre-mRNA domain-containing protein 1A OS=Homo sapiens GN=RPRD1A;sp|Q96P16|RPR1A_HUMAN Regulation of nuclear pre-mRNA domain-containing protein 1A OS=Homo sapiens GN=RPRD1A PE=1 SV=1	RPRD1A;P15RS	Q96P16	29.8396	32.7097	30.58	21.508	20.8194	0.00344745	0.681752	NC	148210000
6145	sp|Q9NQ29-2|LUC7L_HUMAN;sp|Q9NQ29-3|LUC7L_HUMAN;sp|Q9NQ29|LUC7L_HUMAN	sp|Q9NQ29-2|LUC7L_HUMAN Isoform 2 of Putative RNA-binding protein Luc7-like 1 OS=Homo sapiens GN=LUC7L;sp|Q9NQ29-3|LUC7L_HUMAN Isoform 3 of Putative RNA-binding protein Luc7-like 1 OS=Homo sapiens GN=LUC7L;sp|Q9NQ29|LUC7L_HUMAN Putative RNA-binding protein	LUC7L;LUC7L1	Q9NQ29	25.0848	27.9347	28.56	18.1011	18.9883	0.00804853	0.681963	NC	137420000
4384	sp|Q8N183|NDUF2_HUMAN	sp|Q8N183|NDUF2_HUMAN NADH dehydrogenase [ubiquinone] 1 alpha subcomplex assembly factor 2 OS=Homo sapiens GN=NDUFAF2 PE=1 SV=1	NDUFAF2;NDUFA12L	Q8N183	49.7478	49.5352	45.1494	32.0865	33.6021	0.0037175	0.682208	NC	347860000
2974	sp|Q13310-2|PABP4_HUMAN;sp|Q13310-3|PABP4_HUMAN;sp|Q13310|PABP4_HUMAN	sp|Q13310-2|PABP4_HUMAN Isoform 2 of Polyadenylate-binding protein 4 OS=Homo sapiens GN=PABPC4;sp|Q13310-3|PABP4_HUMAN Isoform 3 of Polyadenylate-binding protein 4 OS=Homo sapiens GN=PABPC4;sp|Q13310|PABP4_HUMAN Polyadenylate-binding protein 4 OS=Homo sapi	PABPC4;APP1;PABP4	Q13310	421.914	404.7	430.397	286.908	284.961	0.00282468	0.682416	NC	2688100000
6154	sp|Q9NQC3|RTN4_HUMAN;sp|Q9NQC3-4|RTN4_HUMAN	sp|Q9NQC3|RTN4_HUMAN Reticulon-4 OS=Homo sapiens GN=RTN4 PE=1 SV=2;sp|Q9NQC3-4|RTN4_HUMAN Isoform 4 of Reticulon-4 OS=Homo sapiens GN=RTN4	RTN4;KIAA0886;NOGO;My043;SP1507	Q9NQC3	0.56862	0.552983	0.622923	0.457645	0.33648	0.171174	0.682814	NC	7738300
732	sp|O60783|RT14_HUMAN	sp|O60783|RT14_HUMAN 28S ribosomal protein S14, mitochondrial OS=Homo sapiens GN=MRPS14 PE=1 SV=1	MRPS14	O60783	1.57754	2.15387	3.81693	1.51221	1.92387	0.358201	0.682816	NC	40323000
2513	sp|P62280|RS11_HUMAN	sp|P62280|RS11_HUMAN 40S ribosomal protein S11 OS=Homo sapiens GN=RPS11 PE=1 SV=3	RPS11	P62280	451.779	462.044	418.004	308.092	298.193	0.0045557	0.682842	NC	15764000000
6807	sp|Q9UMS0-3|NFU1_HUMAN;sp|Q9UMS0|NFU1_HUMAN;sp|Q9UMS0-2|NFU1_HUMAN	sp|Q9UMS0-3|NFU1_HUMAN Isoform 3 of NFU1 iron-sulfur cluster scaffold homolog, mitochondrial OS=Homo sapiens GN=NFU1;sp|Q9UMS0|NFU1_HUMAN NFU1 iron-sulfur cluster scaffold homolog, mitochondrial OS=Homo sapiens GN=NFU1 PE=1 SV=2;sp|Q9UMS0-2|NFU1_HUMAN Isof	NFU1;HIRIP5;CGI-33	Q9UMS0	40.1005	41.2054	44.9228	29.6346	27.8371	0.00464987	0.682948	NC	209080000
6006	sp|Q9H944|MED20_HUMAN	sp|Q9H944|MED20_HUMAN Mediator of RNA polymerase II transcription subunit 20 OS=Homo sapiens GN=MED20 PE=1 SV=1	MED20;TRFP	Q9H944	14.0719	15.6984	18.4982	10.8907	11.0897	0.0578604	0.683065	NC	44964000
4317	sp|Q8IXQ3|CI040_HUMAN	sp|Q8IXQ3|CI040_HUMAN Uncharacterized protein C9orf40 OS=Homo sapiens GN=C9orf40 PE=1 SV=1	C9orf40	Q8IXQ3	3.609	3.76715	4.76321	2.61197	2.92002	0.057086	0.683561	NC	16048000
875	sp|O75844|FACE1_HUMAN	sp|O75844|FACE1_HUMAN CAAX prenyl protease 1 homolog OS=Homo sapiens GN=ZMPSTE24 PE=1 SV=2	ZMPSTE24;FACE1;STE24	O75844	288.855	281.871	284.584	194.225	195.643	0.000149479	0.683731	NC	1702100000
559	sp|O43292|GPAA1_HUMAN;sp|O43292-2|GPAA1_HUMAN	sp|O43292|GPAA1_HUMAN Glycosylphosphatidylinositol anchor attachment 1 protein OS=Homo sapiens GN=GPAA1 PE=1 SV=3;sp|O43292-2|GPAA1_HUMAN Isoform 2 of Glycosylphosphatidylinositol anchor attachment 1 protein OS=Homo sapiens GN=GPAA1	GPAA1;GAA1	O43292	32.6231	33.2419	40.6323	23.4845	25.0602	0.0397247	0.683747	NC	111450000
455	sp|O14979|HNRDL_HUMAN	sp|O14979|HNRDL_HUMAN Heterogeneous nuclear ribonucleoprotein D-like OS=Homo sapiens GN=HNRNPDL PE=1 SV=3	HNRNPDL;HNRPDL;JKTBP	O14979	281.028	290.012	257.509	194.954	182.854	0.00486386	0.683981	NC	3802500000
922	sp|O94822|LTN1_HUMAN;sp|O94822-3|LTN1_HUMAN	sp|O94822|LTN1_HUMAN E3 ubiquitin-protein ligase listerin OS=Homo sapiens GN=LTN1 PE=1 SV=6;sp|O94822-3|LTN1_HUMAN Isoform 3 of E3 ubiquitin-protein ligase listerin OS=Homo sapiens GN=LTN1	LTN1;C21orf10;C21orf98;KIAA0714;RNF160;ZNF294;HSPC087	O94822	107.841	109.014	123.772	77.0435	78.2784	0.0186234	0.683982	NC	377460000
490	sp|O15160|RPAC1_HUMAN;sp|O15160-2|RPAC1_HUMAN	sp|O15160|RPAC1_HUMAN DNA-directed RNA polymerases I and III subunit RPAC1 OS=Homo sapiens GN=POLR1C PE=1 SV=1;sp|O15160-2|RPAC1_HUMAN Isoform 2 of DNA-directed RNA polymerases I and III subunit RPAC1 OS=Homo sapiens GN=POLR1C	POLR1C;POLR1E	O15160	76.8649	73.0137	75.2649	47.6761	54.9875	0.0751502	0.683988	NC	552420000
6301	sp|Q9NVM4-3|ANM7_HUMAN;sp|Q9NVM4|ANM7_HUMAN;sp|Q9NVM4-2|ANM7_HUMAN;sp|Q9NVM4-4|ANM7_HUMAN	sp|Q9NVM4-3|ANM7_HUMAN Isoform 3 of Protein arginine N-methyltransferase 7 OS=Homo sapiens GN=PRMT7;sp|Q9NVM4|ANM7_HUMAN Protein arginine N-methyltransferase 7 OS=Homo sapiens GN=PRMT7 PE=1 SV=1;sp|Q9NVM4-2|ANM7_HUMAN Isoform 2 of Protein arginine N-methyl	PRMT7;KIAA1933	Q9NVM4	5.13538	5.97679	9.59015	4.27165	5.16885	0.248352	0.684018	NC	26419000
1790	sp|P30154-5|2AAB_HUMAN;sp|P30154-4|2AAB_HUMAN;sp|P30154|2AAB_HUMAN;sp|P30154-3|2AAB_HUMAN;sp|P30154-2|2AAB_HUMAN	sp|P30154-5|2AAB_HUMAN Isoform 5 of Serine/threonine-protein phosphatase 2A 65 kDa regulatory subunit A beta isoform OS=Homo sapiens GN=PPP2R1B;sp|P30154-4|2AAB_HUMAN Isoform 4 of Serine/threonine-protein phosphatase 2A 65 kDa regulatory subunit A beta iso	PPP2R1B	P30154	9.79775	8.38616	7.3322	6.20353	5.4323	0.04884	0.684029	NC	30014000
1022	sp|O95453-2|PARN_HUMAN;sp|O95453-3|PARN_HUMAN;sp|O95453|PARN_HUMAN;sp|O95453-4|PARN_HUMAN	sp|O95453-2|PARN_HUMAN Isoform 2 of Poly(A)-specific ribonuclease PARN OS=Homo sapiens GN=PARN;sp|O95453-3|PARN_HUMAN Isoform 3 of Poly(A)-specific ribonuclease PARN OS=Homo sapiens GN=PARN;sp|O95453|PARN_HUMAN Poly(A)-specific ribonuclease PARN OS=Homo sa	PARN;DAN	O95453	44.9455	43.9839	53.9678	33.3492	31.8292	0.0360644	0.684181	NC	214070000
1660	sp|P23588|IF4B_HUMAN;sp|P23588-2|IF4B_HUMAN	sp|P23588|IF4B_HUMAN Eukaryotic translation initiation factor 4B OS=Homo sapiens GN=EIF4B PE=1 SV=2;sp|P23588-2|IF4B_HUMAN Isoform 2 of Eukaryotic translation initiation factor 4B OS=Homo sapiens GN=EIF4B	EIF4B	P23588	1017.51	1000.75	1169.8	722.307	731.954	0.0239784	0.684237	NC	10488000000
5034	sp|Q96C86|DCPS_HUMAN	sp|Q96C86|DCPS_HUMAN m7GpppX diphosphatase OS=Homo sapiens GN=DCPS PE=1 SV=2	DCPS;DCS1;HINT5;HSPC015	Q96C86	53.8507	54.3769	55.4097	37.1754	37.4889	0.00023163	0.684419	NC	420850000
1181	sp|P05121|PAI1_HUMAN;sp|P05121-2|PAI1_HUMAN	sp|P05121|PAI1_HUMAN Plasminogen activator inhibitor 1 OS=Homo sapiens GN=SERPINE1 PE=1 SV=1;sp|P05121-2|PAI1_HUMAN Isoform 2 of Plasminogen activator inhibitor 1 OS=Homo sapiens GN=SERPINE1	SERPINE1;PAI1;PLANH1	P05121	472.395	467.91	715.644	357.777	398.492	0.16167	0.685047	NC	9487000000
1339	sp|P0DI83|NARR_HUMAN	sp|P0DI83|NARR_HUMAN Ras-related protein Rab-34, isoform NARR OS=Homo sapiens GN=RAB34 PE=1 SV=1	RAB34;NARR	P0DI83	1.26953	1.19127	1.81712	0.944801	1.00897	0.146875	0.685066	NC	20033000
2546	sp|P62857|RS28_HUMAN	sp|P62857|RS28_HUMAN 40S ribosomal protein S28 OS=Homo sapiens GN=RPS28 PE=1 SV=1	RPS28	P62857	117.062	107.815	131.071	80.8785	81.6921	0.0308217	0.685088	NC	2851000000
1085	sp|O95985-3|TOP3B_HUMAN;sp|O95985-2|TOP3B_HUMAN;sp|O95985|TOP3B_HUMAN	sp|O95985-3|TOP3B_HUMAN Isoform 3 of DNA topoisomerase 3-beta-1 OS=Homo sapiens GN=TOP3B;sp|O95985-2|TOP3B_HUMAN Isoform 2 of DNA topoisomerase 3-beta-1 OS=Homo sapiens GN=TOP3B;sp|O95985|TOP3B_HUMAN DNA topoisomerase 3-beta-1 OS=Homo sapiens GN=TOP3B PE=1	TOP3B;TOP3B1	O95985	14.644	15.1135	19.3208	10.7262	11.6925	0.0634681	0.685194	NC	42833000
792	sp|O75312|ZPR1_HUMAN	sp|O75312|ZPR1_HUMAN Zinc finger protein ZPR1 OS=Homo sapiens GN=ZPR1 PE=1 SV=1	ZPR1;ZNF259	O75312	86.3001	84.9347	110.59	62.9838	65.7904	0.0674167	0.685396	NC	449360000
6298	sp|Q9NVI7-2|ATD3A_HUMAN;sp|Q9NVI7|ATD3A_HUMAN;sp|Q9NVI7-3|ATD3A_HUMAN	sp|Q9NVI7-2|ATD3A_HUMAN Isoform 2 of ATPase family AAA domain-containing protein 3A OS=Homo sapiens GN=ATAD3A;sp|Q9NVI7|ATD3A_HUMAN ATPase family AAA domain-containing protein 3A OS=Homo sapiens GN=ATAD3A PE=1 SV=2;sp|Q9NVI7-3|ATD3A_HUMAN Isoform 3 of ATPa	ATAD3A	Q9NVI7	559.191	566.889	558.24	386.025	383.726	3.73717e-05	0.685515	NC	5160100000
6936	sp|Q9Y2Q9|RT28_HUMAN	sp|Q9Y2Q9|RT28_HUMAN 28S ribosomal protein S28, mitochondrial OS=Homo sapiens GN=MRPS28 PE=1 SV=1	MRPS28;MRPS35;HSPC007	Q9Y2Q9	93.1166	93.336	89.481	64.3874	61.7359	0.00126789	0.685618	NC	409950000
990	sp|O95258-2|UCP5_HUMAN;sp|O95258|UCP5_HUMAN;sp|O95258-3|UCP5_HUMAN;sp|Q5SVS4-2|KMCP1_HUMAN;sp|Q5SVS4|KMCP1_HUMAN	sp|O95258-2|UCP5_HUMAN Isoform 2 of Brain mitochondrial carrier protein 1 OS=Homo sapiens GN=SLC25A14;sp|O95258|UCP5_HUMAN Brain mitochondrial carrier protein 1 OS=Homo sapiens GN=SLC25A14 PE=2 SV=1;sp|O95258-3|UCP5_HUMAN Isoform 3 of Brain mitochondrial c	SLC25A14;BMCP1;UCP5;UNQ791/PRO1682	O95258	1.97523	2.21491	2.14879	1.535	1.36351	0.019038	0.685885	NC	3864700
598	sp|O43592|XPOT_HUMAN	sp|O43592|XPOT_HUMAN Exportin-T OS=Homo sapiens GN=XPOT PE=1 SV=2	XPOT	O43592	102.435	100.776	111.935	70.4072	73.7492	0.00472224	0.686142	NC	820540000
4108	sp|Q7Z6M4|MTEF4_HUMAN	sp|Q7Z6M4|MTEF4_HUMAN Transcription termination factor 4, mitochondrial OS=Homo sapiens GN=MTERF4 PE=1 SV=3	MTERF4;MTERFD2;HSPC096	Q7Z6M4	1.39226	1.50468	0.936178	0.964094	0.789588	0.138472	0.686261	NC	9400900
6086	sp|Q9HCE5|MET14_HUMAN	sp|Q9HCE5|MET14_HUMAN N6-adenosine-methyltransferase subunit METTL14 OS=Homo sapiens GN=METTL14 PE=1 SV=2	METTL14;KIAA1627	Q9HCE5	34.2065	31.0071	37.5111	23.8751	23.1279	0.0255937	0.686344	NC	117240000
6754	sp|Q9UKY7-3|CDV3_HUMAN	sp|Q9UKY7-3|CDV3_HUMAN Isoform 3 of Protein CDV3 homolog OS=Homo sapiens GN=CDV3	CDV3;H41	Q9UKY7	2.67878	1.78937	0.965172	1.43771	1.04884	0.376221	0.686473	NC	17649000
7054	sp|Q9Y4L1|HYOU1_HUMAN;sp|Q9Y4L1-2|HYOU1_HUMAN	sp|Q9Y4L1|HYOU1_HUMAN Hypoxia up-regulated protein 1 OS=Homo sapiens GN=HYOU1 PE=1 SV=1;sp|Q9Y4L1-2|HYOU1_HUMAN Isoform 2 of Hypoxia up-regulated protein 1 OS=Homo sapiens GN=HYOU1	HYOU1;GRP170;ORP150	Q9Y4L1	939.557	986.212	980.536	657.441	672.698	0.000515344	0.68651	NC	17719000000
5619	sp|Q9BVC6|TM109_HUMAN	sp|Q9BVC6|TM109_HUMAN Transmembrane protein 109 OS=Homo sapiens GN=TMEM109 PE=1 SV=1	TMEM109	Q9BVC6	94.4632	98.4867	101.975	66.7395	68.2429	0.00240811	0.686526	NC	2108000000
1794	sp|P30414|NKTR_HUMAN	sp|P30414|NKTR_HUMAN NK-tumor recognition protein OS=Homo sapiens GN=NKTR PE=1 SV=2	NKTR	P30414	12.0482	11.7055	12.2223	8.07023	8.39746	0.00116112	0.686611	NC	44110000
1454	sp|P14678-2|RSMB_HUMAN;sp|P14678|RSMB_HUMAN;sp|P14678-3|RSMB_HUMAN	sp|P14678-2|RSMB_HUMAN Isoform SM-B of Small nuclear ribonucleoprotein-associated proteins B and B OS=Homo sapiens GN=SNRPB;sp|P14678|RSMB_HUMAN Small nuclear ribonucleoprotein-associated proteins B and B OS=Homo sapiens GN=SNRPB PE=1 SV=2;sp|P14678-3|RS	SNRPB;COD;SNRPB1	P14678	20.4183	23.1829	28.9749	16.3346	16.8918	0.093395	0.686721	NC	169870000
4249	sp|Q8IUH5|ZDH17_HUMAN;sp|Q8IUH5-2|ZDH17_HUMAN	sp|Q8IUH5|ZDH17_HUMAN Palmitoyltransferase ZDHHC17 OS=Homo sapiens GN=ZDHHC17 PE=1 SV=2;sp|Q8IUH5-2|ZDH17_HUMAN Isoform 2 of Palmitoyltransferase ZDHHC17 OS=Homo sapiens GN=ZDHHC17	ZDHHC17;HIP14;HIP3;HYPH;KIAA0946;HSPC294	Q8IUH5	11.757	11.2156	15.1833	8.62287	8.85117	0.0838876	0.686947	NC	44168000
7065	sp|Q9Y520-4|PRC2C_HUMAN;sp|Q9Y520-5|PRC2C_HUMAN;sp|Q9Y520|PRC2C_HUMAN;sp|Q9Y520-7|PRC2C_HUMAN;sp|Q9Y520-6|PRC2C_HUMAN;sp|Q9Y520-3|PRC2C_HUMAN;sp|Q9Y520-2|PRC2C_HUMAN	sp|Q9Y520-4|PRC2C_HUMAN Isoform 4 of Protein PRRC2C OS=Homo sapiens GN=PRRC2C;sp|Q9Y520-5|PRC2C_HUMAN Isoform 5 of Protein PRRC2C OS=Homo sapiens GN=PRRC2C;sp|Q9Y520|PRC2C_HUMAN Protein PRRC2C OS=Homo sapiens GN=PRRC2C PE=1 SV=4;sp|Q9Y520-7|PRC2C_HUMAN Iso	PRRC2C;BAT2D1;BAT2L2;KIAA1096;XTP2	Q9Y520	453.673	452.201	473.553	314.728	317.137	0.00177154	0.687095	NC	2708900000
7178	sp|Q9Y6V7-2|DDX49_HUMAN;sp|Q9Y6V7|DDX49_HUMAN	sp|Q9Y6V7-2|DDX49_HUMAN Isoform 2 of Probable ATP-dependent RNA helicase DDX49 OS=Homo sapiens GN=DDX49;sp|Q9Y6V7|DDX49_HUMAN Probable ATP-dependent RNA helicase DDX49 OS=Homo sapiens GN=DDX49 PE=1 SV=1	DDX49	Q9Y6V7	3.31171	3.59174	4.49461	2.55967	2.6614	0.0767535	0.6871	NC	20950000
972	sp|O95159|ZFPL1_HUMAN	sp|O95159|ZFPL1_HUMAN Zinc finger protein-like 1 OS=Homo sapiens GN=ZFPL1 PE=1 SV=2	ZFPL1	O95159	8.8143	9.57683	7.6604	6.38882	5.5478	0.030322	0.68729	NC	48813000
4206	sp|Q86WX3|AROS_HUMAN	sp|Q86WX3|AROS_HUMAN Active regulator of SIRT1 OS=Homo sapiens GN=RPS19BP1 PE=1 SV=1	RPS19BP1;AROS	Q86WX3	12.5708	13.8811	15.5318	8.96115	10.2756	0.0273758	0.687293	NC	62124000
2099	sp|P48729-3|KC1A_HUMAN	sp|P48729-3|KC1A_HUMAN Isoform 3 of Casein kinase I isoform alpha OS=Homo sapiens GN=CSNK1A1	CSNK1A1	P48729	0.836024	0.821819	1.11283	0.676263	0.593348	0.0788048	0.687347	NC	9109500
3466	sp|Q2NKX8|ERC6L_HUMAN	sp|Q2NKX8|ERC6L_HUMAN DNA excision repair protein ERCC-6-like OS=Homo sapiens GN=ERCC6L PE=1 SV=1	ERCC6L;PICH	Q2NKX8	34.3103	32.5265	32.4082	22.376	23.1089	0.000812155	0.687465	NC	142790000
6411	sp|Q9NYM9|BET1L_HUMAN	sp|Q9NYM9|BET1L_HUMAN BET1-like protein OS=Homo sapiens GN=BET1L PE=1 SV=1	BET1L;GS15	Q9NYM9	8.17167	9.26664	11.0165	6.33626	6.71195	0.0639337	0.687838	NC	68956000
2458	sp|P61221|ABCE1_HUMAN	sp|P61221|ABCE1_HUMAN ATP-binding cassette sub-family E member 1 OS=Homo sapiens GN=ABCE1 PE=1 SV=1	ABCE1;RLI;RNASEL1;RNASELI;RNS4I;OK/SW-cl.40	P61221	812.205	722.325	689.64	518.811	501.379	0.0197462	0.688025	NC	4084300000
2317	sp|P53999|TCP4_HUMAN	sp|P53999|TCP4_HUMAN Activated RNA polymerase II transcriptional coactivator p15 OS=Homo sapiens GN=SUB1 PE=1 SV=3	SUB1;PC4;RPO2TC1	P53999	159.989	148.614	163.682	112.407	104.224	0.00495042	0.688029	NC	2861200000
5184	sp|Q96I59|SYNM_HUMAN;sp|Q96I59-2|SYNM_HUMAN	sp|Q96I59|SYNM_HUMAN Probable asparagine--tRNA ligase, mitochondrial OS=Homo sapiens GN=NARS2 PE=1 SV=3;sp|Q96I59-2|SYNM_HUMAN Isoform 2 of Probable asparagine--tRNA ligase, mitochondrial OS=Homo sapiens GN=NARS2	NARS2	Q96I59	10.8795	13.1483	13.3618	8.02208	9.13004	0.0277578	0.688111	NC	100590000
3524	sp|Q4U2R6|RM51_HUMAN	sp|Q4U2R6|RM51_HUMAN 39S ribosomal protein L51, mitochondrial OS=Homo sapiens GN=MRPL51 PE=1 SV=1	MRPL51;MRP64;CDA09;HSPC241	Q4U2R6	6.82123	7.1975	7.3047	5.00811	4.77645	0.00136238	0.688296	NC	55698000
3121	sp|Q14166|TTL12_HUMAN	sp|Q14166|TTL12_HUMAN Tubulin--tyrosine ligase-like protein 12 OS=Homo sapiens GN=TTLL12 PE=1 SV=2	TTLL12;KIAA0153	Q14166	159.328	171.824	327.376	149.007	153.183	0.333064	0.68833	NC	1248400000
3069	sp|Q13769|THOC5_HUMAN	sp|Q13769|THOC5_HUMAN THO complex subunit 5 homolog OS=Homo sapiens GN=THOC5 PE=1 SV=2	THOC5;C22orf19;KIAA0983	Q13769	41.1719	38.4269	33.6098	25.7638	26.1912	0.0325444	0.688397	NC	124650000
442	sp|O14925|TIM23_HUMAN;sp|Q5SRD1|TI23B_HUMAN	sp|O14925|TIM23_HUMAN Mitochondrial import inner membrane translocase subunit Tim23 OS=Homo sapiens GN=TIMM23 PE=1 SV=1;sp|Q5SRD1|TI23B_HUMAN Putative mitochondrial import inner membrane translocase subunit Tim23B OS=Homo sapiens GN=TIMM23B PE=5 SV=2	TIMM23;TIM23	O14925	20.4373	19.1393	20.679	13.5511	14.1122	0.00168497	0.688648	NC	259500000
662	sp|O60232|SSA27_HUMAN	sp|O60232|SSA27_HUMAN Sjoegren syndrome/scleroderma autoantigen 1 OS=Homo sapiens GN=SSSCA1 PE=1 SV=1	SSSCA1	O60232	12.2388	12.0394	14.5203	9.03368	8.77878	0.0341606	0.688652	NC	120220000
6181	sp|Q9NR20-5|DYRK4_HUMAN;sp|Q9NR20-2|DYRK4_HUMAN;sp|Q9NR20|DYRK4_HUMAN;sp|Q9NR20-3|DYRK4_HUMAN;sp|Q9NR20-4|DYRK4_HUMAN	sp|Q9NR20-5|DYRK4_HUMAN Isoform 5 of Dual specificity tyrosine-phosphorylation-regulated kinase 4 OS=Homo sapiens GN=DYRK4;sp|Q9NR20-2|DYRK4_HUMAN Isoform 2 of Dual specificity tyrosine-phosphorylation-regulated kinase 4 OS=Homo sapiens GN=DYRK4;sp|Q9NR20|	DYRK4	Q9NR20	15.74	11.1478	7.95871	8.90301	7.09565	0.24862	0.688678	NC	113350000
3826	sp|Q6NXE6-2|ARMC6_HUMAN;sp|Q6NXE6|ARMC6_HUMAN	sp|Q6NXE6-2|ARMC6_HUMAN Isoform 2 of Armadillo repeat-containing protein 6 OS=Homo sapiens GN=ARMC6;sp|Q6NXE6|ARMC6_HUMAN Armadillo repeat-containing protein 6 OS=Homo sapiens GN=ARMC6 PE=1 SV=2	ARMC6	Q6NXE6	92.5369	84.9175	99.1476	62.9515	64.0539	0.0184648	0.688744	NC	391240000
5896	sp|Q9H3K2|GHITM_HUMAN	sp|Q9H3K2|GHITM_HUMAN Growth hormone-inducible transmembrane protein OS=Homo sapiens GN=GHITM PE=1 SV=2	GHITM;DERP2;MICS1;TMBIM5;My021;UNQ244/PRO281	Q9H3K2	83.0159	80.9658	86.8207	58.7084	56.4551	0.00108247	0.68877	NC	475660000
6706	sp|Q9UJX5|APC4_HUMAN;sp|Q9UJX5-3|APC4_HUMAN;sp|Q9UJX5-2|APC4_HUMAN	sp|Q9UJX5|APC4_HUMAN Anaphase-promoting complex subunit 4 OS=Homo sapiens GN=ANAPC4 PE=1 SV=2;sp|Q9UJX5-3|APC4_HUMAN Isoform 3 of Anaphase-promoting complex subunit 4 OS=Homo sapiens GN=ANAPC4;sp|Q9UJX5-2|APC4_HUMAN Isoform 2 of Anaphase-promoting complex	ANAPC4;APC4	Q9UJX5	5.04447	5.82628	10.8653	5.17049	4.81086	0.341677	0.688812	NC	19561000
4009	sp|Q7L1V2|MON1B_HUMAN	sp|Q7L1V2|MON1B_HUMAN Vacuolar fusion protein MON1 homolog B OS=Homo sapiens GN=MON1B PE=1 SV=1	MON1B;HSRG1;KIAA0872;SAND2	Q7L1V2	0.43635	0.53092	0.692688	0.529089	0.233229	0.435548	0.688859	NC	12844000
6690	sp|Q9UJ68-5|MSRA_HUMAN;sp|Q9UJ68|MSRA_HUMAN;sp|Q9UJ68-4|MSRA_HUMAN;sp|Q9UJ68-2|MSRA_HUMAN;sp|Q9UJ68-3|MSRA_HUMAN	sp|Q9UJ68-5|MSRA_HUMAN Isoform 5 of Mitochondrial peptide methionine sulfoxide reductase OS=Homo sapiens GN=MSRA;sp|Q9UJ68|MSRA_HUMAN Mitochondrial peptide methionine sulfoxide reductase OS=Homo sapiens GN=MSRA PE=1 SV=1;sp|Q9UJ68-4|MSRA_HUMAN Isoform 4 of	MSRA	Q9UJ68	56.0725	56.6947	60.6185	37.3633	42.2662	0.0355945	0.688893	NC	332620000
6545	sp|Q9UBB5|MBD2_HUMAN;sp|Q9UBB5-3|MBD2_HUMAN	sp|Q9UBB5|MBD2_HUMAN Methyl-CpG-binding domain protein 2 OS=Homo sapiens GN=MBD2 PE=1 SV=1;sp|Q9UBB5-3|MBD2_HUMAN Isoform 3 of Methyl-CpG-binding domain protein 2 OS=Homo sapiens GN=MBD2	MBD2	Q9UBB5	72.4574	84.5169	116.807	62.0001	63.7453	0.164672	0.688937	NC	211350000
5151	sp|Q96GQ7|DDX27_HUMAN	sp|Q96GQ7|DDX27_HUMAN Probable ATP-dependent RNA helicase DDX27 OS=Homo sapiens GN=DDX27 PE=1 SV=2	DDX27;cPERP-F;RHLP;HSPC259;PP3241	Q96GQ7	96.8023	100.65	113.107	70.4571	72.1867	0.020016	0.68897	NC	477430000
6961	sp|Q9Y2Z4|SYYM_HUMAN	sp|Q9Y2Z4|SYYM_HUMAN Tyrosine--tRNA ligase, mitochondrial OS=Homo sapiens GN=YARS2 PE=1 SV=2	YARS2;CGI-04	Q9Y2Z4	136.849	136.547	148.437	93.2057	100.561	0.0051562	0.689015	NC	904470000
3316	sp|Q15434|RBMS2_HUMAN	sp|Q15434|RBMS2_HUMAN RNA-binding motif, single-stranded-interacting protein 2 OS=Homo sapiens GN=RBMS2 PE=1 SV=1	RBMS2;SCR3	Q15434	31.6509	33.6854	33.9392	20.5231	25.0784	0.11241	0.689015	NC	208810000
3531	sp|Q52LW3|RHG29_HUMAN	sp|Q52LW3|RHG29_HUMAN Rho GTPase-activating protein 29 OS=Homo sapiens GN=ARHGAP29 PE=1 SV=2	ARHGAP29;PARG1	Q52LW3	228.043	227.351	235.856	158.471	159.057	0.00129734	0.68903	NC	1125000000
4043	sp|Q7Z2E3-3|APTX_HUMAN;sp|Q7Z2E3-8|APTX_HUMAN;sp|Q7Z2E3-7|APTX_HUMAN;sp|Q7Z2E3|APTX_HUMAN;sp|Q7Z2E3-2|APTX_HUMAN;sp|Q7Z2E3-4|APTX_HUMAN;sp|Q7Z2E3-5|APTX_HUMAN;sp|Q7Z2E3-9|APTX_HUMAN;sp|Q7Z2E3-10|APTX_HUMAN;sp|Q7Z2E3-11|APTX_HUMAN;sp|Q7Z2E3-6|APTX_HUMAN	sp|Q7Z2E3-3|APTX_HUMAN Isoform 3 of Aprataxin OS=Homo sapiens GN=APTX;sp|Q7Z2E3-8|APTX_HUMAN Isoform 8 of Aprataxin OS=Homo sapiens GN=APTX;sp|Q7Z2E3-7|APTX_HUMAN Isoform 7 of Aprataxin OS=Homo sapiens GN=APTX;sp|Q7Z2E3|APTX_HUMAN Aprataxin OS=Homo sapiens	APTX;AXA1	Q7Z2E3	14.4261	13.8476	14.5747	9.929	9.75464	0.000867185	0.689068	NC	55139000
3258	sp|Q15125|EBP_HUMAN	sp|Q15125|EBP_HUMAN 3-beta-hydroxysteroid-Delta(8),Delta(7)-isomerase OS=Homo sapiens GN=EBP PE=1 SV=3	EBP	Q15125	25.4276	29.5306	37.4053	18.4338	24.0013	0.123577	0.689155	NC	286760000
5002	sp|Q96B36|AKTS1_HUMAN;sp|Q96B36-3|AKTS1_HUMAN;sp|Q96B36-2|AKTS1_HUMAN	sp|Q96B36|AKTS1_HUMAN Proline-rich AKT1 substrate 1 OS=Homo sapiens GN=AKT1S1 PE=1 SV=1;sp|Q96B36-3|AKTS1_HUMAN Isoform 3 of Proline-rich AKT1 substrate 1 OS=Homo sapiens GN=AKT1S1;sp|Q96B36-2|AKTS1_HUMAN Isoform 2 of Proline-rich AKT1 substrate 1 OS=Homo	AKT1S1;PRAS40	Q96B36	60.5341	65.5882	88.1359	46.2931	52.1474	0.109441	0.689172	NC	341730000
6281	sp|Q9NV88-3|INT9_HUMAN;sp|Q9NV88-2|INT9_HUMAN;sp|Q9NV88|INT9_HUMAN	sp|Q9NV88-3|INT9_HUMAN Isoform 3 of Integrator complex subunit 9 OS=Homo sapiens GN=INTS9;sp|Q9NV88-2|INT9_HUMAN Isoform 2 of Integrator complex subunit 9 OS=Homo sapiens GN=INTS9;sp|Q9NV88|INT9_HUMAN Integrator complex subunit 9 OS=Homo sapiens GN=INTS9 P	INTS9;RC74	Q9NV88	4.05674	4.22298	4.6235	2.9183	3.01156	0.0111637	0.689346	NC	13033000
2054	sp|P46781|RS9_HUMAN	sp|P46781|RS9_HUMAN 40S ribosomal protein S9 OS=Homo sapiens GN=RPS9 PE=1 SV=3	RPS9	P46781	919.414	929.211	860.973	610.898	635.001	0.00169023	0.689714	NC	31772000000
4293	sp|Q8IWS0-5|PHF6_HUMAN;sp|Q8IWS0-3|PHF6_HUMAN;sp|Q8IWS0|PHF6_HUMAN;sp|Q8IWS0-4|PHF6_HUMAN;sp|Q8IWS0-2|PHF6_HUMAN	sp|Q8IWS0-5|PHF6_HUMAN Isoform 5 of PHD finger protein 6 OS=Homo sapiens GN=PHF6;sp|Q8IWS0-3|PHF6_HUMAN Isoform 3 of PHD finger protein 6 OS=Homo sapiens GN=PHF6;sp|Q8IWS0|PHF6_HUMAN PHD finger protein 6 OS=Homo sapiens GN=PHF6 PE=1 SV=1;sp|Q8IWS0-4|PHF6_H	PHF6;CENP-31;KIAA1823	Q8IWS0	88.7836	89.6733	79.9219	61.4392	57.3767	0.0056486	0.689778	NC	380670000
1189	sp|P05386|RLA1_HUMAN	sp|P05386|RLA1_HUMAN 60S acidic ribosomal protein P1 OS=Homo sapiens GN=RPLP1 PE=1 SV=1	RPLP1;RRP1	P05386	31.7524	36.2093	38.4993	25.0681	23.902	0.0239107	0.689974	NC	3558900000
7019	sp|Q9Y3T9|NOC2L_HUMAN	sp|Q9Y3T9|NOC2L_HUMAN Nucleolar complex protein 2 homolog OS=Homo sapiens GN=NOC2L PE=1 SV=4	NOC2L;NIR	Q9Y3T9	98.979	97.219	100.062	68.2724	68.1005	0.000653938	0.690472	NC	592650000
1508	sp|P16989|YBOX3_HUMAN;sp|P16989-3|YBOX3_HUMAN	sp|P16989|YBOX3_HUMAN Y-box-binding protein 3 OS=Homo sapiens GN=YBX3 PE=1 SV=4;sp|P16989-3|YBOX3_HUMAN Isoform 3 of Y-box-binding protein 3 OS=Homo sapiens GN=YBX3	YBX3;CSDA;DBPA	P16989	57.9312	55.1008	57.5648	40.3409	38.1986	0.00353091	0.690571	NC	974100000
4777	sp|Q8WVX9|FACR1_HUMAN	sp|Q8WVX9|FACR1_HUMAN Fatty acyl-CoA reductase 1 OS=Homo sapiens GN=FAR1 PE=1 SV=1	FAR1;MLSTD2;UNQ2423/PRO4981	Q8WVX9	9.08497	8.88921	9.34325	6.03586	6.54107	0.0216195	0.690599	NC	43993000
2555	sp|P62906|RL10A_HUMAN	sp|P62906|RL10A_HUMAN 60S ribosomal protein L10a OS=Homo sapiens GN=RPL10A PE=1 SV=2	RPL10A;NEDD6	P62906	475.936	479.328	467.36	315.639	339.601	0.0363399	0.690877	NC	17280000000
6323	sp|Q9NW13|RBM28_HUMAN;sp|Q9NW13-2|RBM28_HUMAN	sp|Q9NW13|RBM28_HUMAN RNA-binding protein 28 OS=Homo sapiens GN=RBM28 PE=1 SV=3;sp|Q9NW13-2|RBM28_HUMAN Isoform 2 of RNA-binding protein 28 OS=Homo sapiens GN=RBM28	RBM28	Q9NW13	117.304	112.096	90.6407	73.4875	73.9232	0.0560265	0.690901	NC	378510000
4359	sp|Q8IZ73|RUSD2_HUMAN;sp|Q8IZ73-2|RUSD2_HUMAN	sp|Q8IZ73|RUSD2_HUMAN RNA pseudouridylate synthase domain-containing protein 2 OS=Homo sapiens GN=RPUSD2 PE=1 SV=2;sp|Q8IZ73-2|RUSD2_HUMAN Isoform 2 of RNA pseudouridylate synthase domain-containing protein 2 OS=Homo sapiens GN=RPUSD2	RPUSD2;C15orf19	Q8IZ73	6.21198	5.90697	6.47613	4.05846	4.50747	0.0188336	0.690983	NC	30359000
5309	sp|Q96QV1|HHIP_HUMAN;sp|Q96QV1-2|HHIP_HUMAN	sp|Q96QV1|HHIP_HUMAN Hedgehog-interacting protein OS=Homo sapiens GN=HHIP PE=1 SV=3;sp|Q96QV1-2|HHIP_HUMAN Isoform 2 of Hedgehog-interacting protein OS=Homo sapiens GN=HHIP	HHIP;HIP;UNQ5825/PRO19644	Q96QV1	6.73213	6.26981	9.55847	5.39542	4.99797	0.147959	0.691038	NC	32326000
4752	sp|Q8WUY1|THEM6_HUMAN	sp|Q8WUY1|THEM6_HUMAN Protein THEM6 OS=Homo sapiens GN=THEM6 PE=1 SV=2	THEM6;C8orf55;PSEC0098	Q8WUY1	9.82188	10.004	13.8992	7.86409	7.67515	0.11998	0.691143	NC	61688000
1962	sp|P40937|RFC5_HUMAN;sp|P40937-2|RFC5_HUMAN	sp|P40937|RFC5_HUMAN Replication factor C subunit 5 OS=Homo sapiens GN=RFC5 PE=1 SV=1;sp|P40937-2|RFC5_HUMAN Isoform 2 of Replication factor C subunit 5 OS=Homo sapiens GN=RFC5	RFC5	P40937	18.0849	16.5875	11.4673	10.9245	10.3421	0.138656	0.691374	NC	58403000
7177	sp|Q9Y6R4-2|M3K4_HUMAN;sp|Q9Y6R4|M3K4_HUMAN	sp|Q9Y6R4-2|M3K4_HUMAN Isoform 2 of Mitogen-activated protein kinase kinase kinase 4 OS=Homo sapiens GN=MAP3K4;sp|Q9Y6R4|M3K4_HUMAN Mitogen-activated protein kinase kinase kinase 4 OS=Homo sapiens GN=MAP3K4 PE=1 SV=2	MAP3K4;KIAA0213;MAPKKK4;MEKK4;MTK1	Q9Y6R4	3.38276	3.18255	4.73368	2.73812	2.47145	0.132229	0.691598	NC	4968300
2564	sp|P62995-3|TRA2B_HUMAN;sp|P62995|TRA2B_HUMAN	sp|P62995-3|TRA2B_HUMAN Isoform 3 of Transformer-2 protein homolog beta OS=Homo sapiens GN=TRA2B;sp|P62995|TRA2B_HUMAN Transformer-2 protein homolog beta OS=Homo sapiens GN=TRA2B PE=1 SV=1	TRA2B;SFRS10	P62995	91.4497	91.4159	103.506	68.7745	63.2944	0.00911872	0.691771	NC	1796600000
2113	sp|P49247|RPIA_HUMAN	sp|P49247|RPIA_HUMAN Ribose-5-phosphate isomerase OS=Homo sapiens GN=RPIA PE=1 SV=3	RPIA;RPI	P49247	3.68975	3.17911	3.30269	2.31785	2.37323	0.0184294	0.691795	NC	16152000
389	sp|O14545|TRAD1_HUMAN	sp|O14545|TRAD1_HUMAN TRAF-type zinc finger domain-containing protein 1 OS=Homo sapiens GN=TRAFD1 PE=1 SV=1	TRAFD1;FLN29	O14545	15.437	16.1648	23.9975	12.4118	13.2368	0.170074	0.691966	NC	118650000
1665	sp|P23919-2|KTHY_HUMAN;sp|P23919|KTHY_HUMAN	sp|P23919-2|KTHY_HUMAN Isoform 2 of Thymidylate kinase OS=Homo sapiens GN=DTYMK;sp|P23919|KTHY_HUMAN Thymidylate kinase OS=Homo sapiens GN=DTYMK PE=1 SV=4	DTYMK;CDC8;TMPK;TYMK	P23919	184.262	173.721	176.254	125.084	121.383	0.000761197	0.692016	NC	1754200000
5741	sp|Q9BZQ8|NIBAN_HUMAN	sp|Q9BZQ8|NIBAN_HUMAN Protein Niban OS=Homo sapiens GN=FAM129A PE=1 SV=1	FAM129A;C1orf24;NIBAN;GIG39	Q9BZQ8	26.0321	25.7419	28.9916	19.0543	18.2087	0.00842585	0.692056	NC	101500000
4129	sp|Q86SQ7-4|SDCG8_HUMAN;sp|Q86SQ7|SDCG8_HUMAN;sp|Q86SQ7-3|SDCG8_HUMAN	sp|Q86SQ7-4|SDCG8_HUMAN Isoform 4 of Serologically defined colon cancer antigen 8 OS=Homo sapiens GN=SDCCAG8;sp|Q86SQ7|SDCG8_HUMAN Serologically defined colon cancer antigen 8 OS=Homo sapiens GN=SDCCAG8 PE=1 SV=1;sp|Q86SQ7-3|SDCG8_HUMAN Isoform 3 of Serolo	SDCCAG8;CCCAP;NPHP10;HSPC085	Q86SQ7	18.262	17.9378	17.681	12.4834	12.3974	0.000492215	0.692664	NC	45176000
4341	sp|Q8IYB3-2|SRRM1_HUMAN;sp|Q8IYB3|SRRM1_HUMAN	sp|Q8IYB3-2|SRRM1_HUMAN Isoform 2 of Serine/arginine repetitive matrix protein 1 OS=Homo sapiens GN=SRRM1;sp|Q8IYB3|SRRM1_HUMAN Serine/arginine repetitive matrix protein 1 OS=Homo sapiens GN=SRRM1 PE=1 SV=2	SRRM1;SRM160	Q8IYB3	25.0848	26.5306	30.2351	19.5832	18.2146	0.0203846	0.692686	NC	273890000
1792	sp|P30405|PPIF_HUMAN	sp|P30405|PPIF_HUMAN Peptidyl-prolyl cis-trans isomerase F, mitochondrial OS=Homo sapiens GN=PPIF PE=1 SV=1	PPIF;CYP3	P30405	299.975	263.815	275.079	190.296	197.114	0.0099416	0.692737	NC	3001700000
3093	sp|Q14004-2|CDK13_HUMAN;sp|Q14004|CDK13_HUMAN	sp|Q14004-2|CDK13_HUMAN Isoform 2 of Cyclin-dependent kinase 13 OS=Homo sapiens GN=CDK13;sp|Q14004|CDK13_HUMAN Cyclin-dependent kinase 13 OS=Homo sapiens GN=CDK13 PE=1 SV=2	CDK13;CDC2L;CDC2L5;CHED;KIAA1791	Q14004	7.86468	8.50892	8.17333	5.58835	5.74835	0.00209115	0.692757	NC	15903000
2356	sp|P55209-2|NP1L1_HUMAN;sp|P55209|NP1L1_HUMAN	sp|P55209-2|NP1L1_HUMAN Isoform 2 of Nucleosome assembly protein 1-like 1 OS=Homo sapiens GN=NAP1L1;sp|P55209|NP1L1_HUMAN Nucleosome assembly protein 1-like 1 OS=Homo sapiens GN=NAP1L1 PE=1 SV=1	NAP1L1;NRP	P55209	192.621	165.958	131.071	120.846	105.311	0.0930937	0.692815	NC	8514700000
1349	sp|P10124|SRGN_HUMAN	sp|P10124|SRGN_HUMAN Serglycin OS=Homo sapiens GN=SRGN PE=1 SV=3	SRGN;PRG;PRG1	P10124	0.312607	0.577649	0.885603	0.485189	0.33523	0.398905	0.692976	NC	5405600
5904	sp|Q9H3U1-2|UN45A_HUMAN;sp|Q9H3U1|UN45A_HUMAN	sp|Q9H3U1-2|UN45A_HUMAN Isoform 2 of Protein unc-45 homolog A OS=Homo sapiens GN=UNC45A;sp|Q9H3U1|UN45A_HUMAN Protein unc-45 homolog A OS=Homo sapiens GN=UNC45A PE=1 SV=1	UNC45A;SMAP1	Q9H3U1	519.267	479.528	583.48	360.214	370.779	0.0301764	0.692983	NC	1975200000
4545	sp|Q8NCJ5|SPRY3_HUMAN	sp|Q8NCJ5|SPRY3_HUMAN SPRY domain-containing protein 3 OS=Homo sapiens GN=SPRYD3 PE=1 SV=2	SPRYD3	Q8NCJ5	3.59704	6.0778	11.0709	4.39821	5.18784	0.437044	0.693108	NC	37492000
6305	sp|Q9NVN8|GNL3L_HUMAN	sp|Q9NVN8|GNL3L_HUMAN Guanine nucleotide-binding protein-like 3-like protein OS=Homo sapiens GN=GNL3L PE=1 SV=1	GNL3L	Q9NVN8	20.618	19.1353	20.3233	13.6093	14.1537	0.00150648	0.693189	NC	68339000
1379	sp|P11172|UMPS_HUMAN;sp|P11172-3|UMPS_HUMAN	sp|P11172|UMPS_HUMAN Uridine 5-monophosphate synthase OS=Homo sapiens GN=UMPS PE=1 SV=1;sp|P11172-3|UMPS_HUMAN Isoform 3 of Uridine 5-monophosphate synthase OS=Homo sapiens GN=UMPS	UMPS;OK/SW-cl.21	P11172	231.81	230.839	234.66	158.277	164.069	0.0111416	0.693406	NC	1358000000
6077	sp|Q9HC52|CBX8_HUMAN	sp|Q9HC52|CBX8_HUMAN Chromobox protein homolog 8 OS=Homo sapiens GN=CBX8 PE=1 SV=3	CBX8;PC3;RC1	Q9HC52	2.3763	2.32948	2.20379	1.59531	1.59884	0.0052362	0.693419	NC	5379600
3735	sp|Q5W0V3|F16B1_HUMAN;sp|Q5W0V3-2|F16B1_HUMAN	sp|Q5W0V3|F16B1_HUMAN Protein FAM160B1 OS=Homo sapiens GN=FAM160B1 PE=1 SV=1;sp|Q5W0V3-2|F16B1_HUMAN Isoform 2 of Protein FAM160B1 OS=Homo sapiens GN=FAM160B1	FAM160B1;KIAA1600	Q5W0V3	199.255	194.787	194.9	137.587	134.817	0.000149663	0.693796	NC	1034800000
5724	sp|Q9BZE1|RM37_HUMAN	sp|Q9BZE1|RM37_HUMAN 39S ribosomal protein L37, mitochondrial OS=Homo sapiens GN=MRPL37 PE=1 SV=2	MRPL37;MRPL2;RPML2;HSPC235	Q9BZE1	117.416	122.709	130.82	84.7517	86.969	0.00702428	0.69439	NC	832260000
429	sp|O14802|RPC1_HUMAN	sp|O14802|RPC1_HUMAN DNA-directed RNA polymerase III subunit RPC1 OS=Homo sapiens GN=POLR3A PE=1 SV=2	POLR3A	O14802	14.1791	15.9611	16.9947	11.1347	10.6858	0.0221272	0.694407	NC	59455000
5951	sp|Q9H6R0-2|DHX33_HUMAN;sp|Q9H6R0|DHX33_HUMAN	sp|Q9H6R0-2|DHX33_HUMAN Isoform 2 of Putative ATP-dependent RNA helicase DHX33 OS=Homo sapiens GN=DHX33;sp|Q9H6R0|DHX33_HUMAN Putative ATP-dependent RNA helicase DHX33 OS=Homo sapiens GN=DHX33 PE=1 SV=2	DHX33;DDX33	Q9H6R0	5.15342	4.31283	5.28672	4.12306	2.70705	0.24425	0.694448	NC	13584000
6786	sp|Q9ULL5-3|PRR12_HUMAN;sp|Q9ULL5-2|PRR12_HUMAN;sp|Q9ULL5|PRR12_HUMAN	sp|Q9ULL5-3|PRR12_HUMAN Isoform 3 of Proline-rich protein 12 OS=Homo sapiens GN=PRR12;sp|Q9ULL5-2|PRR12_HUMAN Isoform 2 of Proline-rich protein 12 OS=Homo sapiens GN=PRR12;sp|Q9ULL5|PRR12_HUMAN Proline-rich protein 12 OS=Homo sapiens GN=PRR12 PE=1 SV=2	PRR12;KIAA1205	Q9ULL5	1.61164	1.63299	2.38313	1.36139	1.24409	0.146635	0.694455	NC	3414200
6404	sp|Q9NYJ1|COA4_HUMAN;sp|Q9NYJ1-2|COA4_HUMAN	sp|Q9NYJ1|COA4_HUMAN Cytochrome c oxidase assembly factor 4 homolog, mitochondrial OS=Homo sapiens GN=COA4 PE=1 SV=2;sp|Q9NYJ1-2|COA4_HUMAN Isoform 2 of Cytochrome c oxidase assembly factor 4 homolog, mitochondrial OS=Homo sapiens GN=COA4	COA4;CHCHD8;E2IG2	Q9NYJ1	14.8149	16.4106	16.0818	10.6458	11.2617	0.00372026	0.694634	NC	392390000
3858	sp|Q6P3X3|TTC27_HUMAN	sp|Q6P3X3|TTC27_HUMAN Tetratricopeptide repeat protein 27 OS=Homo sapiens GN=TTC27 PE=1 SV=1	TTC27	Q6P3X3	22.4452	22.4924	21.8717	15.6413	15.308	0.000148128	0.694871	NC	128370000
3201	sp|Q14839|CHD4_HUMAN;sp|Q14839-2|CHD4_HUMAN	sp|Q14839|CHD4_HUMAN Chromodomain-helicase-DNA-binding protein 4 OS=Homo sapiens GN=CHD4 PE=1 SV=2;sp|Q14839-2|CHD4_HUMAN Isoform 2 of Chromodomain-helicase-DNA-binding protein 4 OS=Homo sapiens GN=CHD4	CHD4	Q14839	350.682	346.04	363.723	250.027	241.232	0.000648049	0.694886	NC	1673300000
5232	sp|Q96KQ7-2|EHMT2_HUMAN;sp|Q96KQ7|EHMT2_HUMAN;sp|Q96KQ7-3|EHMT2_HUMAN	sp|Q96KQ7-2|EHMT2_HUMAN Isoform 2 of Histone-lysine N-methyltransferase EHMT2 OS=Homo sapiens GN=EHMT2;sp|Q96KQ7|EHMT2_HUMAN Histone-lysine N-methyltransferase EHMT2 OS=Homo sapiens GN=EHMT2 PE=1 SV=3;sp|Q96KQ7-3|EHMT2_HUMAN Isoform 3 of Histone-lysine N-m	EHMT2;BAT8;C6orf30;G9A;KMT1C;NG36	Q96KQ7	7.98829	8.37929	8.80881	5.70757	5.95603	0.00309465	0.694913	NC	40598000
4660	sp|Q8TCS8|PNPT1_HUMAN	sp|Q8TCS8|PNPT1_HUMAN Polyribonucleotide nucleotidyltransferase 1, mitochondrial OS=Homo sapiens GN=PNPT1 PE=1 SV=2	PNPT1;PNPASE	Q8TCS8	183.371	171.223	195.701	128.273	126.719	0.0147255	0.695061	NC	1115900000
5110	sp|Q96EY8|MMAB_HUMAN	sp|Q96EY8|MMAB_HUMAN Cob(I)yrinic acid a,c-diamide adenosyltransferase, mitochondrial OS=Homo sapiens GN=MMAB PE=1 SV=1	MMAB	Q96EY8	20.6775	21.3839	28.0429	15.917	16.575	0.090831	0.695221	NC	224060000
4980	sp|Q96AA3|RFT1_HUMAN	sp|Q96AA3|RFT1_HUMAN Protein RFT1 homolog OS=Homo sapiens GN=RFT1 PE=1 SV=1	RFT1	Q96AA3	33.6539	35.2049	40.3866	24.1258	26.5171	0.0193246	0.695356	NC	122610000
3768	sp|Q68E01-2|INT3_HUMAN;sp|Q68E01|INT3_HUMAN;sp|Q68E01-3|INT3_HUMAN	sp|Q68E01-2|INT3_HUMAN Isoform 2 of Integrator complex subunit 3 OS=Homo sapiens GN=INTS3;sp|Q68E01|INT3_HUMAN Integrator complex subunit 3 OS=Homo sapiens GN=INTS3 PE=1 SV=1;sp|Q68E01-3|INT3_HUMAN Isoform 3 of Integrator complex subunit 3 OS=Homo sapiens	INTS3;C1orf193;C1orf60	Q68E01	30.6133	38.4813	56.4158	28.1482	30.0507	0.235965	0.695546	NC	341590000
368	sp|O00571|DDX3X_HUMAN;sp|O00571-2|DDX3X_HUMAN;sp|O15523-2|DDX3Y_HUMAN;sp|O15523|DDX3Y_HUMAN	sp|O00571|DDX3X_HUMAN ATP-dependent RNA helicase DDX3X OS=Homo sapiens GN=DDX3X PE=1 SV=3;sp|O00571-2|DDX3X_HUMAN Isoform 2 of ATP-dependent RNA helicase DDX3X OS=Homo sapiens GN=DDX3X;sp|O15523-2|DDX3Y_HUMAN Isoform 2 of ATP-dependent RNA helicase DDX3Y O	DDX3X;DBX;DDX3	O00571	968.609	949.613	976.71	677.35	665.736	8.48799e-05	0.695916	NC	9881000000
3754	sp|Q66PJ3-2|AR6P4_HUMAN;sp|Q66PJ3-7|AR6P4_HUMAN;sp|Q66PJ3-5|AR6P4_HUMAN;sp|Q66PJ3-4|AR6P4_HUMAN;sp|Q66PJ3-3|AR6P4_HUMAN;sp|Q66PJ3|AR6P4_HUMAN	sp|Q66PJ3-2|AR6P4_HUMAN Isoform 2 of ADP-ribosylation factor-like protein 6-interacting protein 4 OS=Homo sapiens GN=ARL6IP4;sp|Q66PJ3-7|AR6P4_HUMAN Isoform 7 of ADP-ribosylation factor-like protein 6-interacting protein 4 OS=Homo sapiens GN=ARL6IP4;sp|Q66	ARL6IP4	Q66PJ3	30.5659	30.8983	34.791	22.8244	21.8356	0.011789	0.695961	NC	191320000
4275	sp|Q8IW35|CEP97_HUMAN;sp|Q8IW35-2|CEP97_HUMAN	sp|Q8IW35|CEP97_HUMAN Centrosomal protein of 97 kDa OS=Homo sapiens GN=CEP97 PE=1 SV=1;sp|Q8IW35-2|CEP97_HUMAN Isoform 2 of Centrosomal protein of 97 kDa OS=Homo sapiens GN=CEP97	CEP97;LRRIQ2	Q8IW35	14.4078	14.4826	14.7858	9.41366	10.8511	0.0954144	0.695969	NC	54356000
774	sp|O75150|BRE1B_HUMAN;sp|O75150-4|BRE1B_HUMAN;sp|O75150-3|BRE1B_HUMAN	sp|O75150|BRE1B_HUMAN E3 ubiquitin-protein ligase BRE1B OS=Homo sapiens GN=RNF40 PE=1 SV=4;sp|O75150-4|BRE1B_HUMAN Isoform 4 of E3 ubiquitin-protein ligase BRE1B OS=Homo sapiens GN=RNF40;sp|O75150-3|BRE1B_HUMAN Isoform 3 of E3 ubiquitin-protein ligase BRE1	RNF40;BRE1B;KIAA0661	O75150	38.5148	40.5187	37.5338	27.3774	26.7086	0.00245994	0.695984	NC	171370000
6026	sp|Q9H9Y2|RPF1_HUMAN	sp|Q9H9Y2|RPF1_HUMAN Ribosome production factor 1 OS=Homo sapiens GN=RPF1 PE=1 SV=2	RPF1;BXDC5	Q9H9Y2	9.38384	7.98985	10.4516	6.76675	6.14827	0.0444986	0.69622	NC	25683000
1800	sp|P30520|PURA2_HUMAN	sp|P30520|PURA2_HUMAN Adenylosuccinate synthetase isozyme 2 OS=Homo sapiens GN=ADSS PE=1 SV=3	ADSS;ADSS2	P30520	175.136	162.784	167.538	118.304	116.316	0.0030124	0.696259	NC	1827300000
6716	sp|Q9UK61-2|TASOR_HUMAN;sp|Q9UK61-3|TASOR_HUMAN;sp|Q9UK61|TASOR_HUMAN;sp|Q9UK61-4|TASOR_HUMAN	sp|Q9UK61-2|TASOR_HUMAN Isoform 2 of Protein TASOR OS=Homo sapiens GN=FAM208A;sp|Q9UK61-3|TASOR_HUMAN Isoform 3 of Protein TASOR OS=Homo sapiens GN=FAM208A;sp|Q9UK61|TASOR_HUMAN Protein TASOR OS=Homo sapiens GN=FAM208A PE=1 SV=3;sp|Q9UK61-4|TASOR_HUMAN Iso	FAM208A;C3orf63;KIAA1105;TASOR	Q9UK61	4.8841	4.96296	6.75232	3.92045	3.7856	0.108706	0.696355	NC	18062000
1846	sp|P33316-2|DUT_HUMAN;sp|P33316|DUT_HUMAN	sp|P33316-2|DUT_HUMAN Isoform 2 of Deoxyuridine 5-triphosphate nucleotidohydrolase, mitochondrial OS=Homo sapiens GN=DUT;sp|P33316|DUT_HUMAN Deoxyuridine 5-triphosphate nucleotidohydrolase, mitochondrial OS=Homo sapiens GN=DUT PE=1 SV=4	DUT	P33316	43.8561	49.8299	59.8413	35.2462	36.0451	0.0785081	0.696533	NC	287670000
3714	sp|Q5VTR2|BRE1A_HUMAN	sp|Q5VTR2|BRE1A_HUMAN E3 ubiquitin-protein ligase BRE1A OS=Homo sapiens GN=RNF20 PE=1 SV=2	RNF20;BRE1A	Q5VTR2	94.2512	102.484	98.5618	68.0316	69.0934	0.00461807	0.696544	NC	328370000
885	sp|O75909-2|CCNK_HUMAN;sp|O75909-1|CCNK_HUMAN;sp|O75909|CCNK_HUMAN;sp|O75909-4|CCNK_HUMAN	sp|O75909-2|CCNK_HUMAN Isoform 2 of Cyclin-K OS=Homo sapiens GN=CCNK;sp|O75909-1|CCNK_HUMAN Isoform 3 of Cyclin-K OS=Homo sapiens GN=CCNK;sp|O75909|CCNK_HUMAN Cyclin-K OS=Homo sapiens GN=CCNK PE=1 SV=2;sp|O75909-4|CCNK_HUMAN Isoform 4 of Cyclin-K OS=Homo s	CCNK;CPR4	O75909	25.5607	22.9308	25.2469	16.7671	17.4757	0.00600334	0.696572	NC	117290000
4757	sp|Q8WV22|NSE1_HUMAN	sp|Q8WV22|NSE1_HUMAN Non-structural maintenance of chromosomes element 1 homolog OS=Homo sapiens GN=NSMCE1 PE=1 SV=5	NSMCE1;HSPC333;HSPC337	Q8WV22	2.70111	3.16767	4.47931	2.20997	2.59594	0.180915	0.696637	NC	14059000
1191	sp|P05388|RLA0_HUMAN;sp|P05388-2|RLA0_HUMAN;sp|Q8NHW5|RLA0L_HUMAN	sp|P05388|RLA0_HUMAN 60S acidic ribosomal protein P0 OS=Homo sapiens GN=RPLP0 PE=1 SV=1;sp|P05388-2|RLA0_HUMAN Isoform 2 of 60S acidic ribosomal protein P0 OS=Homo sapiens GN=RPLP0;sp|Q8NHW5|RLA0L_HUMAN 60S acidic ribosomal protein P0-like OS=Homo sapiens	RPLP0	P05388	665.476	688.102	845.669	511.441	510.161	0.0592616	0.696785	NC	14967000000
4491	sp|Q8N983-4|RM43_HUMAN;sp|Q8N983-3|RM43_HUMAN;sp|Q8N983-2|RM43_HUMAN;sp|Q8N983|RM43_HUMAN;sp|Q8N983-6|RM43_HUMAN;sp|Q8N983-7|RM43_HUMAN	sp|Q8N983-4|RM43_HUMAN Isoform 4 of 39S ribosomal protein L43, mitochondrial OS=Homo sapiens GN=MRPL43;sp|Q8N983-3|RM43_HUMAN Isoform 3 of 39S ribosomal protein L43, mitochondrial OS=Homo sapiens GN=MRPL43;sp|Q8N983-2|RM43_HUMAN Isoform 2 of 39S ribosomal	MRPL43	Q8N983	84.5295	92.5491	108.593	67.9141	64.8015	0.049549	0.696861	NC	394160000
1602	sp|P21127-8|CD11B_HUMAN;sp|P21127-3|CD11B_HUMAN;sp|P21127-2|CD11B_HUMAN;sp|P21127|CD11B_HUMAN;sp|P21127-10|CD11B_HUMAN;sp|P21127-6|CD11B_HUMAN;sp|P21127-9|CD11B_HUMAN;sp|P21127-12|CD11B_HUMAN;sp|P21127-4|CD11B_HUMAN;sp|P21127-5|CD11B_HUMAN;sp|Q9UQ88-4|CD11A_HUMAN;sp|Q9UQ88-3|CD11A_HUMAN;sp|Q9UQ88-2|CD11A_HUMAN;sp|Q9UQ88|CD11A_HUMAN;sp|Q9UQ88-5|CD11A_HUMAN;sp|Q9UQ88-10|CD11A_HUMAN	sp|P21127-8|CD11B_HUMAN Isoform 8 of Cyclin-dependent kinase 11B OS=Homo sapiens GN=CDK11B;sp|P21127-3|CD11B_HUMAN Isoform 2 of Cyclin-dependent kinase 11B OS=Homo sapiens GN=CDK11B;sp|P21127-2|CD11B_HUMAN Isoform SV1 of Cyclin-dependent kinase 11B OS=Homo	CDK11B;CDC2L1;CDK11;PITSLREA;PK58	P21127	128.086	127.23	137.169	89.2738	93.0765	0.00192018	0.696908	NC	476230000
661	sp|O60231|DHX16_HUMAN	sp|O60231|DHX16_HUMAN Putative pre-mRNA-splicing factor ATP-dependent RNA helicase DHX16 OS=Homo sapiens GN=DHX16 PE=1 SV=2	DHX16;DBP2;DDX16;KIAA0577	O60231	21.0411	21.7439	22.3236	15.128	15.126	0.00316417	0.697005	NC	104660000
2052	sp|P46778|RL21_HUMAN	sp|P46778|RL21_HUMAN 60S ribosomal protein L21 OS=Homo sapiens GN=RPL21 PE=1 SV=2	RPL21	P46778	970.121	891.869	931.635	656.149	642.042	0.0036399	0.697047	NC	15620000000
2319	sp|P54105|ICLN_HUMAN	sp|P54105|ICLN_HUMAN Methylosome subunit pICln OS=Homo sapiens GN=CLNS1A PE=1 SV=1	CLNS1A;CLCI;ICLN	P54105	23.7291	24.7513	28.3071	17.167	18.5192	0.0186279	0.697109	NC	438230000
2617	sp|P78371|TCPB_HUMAN;sp|P78371-2|TCPB_HUMAN	sp|P78371|TCPB_HUMAN T-complex protein 1 subunit beta OS=Homo sapiens GN=CCT2 PE=1 SV=4;sp|P78371-2|TCPB_HUMAN Isoform 2 of T-complex protein 1 subunit beta OS=Homo sapiens GN=CCT2	CCT2;99D8.1;CCTB	P78371	712.687	691.078	740.812	496.817	499.995	0.00402856	0.697209	NC	17289000000
5470	sp|Q9BQ61|CS043_HUMAN	sp|Q9BQ61|CS043_HUMAN Uncharacterized protein C19orf43 OS=Homo sapiens GN=C19orf43 PE=1 SV=1	C19orf43	Q9BQ61	115.632	111.237	97.683	80.0005	70.8813	0.0202552	0.697338	NC	410050000
4640	sp|Q8TBE7|S35G2_HUMAN	sp|Q8TBE7|S35G2_HUMAN Solute carrier family 35 member G2 OS=Homo sapiens GN=SLC35G2 PE=1 SV=3	SLC35G2;TMEM22	Q8TBE7	7.7528	8.17241	12.7305	6.46517	6.86345	0.210257	0.697695	NC	30735000
7020	sp|Q9Y3U8|RL36_HUMAN	sp|Q9Y3U8|RL36_HUMAN 60S ribosomal protein L36 OS=Homo sapiens GN=RPL36 PE=1 SV=3	RPL36	Q9Y3U8	130.637	125.393	132.53	89.726	91.0156	0.00153683	0.697737	NC	1897200000
2917	sp|Q12972|PP1R8_HUMAN;sp|Q12972-2|PP1R8_HUMAN	sp|Q12972|PP1R8_HUMAN Nuclear inhibitor of protein phosphatase 1 OS=Homo sapiens GN=PPP1R8 PE=1 SV=2;sp|Q12972-2|PP1R8_HUMAN Isoform Beta of Nuclear inhibitor of protein phosphatase 1 OS=Homo sapiens GN=PPP1R8	PPP1R8;ARD1;NIPP1	Q12972	12.1075	12.9714	15.2784	9.64211	9.13479	0.0427201	0.6979	NC	217180000
2915	sp|Q12962|TAF10_HUMAN	sp|Q12962|TAF10_HUMAN Transcription initiation factor TFIID subunit 10 OS=Homo sapiens GN=TAF10 PE=1 SV=1	TAF10;TAF2A;TAF2H;TAFII30	Q12962	3.73847	3.33821	4.33027	3.19074	2.11683	0.231439	0.697939	NC	23659000
3882	sp|Q6PJG6|BRAT1_HUMAN;sp|Q6PJG6-3|BRAT1_HUMAN	sp|Q6PJG6|BRAT1_HUMAN BRCA1-associated ATM activator 1 OS=Homo sapiens GN=BRAT1 PE=1 SV=2;sp|Q6PJG6-3|BRAT1_HUMAN Isoform 3 of BRCA1-associated ATM activator 1 OS=Homo sapiens GN=BRAT1	BRAT1;BAAT1;C7orf27	Q6PJG6	14.7105	14.027	16.1326	10.5835	10.3005	0.0148087	0.69815	NC	81504000
3841	sp|Q6P1J9|CDC73_HUMAN	sp|Q6P1J9|CDC73_HUMAN Parafibromin OS=Homo sapiens GN=CDC73 PE=1 SV=1	CDC73;C1orf28;HRPT2	Q6P1J9	74.1513	72.6675	84.6925	55.766	52.0168	0.0144863	0.698343	NC	257050000
614	sp|O43684-2|BUB3_HUMAN;sp|O43684|BUB3_HUMAN	sp|O43684-2|BUB3_HUMAN Isoform 2 of Mitotic checkpoint protein BUB3 OS=Homo sapiens GN=BUB3;sp|O43684|BUB3_HUMAN Mitotic checkpoint protein BUB3 OS=Homo sapiens GN=BUB3 PE=1 SV=1	BUB3	O43684	267.585	273.212	224.629	183.807	172.561	0.0273031	0.698373	NC	1780600000
3653	sp|Q5T200|ZC3HD_HUMAN;sp|Q5T200-2|ZC3HD_HUMAN	sp|Q5T200|ZC3HD_HUMAN Zinc finger CCCH domain-containing protein 13 OS=Homo sapiens GN=ZC3H13 PE=1 SV=1;sp|Q5T200-2|ZC3HD_HUMAN Isoform 2 of Zinc finger CCCH domain-containing protein 13 OS=Homo sapiens GN=ZC3H13	ZC3H13;KIAA0853	Q5T200	25.4524	25.422	30.3553	19.9094	17.9148	0.0246613	0.698466	NC	69456000
2989	sp|Q13405|RM49_HUMAN	sp|Q13405|RM49_HUMAN 39S ribosomal protein L49, mitochondrial OS=Homo sapiens GN=MRPL49 PE=1 SV=1	MRPL49;C11orf4;NOF1;OK/SW-cl.67	Q13405	97.6842	103.8	112.449	73.1557	73.0293	0.0179151	0.698483	NC	685620000
6401	sp|Q9NYF8-3|BCLF1_HUMAN	sp|Q9NYF8-3|BCLF1_HUMAN Isoform 3 of Bcl-2-associated transcription factor 1 OS=Homo sapiens GN=BCLAF1	BCLAF1;BTF;KIAA0164	Q9NYF8	1.3891	1.37257	2.23631	1.08402	1.24405	0.215769	0.698704	NC	2346200
2889	sp|Q12841-2|FSTL1_HUMAN;sp|Q12841|FSTL1_HUMAN	sp|Q12841-2|FSTL1_HUMAN Isoform 2 of Follistatin-related protein 1 OS=Homo sapiens GN=FSTL1;sp|Q12841|FSTL1_HUMAN Follistatin-related protein 1 OS=Homo sapiens GN=FSTL1 PE=1 SV=1	FSTL1;FRP	Q12841	58.8447	57.5874	64.0619	42.9073	41.2021	0.00573102	0.698994	NC	314320000
6217	sp|Q9NRY2|SOSSC_HUMAN;sp|Q9NRY2-2|SOSSC_HUMAN	sp|Q9NRY2|SOSSC_HUMAN SOSS complex subunit C OS=Homo sapiens GN=INIP PE=1 SV=1;sp|Q9NRY2-2|SOSSC_HUMAN Isoform 2 of SOSS complex subunit C OS=Homo sapiens GN=INIP	INIP;C9orf80;SSBIP1;HSPC043;HSPC291	Q9NRY2	5.50868	5.79079	9.0294	4.8789	4.59607	0.21135	0.699127	NC	19544000
5644	sp|Q9BW92|SYTM_HUMAN;sp|Q9BW92-2|SYTM_HUMAN	sp|Q9BW92|SYTM_HUMAN Threonine--tRNA ligase, mitochondrial OS=Homo sapiens GN=TARS2 PE=1 SV=1;sp|Q9BW92-2|SYTM_HUMAN Isoform 2 of Threonine--tRNA ligase, mitochondrial OS=Homo sapiens GN=TARS2	TARS2;TARSL1	Q9BW92	28.3915	28.7064	34.4108	21.4131	21.2446	0.0423506	0.69924	NC	99714000
4110	sp|Q7Z739|YTHD3_HUMAN	sp|Q7Z739|YTHD3_HUMAN YTH domain-containing family protein 3 OS=Homo sapiens GN=YTHDF3 PE=1 SV=1	YTHDF3	Q7Z739	257.118	255.8	273.088	186.206	180.204	0.00141584	0.699249	NC	1773100000
1755	sp|P29084|T2EB_HUMAN	sp|P29084|T2EB_HUMAN Transcription initiation factor IIE subunit beta OS=Homo sapiens GN=GTF2E2 PE=1 SV=1	GTF2E2;TF2E2	P29084	62.6905	68.5641	68.3482	44.7015	48.3658	0.00652625	0.699393	NC	158810000
1182	sp|P05141|ADT2_HUMAN	sp|P05141|ADT2_HUMAN ADP/ATP translocase 2 OS=Homo sapiens GN=SLC25A5 PE=1 SV=7	SLC25A5;ANT2	P05141	112.569	115.086	160.986	92.4892	88.7609	0.130001	0.699554	NC	2112100000
2535	sp|P62753|RS6_HUMAN	sp|P62753|RS6_HUMAN 40S ribosomal protein S6 OS=Homo sapiens GN=RPS6 PE=1 SV=1	RPS6;OK/SW-cl.2	P62753	788.724	782.13	764.486	544.446	544.931	0.000945662	0.699712	NC	18677000000
7121	sp|Q9Y605|MOFA1_HUMAN	sp|Q9Y605|MOFA1_HUMAN MORF4 family-associated protein 1 OS=Homo sapiens GN=MRFAP1 PE=1 SV=1	MRFAP1;PAM14;PGR1	Q9Y605	4.00576	5.73414	9.95422	4.21351	4.97582	0.381369	0.699904	NC	178780000
3157	sp|Q14562|DHX8_HUMAN	sp|Q14562|DHX8_HUMAN ATP-dependent RNA helicase DHX8 OS=Homo sapiens GN=DHX8 PE=1 SV=1	DHX8;DDX8	Q14562	3.96381	3.855	5.5873	3.25123	3.00448	0.133483	0.699947	NC	19233000
3488	sp|Q32P41|TRM5_HUMAN	sp|Q32P41|TRM5_HUMAN tRNA (guanine(37)-N1)-methyltransferase OS=Homo sapiens GN=TRMT5 PE=1 SV=2	TRMT5;KIAA1393;TRM5	Q32P41	27.9269	25.2893	25.8531	18.7612	18.1418	0.00523308	0.700077	NC	96141000
927	sp|O94851-5|MICA2_HUMAN;sp|O94851-6|MICA2_HUMAN;sp|O94851-4|MICA2_HUMAN;sp|O94851-3|MICA2_HUMAN;sp|O94851|MICA2_HUMAN;sp|O94851-2|MICA2_HUMAN	sp|O94851-5|MICA2_HUMAN Isoform 5 of [F-actin]-methionine sulfoxide oxidase MICAL2 OS=Homo sapiens GN=MICAL2;sp|O94851-6|MICA2_HUMAN Isoform 6 of [F-actin]-methionine sulfoxide oxidase MICAL2 OS=Homo sapiens GN=MICAL2;sp|O94851-4|MICA2_HUMAN Isoform 4 of [	MICAL2;KIAA0750;MICAL2PV1;MICAL2PV2	O94851	59.9544	55.5672	66.9433	42.1556	43.0375	0.0296664	0.700352	NC	220740000
4130	sp|Q86SQ9-3|DHDDS_HUMAN;sp|Q86SQ9-4|DHDDS_HUMAN;sp|Q86SQ9|DHDDS_HUMAN;sp|Q86SQ9-2|DHDDS_HUMAN	sp|Q86SQ9-3|DHDDS_HUMAN Isoform 3 of Dehydrodolichyl diphosphate synthase complex subunit DHDDS OS=Homo sapiens GN=DHDDS;sp|Q86SQ9-4|DHDDS_HUMAN Isoform 4 of Dehydrodolichyl diphosphate synthase complex subunit DHDDS OS=Homo sapiens GN=DHDDS;sp|Q86SQ9|DHDD	DHDDS;HDS	Q86SQ9	6.48627	6.70418	12.5362	6.14627	5.86623	0.323994	0.700393	NC	18244000
574	sp|O43395|PRPF3_HUMAN	sp|O43395|PRPF3_HUMAN U4/U6 small nuclear ribonucleoprotein Prp3 OS=Homo sapiens GN=PRPF3 PE=1 SV=2	PRPF3;HPRP3;PRP3	O43395	126.315	125.144	132.177	91.8432	87.2973	0.00236174	0.700431	NC	663080000
522	sp|O15397|IPO8_HUMAN;sp|O15397-2|IPO8_HUMAN	sp|O15397|IPO8_HUMAN Importin-8 OS=Homo sapiens GN=IPO8 PE=1 SV=2;sp|O15397-2|IPO8_HUMAN Isoform 2 of Importin-8 OS=Homo sapiens GN=IPO8	IPO8;RANBP8	O15397	29.8148	29.4962	25.6445	19.2643	20.4104	0.0145142	0.700507	NC	110620000
6117	sp|Q9NP72|RAB18_HUMAN;sp|Q9NP72-2|RAB18_HUMAN;sp|Q9NP72-3|RAB18_HUMAN	sp|Q9NP72|RAB18_HUMAN Ras-related protein Rab-18 OS=Homo sapiens GN=RAB18 PE=1 SV=1;sp|Q9NP72-2|RAB18_HUMAN Isoform 2 of Ras-related protein Rab-18 OS=Homo sapiens GN=RAB18;sp|Q9NP72-3|RAB18_HUMAN Isoform 3 of Ras-related protein Rab-18 OS=Homo sapiens GN=	RAB18	Q9NP72	253.78	245.536	247.232	178.841	169.895	0.00980991	0.700698	NC	1981200000
6895	sp|Q9Y276|BCS1_HUMAN	sp|Q9Y276|BCS1_HUMAN Mitochondrial chaperone BCS1 OS=Homo sapiens GN=BCS1L PE=1 SV=1	BCS1L;BCS1	Q9Y276	46.4388	47.9957	53.9002	34.8732	34.4419	0.0220049	0.700933	NC	231660000
435	sp|O14867|BACH1_HUMAN	sp|O14867|BACH1_HUMAN Transcription regulator protein BACH1 OS=Homo sapiens GN=BACH1 PE=1 SV=2	BACH1	O14867	3.17659	3.67644	4.25668	2.75312	2.4385	0.055923	0.700957	NC	10386000
5785	sp|Q9GZT3-2|SLIRP_HUMAN;sp|Q9GZT3|SLIRP_HUMAN	sp|Q9GZT3-2|SLIRP_HUMAN Isoform 2 of SRA stem-loop-interacting RNA-binding protein, mitochondrial OS=Homo sapiens GN=SLIRP;sp|Q9GZT3|SLIRP_HUMAN SRA stem-loop-interacting RNA-binding protein, mitochondrial OS=Homo sapiens GN=SLIRP PE=1 SV=1	SLIRP;C14orf156;DC23;DC50;PD04872	Q9GZT3	89.8775	89.2384	66.6086	57.4516	57.4479	0.0855124	0.701392	NC	2193800000
6304	sp|Q9NVN3|RIC8B_HUMAN;sp|Q9NVN3-1|RIC8B_HUMAN;sp|Q9NVN3-4|RIC8B_HUMAN;sp|Q9NVN3-3|RIC8B_HUMAN	sp|Q9NVN3|RIC8B_HUMAN Synembryn-B OS=Homo sapiens GN=RIC8B PE=1 SV=2;sp|Q9NVN3-1|RIC8B_HUMAN Isoform 1 of Synembryn-B OS=Homo sapiens GN=RIC8B;sp|Q9NVN3-4|RIC8B_HUMAN Isoform 4 of Synembryn-B OS=Homo sapiens GN=RIC8B;sp|Q9NVN3-3|RIC8B_HUMAN Isoform 3 of Sy	RIC8B	Q9NVN3	42.9222	44.416	41.1703	31.2643	28.8403	0.0110044	0.701563	NC	347260000
5358	sp|Q96T58|MINT_HUMAN	sp|Q96T58|MINT_HUMAN Msx2-interacting protein OS=Homo sapiens GN=SPEN PE=1 SV=1	SPEN;KIAA0929;MINT;SHARP	Q96T58	2.01989	2.02299	3.64787	1.70358	1.89373	0.292509	0.701618	NC	10398000
6660	sp|Q9UHX1-6|PUF60_HUMAN	sp|Q9UHX1-6|PUF60_HUMAN Isoform 6 of Poly(U)-binding-splicing factor PUF60 OS=Homo sapiens GN=PUF60	PUF60;FIR;ROBPI;SIAHBP1	Q9UHX1	214.805	214.022	232.173	154.296	154.891	0.00790129	0.701634	NC	1944900000
647	sp|O43847-2|NRDC_HUMAN;sp|O43847|NRDC_HUMAN	sp|O43847-2|NRDC_HUMAN Isoform 2 of Nardilysin OS=Homo sapiens GN=NRDC;sp|O43847|NRDC_HUMAN Nardilysin OS=Homo sapiens GN=NRDC PE=1 SV=2	NRDC;NRD1	O43847	271.397	249.113	271.94	189.107	181.568	0.00348742	0.701639	NC	1157000000
6834	sp|Q9UNQ0-2|ABCG2_HUMAN;sp|Q9UNQ0|ABCG2_HUMAN	sp|Q9UNQ0-2|ABCG2_HUMAN Isoform 2 of ATP-binding cassette sub-family G member 2 OS=Homo sapiens GN=ABCG2;sp|Q9UNQ0|ABCG2_HUMAN ATP-binding cassette sub-family G member 2 OS=Homo sapiens GN=ABCG2 PE=1 SV=3	ABCG2;ABCP;BCRP;BCRP1;MXR	Q9UNQ0	0	0.366585	1.06483	0.32063	0.348932	0.693362	0.701645	NC	6215100
2559	sp|P62917|RL8_HUMAN	sp|P62917|RL8_HUMAN 60S ribosomal protein L8 OS=Homo sapiens GN=RPL8 PE=1 SV=2	RPL8	P62917	852.648	884.114	1036.43	630.514	666.765	0.0310124	0.701688	NC	25824000000
1192	sp|P05412|JUN_HUMAN	sp|P05412|JUN_HUMAN Transcription factor AP-1 OS=Homo sapiens GN=JUN PE=1 SV=2	JUN	P05412	8.01107	7.57922	8.39392	5.2809	5.9497	0.0285632	0.702375	NC	57840000
7099	sp|Q9Y5Q9|TF3C3_HUMAN;sp|Q9Y5Q9-2|TF3C3_HUMAN	sp|Q9Y5Q9|TF3C3_HUMAN General transcription factor 3C polypeptide 3 OS=Homo sapiens GN=GTF3C3 PE=1 SV=1;sp|Q9Y5Q9-2|TF3C3_HUMAN Isoform 2 of General transcription factor 3C polypeptide 3 OS=Homo sapiens GN=GTF3C3	GTF3C3	Q9Y5Q9	9.62767	10.2066	11.0674	7.45035	7.0201	0.00898653	0.702411	NC	66554000
7006	sp|Q9Y3F4|STRAP_HUMAN;sp|Q9Y3F4-2|STRAP_HUMAN	sp|Q9Y3F4|STRAP_HUMAN Serine-threonine kinase receptor-associated protein OS=Homo sapiens GN=STRAP PE=1 SV=1;sp|Q9Y3F4-2|STRAP_HUMAN Isoform 2 of Serine-threonine kinase receptor-associated protein OS=Homo sapiens GN=STRAP	STRAP;MAWD;UNRIP	Q9Y3F4	405.155	410.938	411.536	281.364	293.505	0.018066	0.702415	NC	6103100000
501	sp|O15239|NDUA1_HUMAN	sp|O15239|NDUA1_HUMAN NADH dehydrogenase [ubiquinone] 1 alpha subcomplex subunit 1 OS=Homo sapiens GN=NDUFA1 PE=1 SV=1	NDUFA1	O15239	1.17087	1.52174	2.86682	1.2864	1.31715	0.397798	0.702469	NC	13965000
1941	sp|P39019|RS19_HUMAN	sp|P39019|RS19_HUMAN 40S ribosomal protein S19 OS=Homo sapiens GN=RPS19 PE=1 SV=2	RPS19	P39019	773.295	779.813	760.959	537.986	545.841	5.6765e-05	0.702547	NC	21179000000
257	sp|Q9GZQ8|MLP3B_HUMAN;sp|A6NCE7|MP3B2_HUMAN;sp|Q9H492|MLP3A_HUMAN;sp|Q9H492-2|MLP3A_HUMAN	sp|Q9GZQ8|MLP3B_HUMAN Microtubule-associated proteins 1A/1B light chain 3B OS=Homo sapiens GN=MAP1LC3B PE=1 SV=3;sp|A6NCE7|MP3B2_HUMAN Microtubule-associated proteins 1A/1B light chain 3 beta 2 OS=Homo sapiens GN=MAP1LC3B2 PE=2 SV=1;sp|Q9H492|MLP3A_HUMAN M	MAP1LC3B;MAP1ALC3	Q9GZQ8	24.6314	24.1183	24.7866	17.2481	17.194	0.000634104	0.702553	NC	809940000
2644	sp|P82932|RT06_HUMAN	sp|P82932|RT06_HUMAN 28S ribosomal protein S6, mitochondrial OS=Homo sapiens GN=MRPS6 PE=1 SV=3	MRPS6;C21orf101;RPMS6	P82932	49.6823	52.8059	51.1198	37.1901	34.7797	0.00810203	0.702793	NC	320430000
6879	sp|Q9Y223-4|GLCNE_HUMAN;sp|Q9Y223-3|GLCNE_HUMAN;sp|Q9Y223|GLCNE_HUMAN;sp|Q9Y223-2|GLCNE_HUMAN;sp|Q9Y223-5|GLCNE_HUMAN	sp|Q9Y223-4|GLCNE_HUMAN Isoform 4 of Bifunctional UDP-N-acetylglucosamine 2-epimerase/N-acetylmannosamine kinase OS=Homo sapiens GN=GNE;sp|Q9Y223-3|GLCNE_HUMAN Isoform 3 of Bifunctional UDP-N-acetylglucosamine 2-epimerase/N-acetylmannosamine kinase OS=Homo	GNE;GLCNE	Q9Y223	50.9455	47.0286	48.6036	35.3489	33.3481	0.00291737	0.70301	NC	234660000
2473	sp|P61599|NAA20_HUMAN;sp|P61599-2|NAA20_HUMAN	sp|P61599|NAA20_HUMAN N-alpha-acetyltransferase 20 OS=Homo sapiens GN=NAA20 PE=1 SV=1;sp|P61599-2|NAA20_HUMAN Isoform 2 of N-alpha-acetyltransferase 20 OS=Homo sapiens GN=NAA20	NAA20;NAT5	P61599	22.9081	23.4178	32.5995	17.895	19.1216	0.126925	0.703511	NC	126910000
7161	sp|Q9Y6I9|TX264_HUMAN	sp|Q9Y6I9|TX264_HUMAN Testis-expressed protein 264 OS=Homo sapiens GN=TEX264 PE=1 SV=1	TEX264;ZSIG11;UNQ337/PRO536	Q9Y6I9	22.4044	23.8041	27.7297	15.241	19.4397	0.101892	0.703574	NC	168930000
474	sp|O15078|CE290_HUMAN;sp|O15078-2|CE290_HUMAN	sp|O15078|CE290_HUMAN Centrosomal protein of 290 kDa OS=Homo sapiens GN=CEP290 PE=1 SV=2;sp|O15078-2|CE290_HUMAN Isoform 2 of Centrosomal protein of 290 kDa OS=Homo sapiens GN=CEP290	CEP290;BBS14;KIAA0373;NPHP6	O15078	116.244	121.831	122.08	86.2728	82.7839	0.00115998	0.704102	NC	481990000
1699	sp|P26022|PTX3_HUMAN	sp|P26022|PTX3_HUMAN Pentraxin-related protein PTX3 OS=Homo sapiens GN=PTX3 PE=1 SV=3	PTX3;TNFAIP5;TSG14	P26022	11.8628	13.2885	15.7937	8.99169	10.2337	0.0574206	0.704313	NC	59819000
1403	sp|P12036-2|NFH_HUMAN;sp|P12036|NFH_HUMAN	sp|P12036-2|NFH_HUMAN Isoform 2 of Neurofilament heavy polypeptide OS=Homo sapiens GN=NEFH;sp|P12036|NFH_HUMAN Neurofilament heavy polypeptide OS=Homo sapiens GN=NEFH PE=1 SV=4	NEFH;KIAA0845;NFH	P12036	8.11325	36.999	90.3956	29.4291	34.1994	0.635792	0.704333	NC	142540000
3942	sp|Q6Y7W6-4|GGYF2_HUMAN;sp|Q6Y7W6-5|GGYF2_HUMAN;sp|Q6Y7W6|GGYF2_HUMAN;sp|Q6Y7W6-3|GGYF2_HUMAN	sp|Q6Y7W6-4|GGYF2_HUMAN Isoform 3 of GRB10-interacting GYF protein 2 OS=Homo sapiens GN=GIGYF2;sp|Q6Y7W6-5|GGYF2_HUMAN Isoform 4 of GRB10-interacting GYF protein 2 OS=Homo sapiens GN=GIGYF2;sp|Q6Y7W6|GGYF2_HUMAN GRB10-interacting GYF protein 2 OS=Homo sapi	GIGYF2;KIAA0642;PERQ2;TNRC15	Q6Y7W6	209.453	210.8	247.161	159.056	154.35	0.0299043	0.704373	NC	1376900000
4233	sp|Q86YP4-2|P66A_HUMAN;sp|Q86YP4|P66A_HUMAN;sp|Q86YP4-3|P66A_HUMAN	sp|Q86YP4-2|P66A_HUMAN Isoform 2 of Transcriptional repressor p66-alpha OS=Homo sapiens GN=GATAD2A;sp|Q86YP4|P66A_HUMAN Transcriptional repressor p66-alpha OS=Homo sapiens GN=GATAD2A PE=1 SV=1;sp|Q86YP4-3|P66A_HUMAN Isoform 3 of Transcriptional repressor p	GATAD2A	Q86YP4	34.2313	34.6984	41.3114	26.6412	25.1314	0.0321831	0.704446	NC	125700000
4458	sp|Q8N5N7|RM50_HUMAN;sp|Q8N5N7-2|RM50_HUMAN	sp|Q8N5N7|RM50_HUMAN 39S ribosomal protein L50, mitochondrial OS=Homo sapiens GN=MRPL50 PE=1 SV=2;sp|Q8N5N7-2|RM50_HUMAN Isoform 2 of 39S ribosomal protein L50, mitochondrial OS=Homo sapiens GN=MRPL50	MRPL50	Q8N5N7	39.7531	41.5517	38.3397	27.9629	28.2533	0.00528227	0.70479	NC	386120000
743	sp|O60870-2|KIN17_HUMAN;sp|O60870|KIN17_HUMAN	sp|O60870-2|KIN17_HUMAN Isoform 2 of DNA/RNA-binding protein KIN17 OS=Homo sapiens GN=KIN;sp|O60870|KIN17_HUMAN DNA/RNA-binding protein KIN17 OS=Homo sapiens GN=KIN PE=1 SV=2	KIN;BTCD;KIN17	O60870	9.27805	8.75615	7.65203	6.01208	6.06441	0.0338933	0.705231	NC	29065000
3538	sp|Q53FP2|TM35A_HUMAN	sp|Q53FP2|TM35A_HUMAN Transmembrane protein 35A OS=Homo sapiens GN=TMEM35A PE=2 SV=2	TMEM35A;TMEM35	Q53FP2	2.62554	2.40995	3.16107	1.70431	2.14966	0.0939418	0.705291	NC	18594000
5716	sp|Q9BYT8|NEUL_HUMAN	sp|Q9BYT8|NEUL_HUMAN Neurolysin, mitochondrial OS=Homo sapiens GN=NLN PE=1 SV=1	NLN;AGTBP;KIAA1226	Q9BYT8	164.094	163.38	148.736	110.481	113.531	0.00728298	0.705609	NC	758050000
3737	sp|Q5W111|SPRY7_HUMAN;sp|Q5W111-2|SPRY7_HUMAN	sp|Q5W111|SPRY7_HUMAN SPRY domain-containing protein 7 OS=Homo sapiens GN=SPRYD7 PE=1 SV=2;sp|Q5W111-2|SPRY7_HUMAN Isoform 2 of SPRY domain-containing protein 7 OS=Homo sapiens GN=SPRYD7	SPRYD7;C13orf1;CLLD6	Q5W111	18.003	17.2608	18.4498	13.3083	11.967	0.0373339	0.705836	NC	147690000
2652	sp|P83876|TXN4A_HUMAN	sp|P83876|TXN4A_HUMAN Thioredoxin-like protein 4A OS=Homo sapiens GN=TXNL4A PE=1 SV=1	TXNL4A;DIM1;TXNL4	P83876	15.2151	15.1092	21.6923	12.8613	11.6209	0.136047	0.705993	NC	75054000
4575	sp|Q8NEY8-8|PPHLN_HUMAN;sp|Q8NEY8-2|PPHLN_HUMAN;sp|Q8NEY8-6|PPHLN_HUMAN;sp|Q8NEY8-9|PPHLN_HUMAN;sp|Q8NEY8|PPHLN_HUMAN;sp|Q8NEY8-5|PPHLN_HUMAN	sp|Q8NEY8-8|PPHLN_HUMAN Isoform 8 of Periphilin-1 OS=Homo sapiens GN=PPHLN1;sp|Q8NEY8-2|PPHLN_HUMAN Isoform 2 of Periphilin-1 OS=Homo sapiens GN=PPHLN1;sp|Q8NEY8-6|PPHLN_HUMAN Isoform 6 of Periphilin-1 OS=Homo sapiens GN=PPHLN1;sp|Q8NEY8-9|PPHLN_HUMAN Isof	PPHLN1;HSPC206;HSPC232	Q8NEY8	17.9394	19.0089	17.5345	12.3756	13.2688	0.00544304	0.706035	NC	97905000
1754	sp|P29083|T2EA_HUMAN	sp|P29083|T2EA_HUMAN General transcription factor IIE subunit 1 OS=Homo sapiens GN=GTF2E1 PE=1 SV=2	GTF2E1;TF2E1	P29083	22.7096	24.46	28.1374	17.4255	18.0247	0.0400117	0.706113	NC	124570000
2547	sp|P62861|RS30_HUMAN	sp|P62861|RS30_HUMAN 40S ribosomal protein S30 OS=Homo sapiens GN=FAU PE=1 SV=1	FAU	P62861	264.945	292.043	524.625	270.711	238.486	0.326721	0.706163	NC	1184100000
2936	sp|Q13085|ACACA_HUMAN;sp|Q13085-4|ACACA_HUMAN;sp|Q13085-3|ACACA_HUMAN;sp|Q13085-2|ACACA_HUMAN	sp|Q13085|ACACA_HUMAN Acetyl-CoA carboxylase 1 OS=Homo sapiens GN=ACACA PE=1 SV=2;sp|Q13085-4|ACACA_HUMAN Isoform 4 of Acetyl-CoA carboxylase 1 OS=Homo sapiens GN=ACACA;sp|Q13085-3|ACACA_HUMAN Isoform 3 of Acetyl-CoA carboxylase 1 OS=Homo sapiens GN=ACACA;	ACACA;ACAC;ACC1;ACCA	Q13085	327.787	331.589	377.957	238.803	249.594	0.0169456	0.70623	NC	1758900000
1950	sp|P40222|TXLNA_HUMAN	sp|P40222|TXLNA_HUMAN Alpha-taxilin OS=Homo sapiens GN=TXLNA PE=1 SV=3	TXLNA;TXLN	P40222	366.809	359.288	322.593	246.705	247.046	0.0172244	0.70624	NC	2260300000
6353	sp|Q9NWZ8|GEMI8_HUMAN	sp|Q9NWZ8|GEMI8_HUMAN Gem-associated protein 8 OS=Homo sapiens GN=GEMIN8 PE=1 SV=1	GEMIN8;FAM51A1	Q9NWZ8	9.42895	10.8416	10.1389	6.85895	7.46036	0.00988128	0.706324	NC	49507000
6774	sp|Q9ULE6|PALD_HUMAN	sp|Q9ULE6|PALD_HUMAN Paladin OS=Homo sapiens GN=PALD1 PE=1 SV=3	PALD1;KIAA1274;PALD	Q9ULE6	0.621965	0.759296	0.817871	0.571344	0.464315	0.0779049	0.70641	NC	5013800
324	sp|O00267-2|SPT5H_HUMAN;sp|O00267|SPT5H_HUMAN	sp|O00267-2|SPT5H_HUMAN Isoform 2 of Transcription elongation factor SPT5 OS=Homo sapiens GN=SUPT5H;sp|O00267|SPT5H_HUMAN Transcription elongation factor SPT5 OS=Homo sapiens GN=SUPT5H PE=1 SV=1	SUPT5H;SPT5;SPT5H	O00267	142.467	136.33	156.616	104.355	100.703	0.0136464	0.706428	NC	640570000
4335	sp|Q8IY67-2|RAVR1_HUMAN;sp|Q8IY67|RAVR1_HUMAN	sp|Q8IY67-2|RAVR1_HUMAN Isoform 2 of Ribonucleoprotein PTB-binding 1 OS=Homo sapiens GN=RAVER1;sp|Q8IY67|RAVR1_HUMAN Ribonucleoprotein PTB-binding 1 OS=Homo sapiens GN=RAVER1 PE=1 SV=1	RAVER1;KIAA1978	Q8IY67	45.3245	45.9068	59.8353	35.6925	35.4569	0.0892841	0.70647	NC	313340000
1000	sp|O95340|PAPS2_HUMAN;sp|O95340-2|PAPS2_HUMAN	sp|O95340|PAPS2_HUMAN Bifunctional 3-phosphoadenosine 5-phosphosulfate synthase 2 OS=Homo sapiens GN=PAPSS2 PE=1 SV=2;sp|O95340-2|PAPS2_HUMAN Isoform B of Bifunctional 3-phosphoadenosine 5-phosphosulfate synthase 2 OS=Homo sapiens GN=PAPSS2	PAPSS2;ATPSK2	O95340	571.259	590.325	612.402	401.911	433.619	0.0108565	0.706485	NC	10217000000
6071	sp|Q9HBW9|AGRL4_HUMAN	sp|Q9HBW9|AGRL4_HUMAN Adhesion G protein-coupled receptor L4 OS=Homo sapiens GN=ADGRL4 PE=1 SV=3	ADGRL4;ELTD1;ETL;UNQ202/PRO228	Q9HBW9	7.06145	6.72221	6.21608	4.80256	4.61743	0.00900331	0.706508	NC	34861000
4479	sp|Q8N7H5-3|PAF1_HUMAN;sp|Q8N7H5|PAF1_HUMAN;sp|Q8N7H5-2|PAF1_HUMAN	sp|Q8N7H5-3|PAF1_HUMAN Isoform 3 of RNA polymerase II-associated factor 1 homolog OS=Homo sapiens GN=PAF1;sp|Q8N7H5|PAF1_HUMAN RNA polymerase II-associated factor 1 homolog OS=Homo sapiens GN=PAF1 PE=1 SV=2;sp|Q8N7H5-2|PAF1_HUMAN Isoform 2 of RNA polymeras	PAF1;PD2	Q8N7H5	87.7911	85.9591	90.2641	60.8373	63.5238	0.00181075	0.706559	NC	303710000
2174	sp|P50213|IDH3A_HUMAN;sp|P50213-2|IDH3A_HUMAN	sp|P50213|IDH3A_HUMAN Isocitrate dehydrogenase [NAD] subunit alpha, mitochondrial OS=Homo sapiens GN=IDH3A PE=1 SV=1;sp|P50213-2|IDH3A_HUMAN Isoform 2 of Isocitrate dehydrogenase [NAD] subunit alpha, mitochondrial OS=Homo sapiens GN=IDH3A	IDH3A	P50213	221.883	219.485	257.06	163.396	165.639	0.0293177	0.706661	NC	1452200000
1439	sp|P13984|T2FB_HUMAN	sp|P13984|T2FB_HUMAN General transcription factor IIF subunit 2 OS=Homo sapiens GN=GTF2F2 PE=1 SV=2	GTF2F2;RAP30	P13984	179.597	165.992	143.003	122.453	107.772	0.034677	0.706799	NC	1036400000
4041	sp|Q7RTV0|PHF5A_HUMAN	sp|Q7RTV0|PHF5A_HUMAN PHD finger-like domain-containing protein 5A OS=Homo sapiens GN=PHF5A PE=1 SV=1	PHF5A	Q7RTV0	30.7058	39.1938	27.6424	20.3957	25.5674	0.114486	0.706819	NC	105900000
3203	sp|Q14849-2|STAR3_HUMAN;sp|Q14849-3|STAR3_HUMAN;sp|Q14849|STAR3_HUMAN	sp|Q14849-2|STAR3_HUMAN Isoform 2 of StAR-related lipid transfer protein 3 OS=Homo sapiens GN=STARD3;sp|Q14849-3|STAR3_HUMAN Isoform 3 of StAR-related lipid transfer protein 3 OS=Homo sapiens GN=STARD3;sp|Q14849|STAR3_HUMAN StAR-related lipid transfer prot	STARD3;CAB1;MLN64	Q14849	16.9636	17.0095	18.222	12.3152	12.2985	0.00646757	0.707355	NC	808000000
1143	sp|P03886|NU1M_HUMAN	sp|P03886|NU1M_HUMAN NADH-ubiquinone oxidoreductase chain 1 OS=Homo sapiens GN=MT-ND1 PE=1 SV=1	MT-ND1;MTND1;NADH1;ND1	P03886	2.28675	2.06079	2.32114	1.44799	1.69701	0.0546884	0.707413	NC	14994000
3431	sp|Q16762|THTR_HUMAN	sp|Q16762|THTR_HUMAN Thiosulfate sulfurtransferase OS=Homo sapiens GN=TST PE=1 SV=4	TST	Q16762	43.8245	45.7409	47.6997	32.3126	32.4352	0.00678652	0.707549	NC	468390000
282	sp|P62308|RUXG_HUMAN;sp|A8MWD9|RUXGL_HUMAN	sp|P62308|RUXG_HUMAN Small nuclear ribonucleoprotein G OS=Homo sapiens GN=SNRPG PE=1 SV=1;sp|A8MWD9|RUXGL_HUMAN Putative small nuclear ribonucleoprotein G-like protein 15 OS=Homo sapiens GN=SNRPGP15 PE=5 SV=2	SNRPG;PBSCG	P62308	46.22	47.6352	52.9078	34.8615	34.3719	0.0184703	0.707604	NC	487690000
6149	sp|Q9NQ84|GPC5C_HUMAN;sp|Q9NQ84-2|GPC5C_HUMAN	sp|Q9NQ84|GPC5C_HUMAN G-protein coupled receptor family C group 5 member C OS=Homo sapiens GN=GPRC5C PE=1 SV=2;sp|Q9NQ84-2|GPC5C_HUMAN Isoform 2 of G-protein coupled receptor family C group 5 member C OS=Homo sapiens GN=GPRC5C	GPRC5C;RAIG3;PSEC0087	Q9NQ84	33.0787	37.6743	46.8197	26.6852	28.7817	0.0972334	0.707651	NC	110570000
6138	sp|Q9NPI6-2|DCP1A_HUMAN;sp|Q9NPI6|DCP1A_HUMAN	sp|Q9NPI6-2|DCP1A_HUMAN Isoform 2 of mRNA-decapping enzyme 1A OS=Homo sapiens GN=DCP1A;sp|Q9NPI6|DCP1A_HUMAN mRNA-decapping enzyme 1A OS=Homo sapiens GN=DCP1A PE=1 SV=2	DCP1A;SMIF	Q9NPI6	11.3124	12.8993	16.1057	9.71083	9.30963	0.10548	0.707651	NC	53413000
3506	sp|Q49A26-2|GLYR1_HUMAN;sp|Q49A26-3|GLYR1_HUMAN;sp|Q49A26|GLYR1_HUMAN;sp|Q49A26-4|GLYR1_HUMAN;sp|Q49A26-5|GLYR1_HUMAN	sp|Q49A26-2|GLYR1_HUMAN Isoform 2 of Putative oxidoreductase GLYR1 OS=Homo sapiens GN=GLYR1;sp|Q49A26-3|GLYR1_HUMAN Isoform 3 of Putative oxidoreductase GLYR1 OS=Homo sapiens GN=GLYR1;sp|Q49A26|GLYR1_HUMAN Putative oxidoreductase GLYR1 OS=Homo sapiens GN=G	GLYR1;HIBDL;NP60	Q49A26	40.7681	40.4328	41.492	29.5524	28.3387	0.00918797	0.707756	NC	189270000
4318	sp|Q8IXQ4-3|GPAM1_HUMAN;sp|Q8IXQ4-2|GPAM1_HUMAN;sp|Q8IXQ4|GPAM1_HUMAN	sp|Q8IXQ4-3|GPAM1_HUMAN Isoform 3 of GPALPP motifs-containing protein 1 OS=Homo sapiens GN=GPALPP1;sp|Q8IXQ4-2|GPAM1_HUMAN Isoform 2 of GPALPP motifs-containing protein 1 OS=Homo sapiens GN=GPALPP1;sp|Q8IXQ4|GPAM1_HUMAN GPALPP motifs-containing protein 1 O	GPALPP1;KIAA1704;LSR7;AD029	Q8IXQ4	1.29917	2.17656	2.42534	1.53315	1.25169	0.231688	0.707881	NC	7454400
840	sp|O75554-2|WBP4_HUMAN;sp|O75554|WBP4_HUMAN	sp|O75554-2|WBP4_HUMAN Isoform 2 of WW domain-binding protein 4 OS=Homo sapiens GN=WBP4;sp|O75554|WBP4_HUMAN WW domain-binding protein 4 OS=Homo sapiens GN=WBP4 PE=1 SV=1	WBP4;FBP21;FNBP21	O75554	7.24326	7.59983	11.1528	5.80565	6.46314	0.173771	0.707926	NC	24632000
5651	sp|Q9BWJ5|SF3B5_HUMAN	sp|Q9BWJ5|SF3B5_HUMAN Splicing factor 3B subunit 5 OS=Homo sapiens GN=SF3B5 PE=1 SV=1	SF3B5;SF3B10	Q9BWJ5	24.7803	25.4798	23.047	17.8788	16.7213	0.00478408	0.707984	NC	403290000
2542	sp|P62841|RS15_HUMAN	sp|P62841|RS15_HUMAN 40S ribosomal protein S15 OS=Homo sapiens GN=RPS15 PE=1 SV=2	RPS15;RIG	P62841	168.441	150.938	179.536	117.734	117.827	0.0281876	0.70822	NC	7197500000
3352	sp|Q15714-2|T22D1_HUMAN	sp|Q15714-2|T22D1_HUMAN Isoform 2 of TSC22 domain family protein 1 OS=Homo sapiens GN=TSC22D1	TSC22D1;KIAA1994;TGFB1I4;TSC22;hucep-2	Q15714	6.75446	6.95113	4.73948	4.30101	4.40976	0.125711	0.708382	NC	23827000
3903	sp|Q6UB35|C1TM_HUMAN	sp|Q6UB35|C1TM_HUMAN Monofunctional C1-tetrahydrofolate synthase, mitochondrial OS=Homo sapiens GN=MTHFD1L PE=1 SV=1	MTHFD1L;FTHFSDC1	Q6UB35	200.829	210.998	227.959	148.769	153.483	0.0109797	0.708641	NC	956410000
5893	sp|Q9H3H1-4|MOD5_HUMAN;sp|Q9H3H1|MOD5_HUMAN;sp|Q9H3H1-3|MOD5_HUMAN;sp|Q9H3H1-2|MOD5_HUMAN;sp|Q9H3H1-5|MOD5_HUMAN	sp|Q9H3H1-4|MOD5_HUMAN Isoform 4 of tRNA dimethylallyltransferase, mitochondrial OS=Homo sapiens GN=TRIT1;sp|Q9H3H1|MOD5_HUMAN tRNA dimethylallyltransferase, mitochondrial OS=Homo sapiens GN=TRIT1 PE=1 SV=1;sp|Q9H3H1-3|MOD5_HUMAN Isoform 3 of tRNA dimethyl	TRIT1;IPT;MOD5	Q9H3H1	7.55634	8.21705	11.6729	5.87759	7.09011	0.164936	0.708713	NC	18994000
4964	sp|Q969V5|MUL1_HUMAN	sp|Q969V5|MUL1_HUMAN Mitochondrial ubiquitin ligase activator of NFKB 1 OS=Homo sapiens GN=MUL1 PE=1 SV=1	MUL1;C1orf166;GIDE;MAPL;MULAN;RNF218	Q969V5	48.6177	47.6924	64.1515	40.9487	34.8841	0.0879853	0.708888	NC	233880000
5315	sp|Q96RL1-3|UIMC1_HUMAN;sp|Q96RL1|UIMC1_HUMAN;sp|Q96RL1-4|UIMC1_HUMAN;sp|Q96RL1-2|UIMC1_HUMAN	sp|Q96RL1-3|UIMC1_HUMAN Isoform 3 of BRCA1-A complex subunit RAP80 OS=Homo sapiens GN=UIMC1;sp|Q96RL1|UIMC1_HUMAN BRCA1-A complex subunit RAP80 OS=Homo sapiens GN=UIMC1 PE=1 SV=2;sp|Q96RL1-4|UIMC1_HUMAN Isoform 4 of BRCA1-A complex subunit RAP80 OS=Homo sa	UIMC1;RAP80;RXRIP110	Q96RL1	0.536568	0.735202	0.701476	0.387141	0.545405	0.185856	0.708893	NC	3822400
5466	sp|Q9BQ48|RM34_HUMAN	sp|Q9BQ48|RM34_HUMAN 39S ribosomal protein L34, mitochondrial OS=Homo sapiens GN=MRPL34 PE=1 SV=1	MRPL34	Q9BQ48	12.5115	12.3756	16.0669	9.89641	9.46588	0.077297	0.709172	NC	106350000
2583	sp|P63220|RS21_HUMAN	sp|P63220|RS21_HUMAN 40S ribosomal protein S21 OS=Homo sapiens GN=RPS21 PE=1 SV=1	RPS21	P63220	397.711	407.018	452.116	293.821	300.566	0.0156374	0.70938	NC	9491200000
2151	sp|P49756|RBM25_HUMAN	sp|P49756|RBM25_HUMAN RNA-binding protein 25 OS=Homo sapiens GN=RBM25 PE=1 SV=3	RBM25;RNPC7	P49756	237.652	245.853	251.991	172.228	175.643	0.00120244	0.709462	NC	1874400000
1842	sp|P32969|RL9_HUMAN	sp|P32969|RL9_HUMAN 60S ribosomal protein L9 OS=Homo sapiens GN=RPL9 PE=1 SV=1	RPL9;OK/SW-cl.103;;RPL9P7;;RPL9P8;;RPL9P9	P32969	379.441	374.769	399.586	276.226	269.764	0.0017235	0.709817	NC	13237000000
7094	sp|Q9Y5M8|SRPRB_HUMAN	sp|Q9Y5M8|SRPRB_HUMAN Signal recognition particle receptor subunit beta OS=Homo sapiens GN=SRPRB PE=1 SV=3	SRPRB;PSEC0230	Q9Y5M8	134.685	121.135	134.861	93.9222	90.9681	0.00909952	0.709875	NC	1693500000
5772	sp|Q9GZM5|YIPF3_HUMAN	sp|Q9GZM5|YIPF3_HUMAN Protein YIPF3 OS=Homo sapiens GN=YIPF3 PE=1 SV=1	YIPF3;C6orf109;KLIP1	Q9GZM5	31.8201	30.1715	29.1004	21.9969	21.1236	0.0027515	0.710059	NC	130410000
2852	sp|Q09028-3|RBBP4_HUMAN;sp|Q09028|RBBP4_HUMAN;sp|Q09028-2|RBBP4_HUMAN;sp|Q09028-4|RBBP4_HUMAN	sp|Q09028-3|RBBP4_HUMAN Isoform 3 of Histone-binding protein RBBP4 OS=Homo sapiens GN=RBBP4;sp|Q09028|RBBP4_HUMAN Histone-binding protein RBBP4 OS=Homo sapiens GN=RBBP4 PE=1 SV=3;sp|Q09028-2|RBBP4_HUMAN Isoform 2 of Histone-binding protein RBBP4 OS=Homo sa	RBBP4;RBAP48	Q09028	75.313	78.0499	83.1142	55.8365	56.107	0.00965767	0.71007	NC	576290000
1545	sp|P18124|RL7_HUMAN	sp|P18124|RL7_HUMAN 60S ribosomal protein L7 OS=Homo sapiens GN=RPL7 PE=1 SV=1	RPL7	P18124	1141.37	1135.52	1158.45	825.611	800.624	0.0048314	0.710077	NC	29908000000
6782	sp|Q9ULJ6|ZMIZ1_HUMAN;sp|Q9ULJ6-2|ZMIZ1_HUMAN	sp|Q9ULJ6|ZMIZ1_HUMAN Zinc finger MIZ domain-containing protein 1 OS=Homo sapiens GN=ZMIZ1 PE=1 SV=3;sp|Q9ULJ6-2|ZMIZ1_HUMAN Isoform 2 of Zinc finger MIZ domain-containing protein 1 OS=Homo sapiens GN=ZMIZ1	ZMIZ1;KIAA1224;RAI17;ZIMP10	Q9ULJ6	15.368	16.1531	16.804	11.3033	11.5734	0.00447414	0.710088	NC	113540000
6406	sp|Q9NYK5|RM39_HUMAN;sp|Q9NYK5-2|RM39_HUMAN	sp|Q9NYK5|RM39_HUMAN 39S ribosomal protein L39, mitochondrial OS=Homo sapiens GN=MRPL39 PE=1 SV=3;sp|Q9NYK5-2|RM39_HUMAN Isoform 2 of 39S ribosomal protein L39, mitochondrial OS=Homo sapiens GN=MRPL39	MRPL39;C21orf92;MRPL5;RPML5;MSTP003;PRED22	Q9NYK5	79.0009	76.7165	81.4284	56.7321	55.6007	0.0012427	0.71053	NC	493000000
3804	sp|Q6IN85-2|P4R3A_HUMAN;sp|Q6IN85|P4R3A_HUMAN;sp|Q6IN85-4|P4R3A_HUMAN;sp|Q6IN85-5|P4R3A_HUMAN	sp|Q6IN85-2|P4R3A_HUMAN Isoform 2 of Serine/threonine-protein phosphatase 4 regulatory subunit 3A OS=Homo sapiens GN=PPP4R3A;sp|Q6IN85|P4R3A_HUMAN Serine/threonine-protein phosphatase 4 regulatory subunit 3A OS=Homo sapiens GN=PPP4R3A PE=1 SV=1;sp|Q6IN85-4	PPP4R3A;KIAA2010;PP4R3A;SMEK1;MSTP033	Q6IN85	56.3364	54.1794	62.0293	41.8297	39.9125	0.0111951	0.710616	NC	179770000
3889	sp|Q6PKG0|LARP1_HUMAN;sp|Q6PKG0-3|LARP1_HUMAN	sp|Q6PKG0|LARP1_HUMAN La-related protein 1 OS=Homo sapiens GN=LARP1 PE=1 SV=2;sp|Q6PKG0-3|LARP1_HUMAN Isoform 2 of La-related protein 1 OS=Homo sapiens GN=LARP1	LARP1;KIAA0731;LARP	Q6PKG0	514.35	499.244	461.029	347.382	351.468	0.0112379	0.710876	NC	2257500000
3010	sp|Q13451|FKBP5_HUMAN	sp|Q13451|FKBP5_HUMAN Peptidyl-prolyl cis-trans isomerase FKBP5 OS=Homo sapiens GN=FKBP5 PE=1 SV=2	FKBP5;AIG6;FKBP51	Q13451	32.2261	31.5279	27.2484	21.2975	21.8435	0.0271506	0.711096	NC	131350000
3706	sp|Q5VSG8|MANEL_HUMAN;sp|Q5VSG8-3|MANEL_HUMAN	sp|Q5VSG8|MANEL_HUMAN Glycoprotein endo-alpha-1,2-mannosidase-like protein OS=Homo sapiens GN=MANEAL PE=2 SV=1;sp|Q5VSG8-3|MANEL_HUMAN Isoform 3 of Glycoprotein endo-alpha-1,2-mannosidase-like protein OS=Homo sapiens GN=MANEAL	MANEAL	Q5VSG8	8.56302	8.79965	10.7481	6.49747	6.83418	0.0529816	0.711381	NC	34948000
1942	sp|P39023|RL3_HUMAN	sp|P39023|RL3_HUMAN 60S ribosomal protein L3 OS=Homo sapiens GN=RPL3 PE=1 SV=2	RPL3;OK/SW-cl.32	P39023	1246.19	1219.88	1252.84	884.428	879.302	0.000413886	0.71139	NC	30204000000
2201	sp|P50914|RL14_HUMAN	sp|P50914|RL14_HUMAN 60S ribosomal protein L14 OS=Homo sapiens GN=RPL14 PE=1 SV=4	RPL14	P50914	108.667	123.49	144.582	83.9383	94.7339	0.0585705	0.71139	NC	5800000000
2135	sp|P49590-2|SYHM_HUMAN;sp|P49590|SYHM_HUMAN	sp|P49590-2|SYHM_HUMAN Isoform 2 of Probable histidine--tRNA ligase, mitochondrial OS=Homo sapiens GN=HARS2;sp|P49590|SYHM_HUMAN Probable histidine--tRNA ligase, mitochondrial OS=Homo sapiens GN=HARS2 PE=1 SV=1	HARS2;HARSL;HARSR;HO3	P49590	36.2253	38.4098	53.7466	31.0764	29.8446	0.153135	0.711796	NC	101810000
5125	sp|Q96FV9|THOC1_HUMAN	sp|Q96FV9|THOC1_HUMAN THO complex subunit 1 OS=Homo sapiens GN=THOC1 PE=1 SV=1	THOC1;HPR1	Q96FV9	34.6802	34.7385	40.4924	24.7883	27.3707	0.0199962	0.711835	NC	111790000
4315	sp|Q8IXM3|RM41_HUMAN	sp|Q8IXM3|RM41_HUMAN 39S ribosomal protein L41, mitochondrial OS=Homo sapiens GN=MRPL41 PE=1 SV=1	MRPL41;BMRP;MRPL27;RPML27;PIG3	Q8IXM3	25.6758	21.7367	23.7488	17.6803	16.0916	0.0160305	0.711875	NC	81611000
2053	sp|P46779|RL28_HUMAN;sp|P46779-2|RL28_HUMAN;sp|P46779-3|RL28_HUMAN;sp|P46779-4|RL28_HUMAN;sp|P46779-5|RL28_HUMAN	sp|P46779|RL28_HUMAN 60S ribosomal protein L28 OS=Homo sapiens GN=RPL28 PE=1 SV=3;sp|P46779-2|RL28_HUMAN Isoform 2 of 60S ribosomal protein L28 OS=Homo sapiens GN=RPL28;sp|P46779-3|RL28_HUMAN Isoform 3 of 60S ribosomal protein L28 OS=Homo sapiens GN=RPL28;	RPL28	P46779	495.019	484.564	479.513	346.97	345.503	0.000822132	0.711885	NC	16343000000
2785	sp|Q05519-2|SRS11_HUMAN;sp|Q05519|SRS11_HUMAN	sp|Q05519-2|SRS11_HUMAN Isoform 2 of Serine/arginine-rich splicing factor 11 OS=Homo sapiens GN=SRSF11;sp|Q05519|SRS11_HUMAN Serine/arginine-rich splicing factor 11 OS=Homo sapiens GN=SRSF11 PE=1 SV=1	SRSF11;SFRS11	Q05519	146.173	142.803	137.82	107.092	95.4776	0.0547916	0.711943	NC	788060000
713	sp|O60573-2|IF4E2_HUMAN;sp|O60573|IF4E2_HUMAN	sp|O60573-2|IF4E2_HUMAN Isoform 2 of Eukaryotic translation initiation factor 4E type 2 OS=Homo sapiens GN=EIF4E2;sp|O60573|IF4E2_HUMAN Eukaryotic translation initiation factor 4E type 2 OS=Homo sapiens GN=EIF4E2 PE=1 SV=1	EIF4E2;EIF4EL3	O60573	51.4079	45.3374	41.0125	31.8839	33.5562	0.0406495	0.712556	NC	340250000
6310	sp|Q9NVS2|RT18A_HUMAN;sp|Q9NVS2-2|RT18A_HUMAN	sp|Q9NVS2|RT18A_HUMAN 39S ribosomal protein S18a, mitochondrial OS=Homo sapiens GN=MRPS18A PE=1 SV=1;sp|Q9NVS2-2|RT18A_HUMAN Isoform 2 of 39S ribosomal protein S18a, mitochondrial OS=Homo sapiens GN=MRPS18A	MRPS18A	Q9NVS2	34.502	39.5257	35.6346	25.1418	26.9598	0.0102097	0.712664	NC	336750000
3896	sp|Q6RFH5-2|WDR74_HUMAN;sp|Q6RFH5|WDR74_HUMAN	sp|Q6RFH5-2|WDR74_HUMAN Isoform 2 of WD repeat-containing protein 74 OS=Homo sapiens GN=WDR74;sp|Q6RFH5|WDR74_HUMAN WD repeat-containing protein 74 OS=Homo sapiens GN=WDR74 PE=1 SV=1	WDR74;NSA1	Q6RFH5	26.3592	21.5398	24.9092	17.7699	16.8222	0.0301973	0.712669	NC	85518000
5647	sp|Q9BWF3|RBM4_HUMAN;sp|Q9BQ04|RBM4B_HUMAN;sp|Q9BWF3-4|RBM4_HUMAN;sp|Q9BWF3-3|RBM4_HUMAN;sp|Q9BWF3-2|RBM4_HUMAN	sp|Q9BWF3|RBM4_HUMAN RNA-binding protein 4 OS=Homo sapiens GN=RBM4 PE=1 SV=1;sp|Q9BQ04|RBM4B_HUMAN RNA-binding protein 4B OS=Homo sapiens GN=RBM4B PE=1 SV=1;sp|Q9BWF3-4|RBM4_HUMAN Isoform 4 of RNA-binding protein 4 OS=Homo sapiens GN=RBM4;sp|Q9BWF3-3|RBM4_	RBM4;RBM4A	Q9BWF3	194.983	171.586	183.344	138.609	122.7	0.0263293	0.712775	NC	1337100000
3568	sp|Q58FF6|H90B4_HUMAN	sp|Q58FF6|H90B4_HUMAN Putative heat shock protein HSP 90-beta 4 OS=Homo sapiens GN=HSP90AB4P PE=5 SV=1	HSP90AB4P	Q58FF6	12.9522	12.6518	13.2069	9.18491	9.259	0.00118521	0.712836	NC	57230000
500	sp|O15235|RT12_HUMAN	sp|O15235|RT12_HUMAN 28S ribosomal protein S12, mitochondrial OS=Homo sapiens GN=MRPS12 PE=1 SV=1	MRPS12;RPMS12;RPSM12	O15235	35.217	31.3047	23.2317	21.6795	20.9796	0.134038	0.712938	NC	131780000
7150	sp|Q9Y6D0|SELK_HUMAN	sp|Q9Y6D0|SELK_HUMAN Selenoprotein K OS=Homo sapiens GN=SELENOK PE=1 SV=3	SELENOK;SELK;HSPC030;HSPC297	Q9Y6D0	16.6573	14.656	13.7964	11.1268	10.3148	0.0236581	0.71298	NC	76818000
5693	sp|Q9BY50|SC11C_HUMAN	sp|Q9BY50|SC11C_HUMAN Signal peptidase complex catalytic subunit SEC11C OS=Homo sapiens GN=SEC11C PE=1 SV=3	SEC11C;SEC11L3;SPC21;SPCS4C	Q9BY50	4.10952	4.97069	6.11625	2.93122	4.29426	0.227159	0.713207	NC	20695000
4162	sp|Q86UU0-3|BCL9L_HUMAN;sp|Q86UU0-4|BCL9L_HUMAN;sp|Q86UU0-2|BCL9L_HUMAN;sp|Q86UU0|BCL9L_HUMAN	sp|Q86UU0-3|BCL9L_HUMAN Isoform 3 of B-cell CLL/lymphoma 9-like protein OS=Homo sapiens GN=BCL9L;sp|Q86UU0-4|BCL9L_HUMAN Isoform 4 of B-cell CLL/lymphoma 9-like protein OS=Homo sapiens GN=BCL9L;sp|Q86UU0-2|BCL9L_HUMAN Isoform 2 of B-cell CLL/lymphoma 9-lik	BCL9L;DLNB11	Q86UU0	13.1176	13.9787	12.9517	9.30237	9.74238	0.00220248	0.713324	NC	69411000
6814	sp|Q9UMY1|NOL7_HUMAN;sp|Q9UMY1-2|NOL7_HUMAN	sp|Q9UMY1|NOL7_HUMAN Nucleolar protein 7 OS=Homo sapiens GN=NOL7 PE=1 SV=2;sp|Q9UMY1-2|NOL7_HUMAN Isoform 2 of Nucleolar protein 7 OS=Homo sapiens GN=NOL7	NOL7;C6orf90;NOP27	Q9UMY1	79.9077	84.2365	116.986	66.07	67.6298	0.148091	0.713369	NC	163460000
6096	sp|Q9HCS7|SYF1_HUMAN	sp|Q9HCS7|SYF1_HUMAN Pre-mRNA-splicing factor SYF1 OS=Homo sapiens GN=XAB2 PE=1 SV=2	XAB2;HCNP;KIAA1177;SYF1;PP3898	Q9HCS7	19.3093	17.3833	20.3777	13.9196	13.2249	0.015815	0.713452	NC	89126000
871	sp|O75822|EIF3J_HUMAN;sp|O75822-3|EIF3J_HUMAN;sp|O75822-2|EIF3J_HUMAN	sp|O75822|EIF3J_HUMAN Eukaryotic translation initiation factor 3 subunit J OS=Homo sapiens GN=EIF3J PE=1 SV=2;sp|O75822-3|EIF3J_HUMAN Isoform 3 of Eukaryotic translation initiation factor 3 subunit J OS=Homo sapiens GN=EIF3J;sp|O75822-2|EIF3J_HUMAN Isoform	EIF3J;EIF3S1;PRO0391	O75822	184.253	187.699	158.564	125.413	127.016	0.0306111	0.713725	NC	2070300000
2510	sp|P62269|RS18_HUMAN	sp|P62269|RS18_HUMAN 40S ribosomal protein S18 OS=Homo sapiens GN=RPS18 PE=1 SV=3	RPS18;D6S218E	P62269	896.881	928.868	1007.02	658.85	689.273	0.00697538	0.713855	NC	15338000000
410	sp|O14678|ABCD4_HUMAN	sp|O14678|ABCD4_HUMAN ATP-binding cassette sub-family D member 4 OS=Homo sapiens GN=ABCD4 PE=1 SV=1	ABCD4;PXMP1L	O14678	1.71017	1.89877	2.6332	1.36794	1.60382	0.160321	0.714122	NC	5637800
4261	sp|Q8IV50|LYSM2_HUMAN;sp|Q96S90|LYSM1_HUMAN	sp|Q8IV50|LYSM2_HUMAN LysM and putative peptidoglycan-binding domain-containing protein 2 OS=Homo sapiens GN=LYSMD2 PE=1 SV=1;sp|Q96S90|LYSM1_HUMAN LysM and putative peptidoglycan-binding domain-containing protein 1 OS=Homo sapiens GN=LYSMD1 PE=1 SV=1	LYSMD2	Q8IV50	5.32846	4.11768	4.18554	3.27384	3.21638	0.0797886	0.71417	NC	6080400
4426	sp|Q8N490-2|PNKD_HUMAN	sp|Q8N490-2|PNKD_HUMAN Isoform 2 of Probable hydrolase PNKD OS=Homo sapiens GN=PNKD	PNKD;KIAA1184;MR1;TAHCCP2;FKSG19;UNQ2491/PRO5778	Q8N490	6.95002	6.64065	7.18335	4.81107	5.08143	0.00284112	0.714294	NC	49740000
5995	sp|Q9H8K7|CJ088_HUMAN	sp|Q9H8K7|CJ088_HUMAN Uncharacterized protein C10orf88 OS=Homo sapiens GN=C10orf88 PE=1 SV=2	C10orf88	Q9H8K7	7.52521	7.18434	9.38749	5.82943	5.64551	0.0761751	0.714296	NC	19856000
5089	sp|Q96EK5|KBP_HUMAN	sp|Q96EK5|KBP_HUMAN KIF1-binding protein OS=Homo sapiens GN=KIF1BP PE=1 SV=1	KIF1BP;KBP;KIAA1279	Q96EK5	226.329	223.016	238.953	162.482	165.295	0.00325739	0.714322	NC	1597700000
3040	sp|Q13573|SNW1_HUMAN	sp|Q13573|SNW1_HUMAN SNW domain-containing protein 1 OS=Homo sapiens GN=SNW1 PE=1 SV=1	SNW1;SKIIP;SKIP	Q13573	165.655	171.941	176.977	125.38	119.742	0.00175084	0.714539	NC	867110000
2552	sp|P62888|RL30_HUMAN	sp|P62888|RL30_HUMAN 60S ribosomal protein L30 OS=Homo sapiens GN=RPL30 PE=1 SV=2	RPL30	P62888	339.065	326.954	367.806	251.815	240.694	0.007365	0.714592	NC	7934600000
4780	sp|Q8WW12|PCNP_HUMAN;sp|Q8WW12-2|PCNP_HUMAN	sp|Q8WW12|PCNP_HUMAN PEST proteolytic signal-containing nuclear protein OS=Homo sapiens GN=PCNP PE=1 SV=2;sp|Q8WW12-2|PCNP_HUMAN Isoform 2 of PEST proteolytic signal-containing nuclear protein OS=Homo sapiens GN=PCNP	PCNP	Q8WW12	193.499	207.758	176.409	136.633	138.57	0.0250393	0.714608	NC	1337300000
4048	sp|Q7Z2Z2-2|EFL1_HUMAN;sp|Q7Z2Z2|EFL1_HUMAN	sp|Q7Z2Z2-2|EFL1_HUMAN Isoform 2 of Elongation factor-like GTPase 1 OS=Homo sapiens GN=EFL1;sp|Q7Z2Z2|EFL1_HUMAN Elongation factor-like GTPase 1 OS=Homo sapiens GN=EFL1 PE=1 SV=2	EFL1;EFTUD1;FAM42A	Q7Z2Z2	237.517	231.987	237.147	167.994	168.673	0.000481553	0.714639	NC	1066400000
608	sp|O43670-2|ZN207_HUMAN;sp|O43670|ZN207_HUMAN;sp|O43670-4|ZN207_HUMAN;sp|O43670-3|ZN207_HUMAN	sp|O43670-2|ZN207_HUMAN Isoform 2 of BUB3-interacting and GLEBS motif-containing protein ZNF207 OS=Homo sapiens GN=ZNF207;sp|O43670|ZN207_HUMAN BUB3-interacting and GLEBS motif-containing protein ZNF207 OS=Homo sapiens GN=ZNF207 PE=1 SV=1;sp|O43670-4|ZN207	ZNF207;BUGZ	O43670	17.0622	18.2517	17.6971	13.3576	11.901	0.0500174	0.714716	NC	173430000
2298	sp|P53582|MAP11_HUMAN	sp|P53582|MAP11_HUMAN Methionine aminopeptidase 1 OS=Homo sapiens GN=METAP1 PE=1 SV=2	METAP1;KIAA0094	P53582	108.698	115.959	118.78	81.0694	82.5782	0.00590078	0.714749	NC	692740000
1967	sp|P41214|EIF2D_HUMAN;sp|P41214-2|EIF2D_HUMAN	sp|P41214|EIF2D_HUMAN Eukaryotic translation initiation factor 2D OS=Homo sapiens GN=EIF2D PE=1 SV=3;sp|P41214-2|EIF2D_HUMAN Isoform 2 of Eukaryotic translation initiation factor 2D OS=Homo sapiens GN=EIF2D	EIF2D;HCA56;LGTN	P41214	80.5979	81.086	74.2725	54.2802	58.1679	0.00550658	0.714844	NC	361480000
3070	sp|Q13772|NCOA4_HUMAN;sp|Q13772-3|NCOA4_HUMAN;sp|Q13772-4|NCOA4_HUMAN	sp|Q13772|NCOA4_HUMAN Nuclear receptor coactivator 4 OS=Homo sapiens GN=NCOA4 PE=1 SV=1;sp|Q13772-3|NCOA4_HUMAN Isoform 3 of Nuclear receptor coactivator 4 OS=Homo sapiens GN=NCOA4;sp|Q13772-4|NCOA4_HUMAN Isoform 4 of Nuclear receptor coactivator 4 OS=Homo	NCOA4;ARA70;ELE1;RFG	Q13772	12.0268	12.4884	15.8295	9.05835	10.1739	0.0707791	0.715049	NC	26097000
1390	sp|P11387|TOP1_HUMAN	sp|P11387|TOP1_HUMAN DNA topoisomerase 1 OS=Homo sapiens GN=TOP1 PE=1 SV=2	TOP1	P11387	450.899	441.585	374.734	304.803	299.471	0.0361556	0.715276	NC	2569000000
335	sp|O00410|IPO5_HUMAN;sp|O00410-3|IPO5_HUMAN;sp|O00410-2|IPO5_HUMAN	sp|O00410|IPO5_HUMAN Importin-5 OS=Homo sapiens GN=IPO5 PE=1 SV=4;sp|O00410-3|IPO5_HUMAN Isoform 3 of Importin-5 OS=Homo sapiens GN=IPO5;sp|O00410-2|IPO5_HUMAN Isoform 2 of Importin-5 OS=Homo sapiens GN=IPO5	IPO5;KPNB3;RANBP5	O00410	443.997	429.109	413.264	295.495	317.94	0.0098697	0.715309	NC	5838500000
3126	sp|Q14197|ICT1_HUMAN	sp|Q14197|ICT1_HUMAN Peptidyl-tRNA hydrolase ICT1, mitochondrial OS=Homo sapiens GN=MRPL58 PE=1 SV=1	MRPL58;DS1;ICT1	Q14197	99.791	93.1557	110.321	71.3292	73.3497	0.0251941	0.7156	NC	364970000
1949	sp|P40189|IL6RB_HUMAN;sp|P40189-3|IL6RB_HUMAN	sp|P40189|IL6RB_HUMAN Interleukin-6 receptor subunit beta OS=Homo sapiens GN=IL6ST PE=1 SV=2;sp|P40189-3|IL6RB_HUMAN Isoform 3 of Interleukin-6 receptor subunit beta OS=Homo sapiens GN=IL6ST	IL6ST	P40189	35.1449	50.7513	39.6752	29.0115	30.9012	0.118987	0.71568	NC	186490000
4207	sp|Q86X02|CDR2L_HUMAN	sp|Q86X02|CDR2L_HUMAN Cerebellar degeneration-related protein 2-like OS=Homo sapiens GN=CDR2L PE=1 SV=2	CDR2L;HUMPPA	Q86X02	5.22402	5.27086	6.40021	4.32685	3.73485	0.0462143	0.715743	NC	18893000
6277	sp|Q9NV35|NUD15_HUMAN	sp|Q9NV35|NUD15_HUMAN Nucleotide triphosphate diphosphatase NUDT15 OS=Homo sapiens GN=NUDT15 PE=1 SV=1	NUDT15;MTH2	Q9NV35	5.72951	4.56236	6.47135	4.60435	3.39597	0.166277	0.715881	NC	52027000
2077	sp|P48060-2|GLIP1_HUMAN;sp|P48060|GLIP1_HUMAN	sp|P48060-2|GLIP1_HUMAN Isoform 2 of Glioma pathogenesis-related protein 1 OS=Homo sapiens GN=GLIPR1;sp|P48060|GLIP1_HUMAN Glioma pathogenesis-related protein 1 OS=Homo sapiens GN=GLIPR1 PE=1 SV=3	GLIPR1;GLIPR;RTVP1	P48060	1.61602	1.54068	1.10506	0.882167	1.15204	0.151682	0.715975	NC	72988000
6747	sp|Q9UKV3-5|ACINU_HUMAN;sp|Q9UKV3|ACINU_HUMAN;sp|Q9UKV3-3|ACINU_HUMAN;sp|Q9UKV3-2|ACINU_HUMAN	sp|Q9UKV3-5|ACINU_HUMAN Isoform 4 of Apoptotic chromatin condensation inducer in the nucleus OS=Homo sapiens GN=ACIN1;sp|Q9UKV3|ACINU_HUMAN Apoptotic chromatin condensation inducer in the nucleus OS=Homo sapiens GN=ACIN1 PE=1 SV=2;sp|Q9UKV3-3|ACINU_HUMAN I	ACIN1;ACINUS;KIAA0670	Q9UKV3	302.096	290.355	303.038	215.004	212.446	0.00109747	0.716005	NC	1507600000
4419	sp|Q8N3Z3-3|GTPB8_HUMAN;sp|Q8N3Z3-2|GTPB8_HUMAN;sp|Q8N3Z3|GTPB8_HUMAN	sp|Q8N3Z3-3|GTPB8_HUMAN Isoform 3 of GTP-binding protein 8 OS=Homo sapiens GN=GTPBP8;sp|Q8N3Z3-2|GTPB8_HUMAN Isoform 2 of GTP-binding protein 8 OS=Homo sapiens GN=GTPBP8;sp|Q8N3Z3|GTPB8_HUMAN GTP-binding protein 8 OS=Homo sapiens GN=GTPBP8 PE=2 SV=1	GTPBP8	Q8N3Z3	14.7017	14.1712	18.9609	11.6368	11.1969	0.0932958	0.716032	NC	25497000
711	sp|O60565|GREM1_HUMAN	sp|O60565|GREM1_HUMAN Gremlin-1 OS=Homo sapiens GN=GREM1 PE=1 SV=1	GREM1;CKTSF1B1;DAND2;DRM;PIG2	O60565	5.00432	5.12721	10.4349	5.09708	4.72147	0.390539	0.716111	NC	221120000
2808	sp|Q07020|RL18_HUMAN;sp|Q07020-2|RL18_HUMAN	sp|Q07020|RL18_HUMAN 60S ribosomal protein L18 OS=Homo sapiens GN=RPL18 PE=1 SV=2;sp|Q07020-2|RL18_HUMAN Isoform 2 of 60S ribosomal protein L18 OS=Homo sapiens GN=RPL18	RPL18	Q07020	404.478	405.158	525.862	316.696	320.906	0.0882129	0.716139	NC	8624600000
5489	sp|Q9BQP7|MGME1_HUMAN	sp|Q9BQP7|MGME1_HUMAN Mitochondrial genome maintenance exonuclease 1 OS=Homo sapiens GN=MGME1 PE=1 SV=1	MGME1;C20orf72;DDK1	Q9BQP7	16.2626	17.6917	14.8533	11.6298	11.6723	0.0299962	0.716142	NC	63457000
1827	sp|P31942|HNRH3_HUMAN;sp|P31942-3|HNRH3_HUMAN;sp|P31942-2|HNRH3_HUMAN;sp|P31942-4|HNRH3_HUMAN	sp|P31942|HNRH3_HUMAN Heterogeneous nuclear ribonucleoprotein H3 OS=Homo sapiens GN=HNRNPH3 PE=1 SV=2;sp|P31942-3|HNRH3_HUMAN Isoform 3 of Heterogeneous nuclear ribonucleoprotein H3 OS=Homo sapiens GN=HNRNPH3;sp|P31942-2|HNRH3_HUMAN Isoform 2 of Heterogene	HNRNPH3;HNRPH3	P31942	186.54	199.429	222.106	146.464	143.887	0.0295715	0.716238	NC	2796200000
407	sp|O14657|TOR1B_HUMAN	sp|O14657|TOR1B_HUMAN Torsin-1B OS=Homo sapiens GN=TOR1B PE=1 SV=2	TOR1B;DQ1;FKSG18	O14657	18.0711	18.1879	21.1919	13.3121	14.1217	0.022987	0.716274	NC	87532000
973	sp|O95163|ELP1_HUMAN	sp|O95163|ELP1_HUMAN Elongator complex protein 1 OS=Homo sapiens GN=IKBKAP PE=1 SV=3	ELP1;IKAP;IKBKAP	O95163	105.475	99.6885	120.818	77.5956	78.0688	0.0391962	0.716286	NC	515470000
2468	sp|P61353|RL27_HUMAN	sp|P61353|RL27_HUMAN 60S ribosomal protein L27 OS=Homo sapiens GN=RPL27 PE=1 SV=2	RPL27	P61353	543.244	535.07	524.774	382.325	383.192	0.00116326	0.71629	NC	15166000000
6303	sp|Q9NVM9|INT13_HUMAN;sp|Q9NVM9-2|INT13_HUMAN	sp|Q9NVM9|INT13_HUMAN Integrator complex subunit 13 OS=Homo sapiens GN=INTS13 PE=1 SV=2;sp|Q9NVM9-2|INT13_HUMAN Isoform 2 of Integrator complex subunit 13 OS=Homo sapiens GN=INTS13	INTS13;ASUN;C12orf11;GCT1	Q9NVM9	36.0313	37.3624	47.7188	29.3821	28.4661	0.0881099	0.716459	NC	156150000
1704	sp|P26373|RL13_HUMAN;sp|P26373-2|RL13_HUMAN	sp|P26373|RL13_HUMAN 60S ribosomal protein L13 OS=Homo sapiens GN=RPL13 PE=1 SV=4;sp|P26373-2|RL13_HUMAN Isoform 2 of 60S ribosomal protein L13 OS=Homo sapiens GN=RPL13	RPL13;BBC1;OK/SW-cl.46	P26373	707.408	679.203	622.624	489.065	470.644	0.0101775	0.716473	NC	18281000000
5171	sp|Q96HQ2|C2AIL_HUMAN;sp|Q96HQ2-2|C2AIL_HUMAN	sp|Q96HQ2|C2AIL_HUMAN CDKN2AIP N-terminal-like protein OS=Homo sapiens GN=CDKN2AIPNL PE=1 SV=1;sp|Q96HQ2-2|C2AIL_HUMAN Isoform 2 of CDKN2AIP N-terminal-like protein OS=Homo sapiens GN=CDKN2AIPNL	CDKN2AIPNL	Q96HQ2	3.36764	4.82905	3.16537	2.21114	3.2165	0.244155	0.716548	NC	6593100
1509	sp|P16989-2|YBOX3_HUMAN	sp|P16989-2|YBOX3_HUMAN Isoform 2 of Y-box-binding protein 3 OS=Homo sapiens GN=YBX3	YBX3;CSDA;DBPA	P16989	12.2961	9.00052	6.87368	7.33965	6.12019	0.230127	0.716704	NC	22836000
1468	sp|P15170-2|ERF3A_HUMAN;sp|P15170-3|ERF3A_HUMAN;sp|P15170|ERF3A_HUMAN	sp|P15170-2|ERF3A_HUMAN Isoform 2 of Eukaryotic peptide chain release factor GTP-binding subunit ERF3A OS=Homo sapiens GN=GSPT1;sp|P15170-3|ERF3A_HUMAN Isoform 3 of Eukaryotic peptide chain release factor GTP-binding subunit ERF3A OS=Homo sapiens GN=GSPT1;	GSPT1;ERF3A	P15170	546.199	533.21	547.88	388.492	389.106	0.000868751	0.716773	NC	3870300000
7104	sp|Q9Y5U2-2|TSSC4_HUMAN;sp|Q9Y5U2|TSSC4_HUMAN	sp|Q9Y5U2-2|TSSC4_HUMAN Isoform 2 of Protein TSSC4 OS=Homo sapiens GN=TSSC4;sp|Q9Y5U2|TSSC4_HUMAN Protein TSSC4 OS=Homo sapiens GN=TSSC4 PE=1 SV=3	TSSC4	Q9Y5U2	9.00445	10.0046	15.9067	8.78027	7.9117	0.263821	0.717097	NC	76428000
4936	sp|Q93073-2|SBP2L_HUMAN;sp|Q93073|SBP2L_HUMAN	sp|Q93073-2|SBP2L_HUMAN Isoform 2 of Selenocysteine insertion sequence-binding protein 2-like OS=Homo sapiens GN=SECISBP2L;sp|Q93073|SBP2L_HUMAN Selenocysteine insertion sequence-binding protein 2-like OS=Homo sapiens GN=SECISBP2L PE=1 SV=3	SECISBP2L;KIAA0256	Q93073	6.56612	7.31139	8.6468	5.28766	5.48056	0.0698719	0.717106	NC	22262000
5032	sp|Q96C36|P5CR2_HUMAN	sp|Q96C36|P5CR2_HUMAN Pyrroline-5-carboxylate reductase 2 OS=Homo sapiens GN=PYCR2 PE=1 SV=1	PYCR2	Q96C36	45.9831	46.6623	43.0995	33.4843	31.4162	0.00465332	0.717159	NC	219240000
4986	sp|Q96AE4-2|FUBP1_HUMAN	sp|Q96AE4-2|FUBP1_HUMAN Isoform 2 of Far upstream element-binding protein 1 OS=Homo sapiens GN=FUBP1	FUBP1	Q96AE4	4.12328	4.44074	4.71838	3.14023	3.21199	0.0153017	0.717366	NC	115420000
6940	sp|Q9Y2R9|RT07_HUMAN	sp|Q9Y2R9|RT07_HUMAN 28S ribosomal protein S7, mitochondrial OS=Homo sapiens GN=MRPS7 PE=1 SV=2	MRPS7	Q9Y2R9	73.2942	76.0297	60.5646	47.9903	52.3926	0.039222	0.717402	NC	480090000
1319	sp|P09874|PARP1_HUMAN	sp|P09874|PARP1_HUMAN Poly [ADP-ribose] polymerase 1 OS=Homo sapiens GN=PARP1 PE=1 SV=4	PARP1;ADPRT;PPOL	P09874	448.756	436.549	437.732	325.593	307.315	0.0221011	0.717562	NC	2637600000
1214	sp|P06746|DPOLB_HUMAN	sp|P06746|DPOLB_HUMAN DNA polymerase beta OS=Homo sapiens GN=POLB PE=1 SV=3	POLB	P06746	51.5117	50.5768	58.3623	39.1428	37.6305	0.0186735	0.717728	NC	329770000
3414	sp|Q16626|MEA1_HUMAN	sp|Q16626|MEA1_HUMAN Male-enhanced antigen 1 OS=Homo sapiens GN=MEA1 PE=1 SV=2	MEA1;MEA	Q16626	4.6335	4.75236	4.15649	3.07152	3.4095	0.0171264	0.717861	NC	22557000
6605	sp|Q9UFC0|LRWD1_HUMAN	sp|Q9UFC0|LRWD1_HUMAN Leucine-rich repeat and WD repeat-containing protein 1 OS=Homo sapiens GN=LRWD1 PE=1 SV=2	LRWD1;CENP-33;ORCA	Q9UFC0	0.746386	0.817384	0.849495	0.418297	0.737136	0.383823	0.718176	NC	13108000
4618	sp|Q8NI60|COQ8A_HUMAN;sp|Q8NI60-3|COQ8A_HUMAN	sp|Q8NI60|COQ8A_HUMAN Atypical kinase COQ8A, mitochondrial OS=Homo sapiens GN=COQ8A PE=1 SV=1;sp|Q8NI60-3|COQ8A_HUMAN Isoform 3 of Atypical kinase COQ8A, mitochondrial OS=Homo sapiens GN=COQ8A	COQ8A;ADCK3;CABC1;PP265	Q8NI60	14.796	8.30347	16.1954	8.00152	10.8136	0.282777	0.718227	NC	35554000
5465	sp|Q9BQ39|DDX50_HUMAN	sp|Q9BQ39|DDX50_HUMAN ATP-dependent RNA helicase DDX50 OS=Homo sapiens GN=DDX50 PE=1 SV=1	DDX50	Q9BQ39	66.286	67.8402	66.77	49.0504	47.1672	0.0100929	0.718413	NC	282450000
1828	sp|P31943|HNRH1_HUMAN	sp|P31943|HNRH1_HUMAN Heterogeneous nuclear ribonucleoprotein H OS=Homo sapiens GN=HNRNPH1 PE=1 SV=4	HNRNPH1;HNRPH;HNRPH1	P31943	385.599	392.711	452.576	295.436	294.285	0.0321473	0.718654	NC	10566000000
1137	sp|P02656|APOC3_HUMAN	sp|P02656|APOC3_HUMAN Apolipoprotein C-III OS=Homo sapiens GN=APOC3 PE=1 SV=1	APOC3	P02656	4.48959	4.36663	5.06834	3.25505	3.41634	0.0176098	0.718664	NC	21047000
6279	sp|Q9NV66|TYW1_HUMAN;sp|Q6NUM6-2|TYW1B_HUMAN;sp|Q6NUM6|TYW1B_HUMAN	sp|Q9NV66|TYW1_HUMAN S-adenosyl-L-methionine-dependent tRNA 4-demethylwyosine synthase OS=Homo sapiens GN=TYW1 PE=2 SV=2;sp|Q6NUM6-2|TYW1B_HUMAN Isoform 2 of S-adenosyl-L-methionine-dependent tRNA 4-demethylwyosine synthase OS=Homo sapiens GN=TYW1B;sp|Q6NU	TYW1;RSAFD1	Q9NV66	3.24494	3.46526	5.04102	2.6934	2.93727	0.186526	0.718734	NC	25731000
4603	sp|Q8NG68|TTL_HUMAN	sp|Q8NG68|TTL_HUMAN Tubulin--tyrosine ligase OS=Homo sapiens GN=TTL PE=1 SV=2	TTL	Q8NG68	3.23411	3.45496	5.22532	2.48506	3.22516	0.226413	0.718906	NC	14626000
2864	sp|Q10469|MGAT2_HUMAN	sp|Q10469|MGAT2_HUMAN Alpha-1,6-mannosyl-glycoprotein 2-beta-N-acetylglucosaminyltransferase OS=Homo sapiens GN=MGAT2 PE=1 SV=1	MGAT2	Q10469	22.863	24.8795	28.1212	17.5996	18.7613	0.0321624	0.718938	NC	146540000
1015	sp|O95399|UTS2_HUMAN;sp|O95399-2|UTS2_HUMAN	sp|O95399|UTS2_HUMAN Urotensin-2 OS=Homo sapiens GN=UTS2 PE=1 SV=1;sp|O95399-2|UTS2_HUMAN Isoform 2 of Urotensin-2 OS=Homo sapiens GN=UTS2	UTS2;UNQ525/PRO1068	O95399	272.84	303.861	339.164	217.203	221.797	0.0446779	0.718992	NC	7776600000
2050	sp|P46776|RL27A_HUMAN	sp|P46776|RL27A_HUMAN 60S ribosomal protein L27a OS=Homo sapiens GN=RPL27A PE=1 SV=2	RPL27A	P46776	141.52	121.982	112.778	96.0453	84.3227	0.0418566	0.719017	NC	4409300000
5139	sp|Q96GA3|LTV1_HUMAN	sp|Q96GA3|LTV1_HUMAN Protein LTV1 homolog OS=Homo sapiens GN=LTV1 PE=1 SV=1	LTV1;C6orf93	Q96GA3	14.9291	13.8879	20.1326	11.557	11.9073	0.139838	0.719033	NC	114620000
5396	sp|Q99590|SCAFB_HUMAN;sp|Q99590-2|SCAFB_HUMAN	sp|Q99590|SCAFB_HUMAN Protein SCAF11 OS=Homo sapiens GN=SCAF11 PE=1 SV=2;sp|Q99590-2|SCAFB_HUMAN Isoform 2 of Protein SCAF11 OS=Homo sapiens GN=SCAF11	SCAF11;CASP11;SFRS2IP;SIP1;SRSF2IP	Q99590	24.0043	23.0891	23.5151	17.6818	16.1679	0.0484051	0.719101	NC	79810000
4863	sp|Q92626|PXDN_HUMAN;sp|Q92626-2|PXDN_HUMAN	sp|Q92626|PXDN_HUMAN Peroxidasin homolog OS=Homo sapiens GN=PXDN PE=1 SV=2;sp|Q92626-2|PXDN_HUMAN Isoform 2 of Peroxidasin homolog OS=Homo sapiens GN=PXDN	PXDN;KIAA0230;MG50;PRG2;VPO;VPO1	Q92626	274.329	289.926	337.658	210.261	222.197	0.0381618	0.719235	NC	1710300000
2869	sp|Q10713|MPPA_HUMAN;sp|Q10713-2|MPPA_HUMAN	sp|Q10713|MPPA_HUMAN Mitochondrial-processing peptidase subunit alpha OS=Homo sapiens GN=PMPCA PE=1 SV=2;sp|Q10713-2|MPPA_HUMAN Isoform 2 of Mitochondrial-processing peptidase subunit alpha OS=Homo sapiens GN=PMPCA	PMPCA;INPP5E;KIAA0123;MPPA	Q10713	127.664	131.726	133.414	93.8429	94.5045	0.00157078	0.719242	NC	935810000
5601	sp|Q9BUW7|CI016_HUMAN	sp|Q9BUW7|CI016_HUMAN UPF0184 protein C9orf16 OS=Homo sapiens GN=C9orf16 PE=1 SV=1	C9orf16;EST00098	Q9BUW7	3.9532	4.423	4.4878	3.15345	3.01532	0.0110395	0.719305	NC	26186000
6467	sp|Q9P013|CWC15_HUMAN	sp|Q9P013|CWC15_HUMAN Spliceosome-associated protein CWC15 homolog OS=Homo sapiens GN=CWC15 PE=1 SV=2	CWC15;C11orf5;AD-002;HSPC148	Q9P013	60.8973	71.7203	66.8417	46.7805	48.9077	0.0190919	0.719607	NC	287920000
7103	sp|Q9Y5T5-3|UBP16_HUMAN;sp|Q9Y5T5-2|UBP16_HUMAN;sp|Q9Y5T5|UBP16_HUMAN;sp|Q9Y5T5-4|UBP16_HUMAN;sp|Q9Y5T5-5|UBP16_HUMAN	sp|Q9Y5T5-3|UBP16_HUMAN Isoform 3 of Ubiquitin carboxyl-terminal hydrolase 16 OS=Homo sapiens GN=USP16;sp|Q9Y5T5-2|UBP16_HUMAN Isoform 2 of Ubiquitin carboxyl-terminal hydrolase 16 OS=Homo sapiens GN=USP16;sp|Q9Y5T5|UBP16_HUMAN Ubiquitin carboxyl-terminal	USP16;MSTP039	Q9Y5T5	11.48	11.5152	9.68939	7.80272	7.87768	0.0363627	0.719624	NC	29054000
3758	sp|Q68CP9-3|ARID2_HUMAN;sp|Q68CP9|ARID2_HUMAN	sp|Q68CP9-3|ARID2_HUMAN Isoform 2 of AT-rich interactive domain-containing protein 2 OS=Homo sapiens GN=ARID2;sp|Q68CP9|ARID2_HUMAN AT-rich interactive domain-containing protein 2 OS=Homo sapiens GN=ARID2 PE=1 SV=2	ARID2;KIAA1557	Q68CP9	18.2026	20.9109	21.626	13.6556	15.4844	0.0287309	0.719632	NC	75332000
2966	sp|Q13257|MD2L1_HUMAN	sp|Q13257|MD2L1_HUMAN Mitotic spindle assembly checkpoint protein MAD2A OS=Homo sapiens GN=MAD2L1 PE=1 SV=1	MAD2L1;MAD2	Q13257	55.0169	52.7601	53.4596	38.2266	39.1297	0.000336766	0.719654	NC	143170000
3077	sp|Q13838|DX39B_HUMAN;sp|Q13838-2|DX39B_HUMAN	sp|Q13838|DX39B_HUMAN Spliceosome RNA helicase DDX39B OS=Homo sapiens GN=DDX39B PE=1 SV=1;sp|Q13838-2|DX39B_HUMAN Isoform 2 of Spliceosome RNA helicase DDX39B OS=Homo sapiens GN=DDX39B	DDX39B;BAT1;UAP56	Q13838	410.884	402.955	470.785	312.144	304.34	0.0272306	0.719842	NC	6924700000
2698	sp|Q00839|HNRPU_HUMAN	sp|Q00839|HNRPU_HUMAN Heterogeneous nuclear ribonucleoprotein U OS=Homo sapiens GN=HNRNPU PE=1 SV=6	HNRNPU;HNRPU;SAFA;U21.1	Q00839	1718.51	1708.74	1594.43	1230.66	1179.58	0.00226146	0.71995	NC	29862000000
5235	sp|Q96L58|B3GT6_HUMAN	sp|Q96L58|B3GT6_HUMAN Beta-1,3-galactosyltransferase 6 OS=Homo sapiens GN=B3GALT6 PE=1 SV=2	B3GALT6	Q96L58	28.0532	25.4698	32.6162	21.2008	20.1509	0.0542604	0.720086	NC	83174000
5528	sp|Q9BSC4-4|NOL10_HUMAN;sp|Q9BSC4|NOL10_HUMAN;sp|Q9BSC4-2|NOL10_HUMAN	sp|Q9BSC4-4|NOL10_HUMAN Isoform 4 of Nucleolar protein 10 OS=Homo sapiens GN=NOL10;sp|Q9BSC4|NOL10_HUMAN Nucleolar protein 10 OS=Homo sapiens GN=NOL10 PE=1 SV=1;sp|Q9BSC4-2|NOL10_HUMAN Isoform 2 of Nucleolar protein 10 OS=Homo sapiens GN=NOL10	NOL10	Q9BSC4	42.0087	44.8624	39.6447	30.5801	30.1836	0.0147515	0.720429	NC	139430000
5342	sp|Q96SB4-4|SRPK1_HUMAN;sp|Q96SB4|SRPK1_HUMAN;sp|Q96SB4-3|SRPK1_HUMAN	sp|Q96SB4-4|SRPK1_HUMAN Isoform 3 of SRSF protein kinase 1 OS=Homo sapiens GN=SRPK1;sp|Q96SB4|SRPK1_HUMAN SRSF protein kinase 1 OS=Homo sapiens GN=SRPK1 PE=1 SV=2;sp|Q96SB4-3|SRPK1_HUMAN Isoform 1 of SRSF protein kinase 1 OS=Homo sapiens GN=SRPK1	SRPK1	Q96SB4	104.789	105.789	90.9337	70.1194	74.7104	0.0166271	0.720517	NC	636040000
3219	sp|Q14CX7|NAA25_HUMAN;sp|Q14CX7-2|NAA25_HUMAN	sp|Q14CX7|NAA25_HUMAN N-alpha-acetyltransferase 25, NatB auxiliary subunit OS=Homo sapiens GN=NAA25 PE=1 SV=1;sp|Q14CX7-2|NAA25_HUMAN Isoform 2 of N-alpha-acetyltransferase 25, NatB auxiliary subunit OS=Homo sapiens GN=NAA25	NAA25;C12orf30;MDM20;NAP1	Q14CX7	108.331	111.429	119.174	80.4322	82.3804	0.0065759	0.720549	NC	560660000
3914	sp|Q6UWE0|LRSM1_HUMAN;sp|Q6UWE0-2|LRSM1_HUMAN	sp|Q6UWE0|LRSM1_HUMAN E3 ubiquitin-protein ligase LRSAM1 OS=Homo sapiens GN=LRSAM1 PE=1 SV=1;sp|Q6UWE0-2|LRSM1_HUMAN Isoform 2 of E3 ubiquitin-protein ligase LRSAM1 OS=Homo sapiens GN=LRSAM1	LRSAM1;TAL;UNQ6496/PRO21356	Q6UWE0	84.049	83.1691	105.132	65.1891	65.6599	0.0714792	0.720666	NC	347360000
3238	sp|Q15041-3|AR6P1_HUMAN;sp|Q15041-2|AR6P1_HUMAN;sp|Q15041|AR6P1_HUMAN	sp|Q15041-3|AR6P1_HUMAN Isoform 3 of ADP-ribosylation factor-like protein 6-interacting protein 1 OS=Homo sapiens GN=ARL6IP1;sp|Q15041-2|AR6P1_HUMAN Isoform 2 of ADP-ribosylation factor-like protein 6-interacting protein 1 OS=Homo sapiens GN=ARL6IP1;sp|Q15	ARL6IP1;ARL6IP;ARMER;KIAA0069	Q15041	10.4893	9.82206	8.28452	6.83282	6.90776	0.054774	0.720763	NC	314280000
3005	sp|Q13439-5|GOGA4_HUMAN	sp|Q13439-5|GOGA4_HUMAN Isoform 5 of Golgin subfamily A member 4 OS=Homo sapiens GN=GOLGA4	GOLGA4	Q13439	2.05492	2.39575	2.71934	1.71365	1.73214	0.0733298	0.720876	NC	41078000
2611	sp|P78345|RPP38_HUMAN	sp|P78345|RPP38_HUMAN Ribonuclease P protein subunit p38 OS=Homo sapiens GN=RPP38 PE=1 SV=2	RPP38	P78345	27.5682	23.4794	22.702	18.0004	17.4432	0.0412787	0.720892	NC	52462000
6089	sp|Q9HCG8|CWC22_HUMAN	sp|Q9HCG8|CWC22_HUMAN Pre-mRNA-splicing factor CWC22 homolog OS=Homo sapiens GN=CWC22 PE=1 SV=3	CWC22;KIAA1604;NCM	Q9HCG8	22.261	23.8934	27.5497	19.1788	16.2478	0.0550235	0.720991	NC	106650000
2170	sp|P49916-4|DNLI3_HUMAN;sp|P49916-3|DNLI3_HUMAN;sp|P49916-2|DNLI3_HUMAN;sp|P49916|DNLI3_HUMAN	sp|P49916-4|DNLI3_HUMAN Isoform 4 of DNA ligase 3 OS=Homo sapiens GN=LIG3;sp|P49916-3|DNLI3_HUMAN Isoform 3 of DNA ligase 3 OS=Homo sapiens GN=LIG3;sp|P49916-2|DNLI3_HUMAN Isoform 2 of DNA ligase 3 OS=Homo sapiens GN=LIG3;sp|P49916|DNLI3_HUMAN DNA ligase 3	LIG3	P49916	28.1592	30.0885	28.5636	21.7911	19.9468	0.0228131	0.721182	NC	126960000
1649	sp|P23396|RS3_HUMAN;sp|P23396-2|RS3_HUMAN	sp|P23396|RS3_HUMAN 40S ribosomal protein S3 OS=Homo sapiens GN=RPS3 PE=1 SV=2;sp|P23396-2|RS3_HUMAN Isoform 2 of 40S ribosomal protein S3 OS=Homo sapiens GN=RPS3	RPS3;OK/SW-cl.26	P23396	1229.63	1219.94	1116.36	854.036	860.473	0.011276	0.721205	NC	26928000000
3820	sp|Q6NUQ4|TM214_HUMAN;sp|Q6NUQ4-2|TM214_HUMAN	sp|Q6NUQ4|TM214_HUMAN Transmembrane protein 214 OS=Homo sapiens GN=TMEM214 PE=1 SV=2;sp|Q6NUQ4-2|TM214_HUMAN Isoform 2 of Transmembrane protein 214 OS=Homo sapiens GN=TMEM214	TMEM214;PP446	Q6NUQ4	156.436	177.91	163.389	114.01	125.323	0.0139441	0.721267	NC	718960000
2534	sp|P62750|RL23A_HUMAN	sp|P62750|RL23A_HUMAN 60S ribosomal protein L23a OS=Homo sapiens GN=RPL23A PE=1 SV=1	RPL23A	P62750	1074.31	1173.5	1082.7	767.176	834.524	0.01106	0.721377	NC	21144000000
702	sp|O60506|HNRPQ_HUMAN;sp|O60506-2|HNRPQ_HUMAN	sp|O60506|HNRPQ_HUMAN Heterogeneous nuclear ribonucleoprotein Q OS=Homo sapiens GN=SYNCRIP PE=1 SV=2;sp|O60506-2|HNRPQ_HUMAN Isoform 2 of Heterogeneous nuclear ribonucleoprotein Q OS=Homo sapiens GN=SYNCRIP	SYNCRIP;HNRPQ;NSAP1	O60506	863.001	829.259	913.282	634.537	618.545	0.0059907	0.721394	NC	14905000000
4220	sp|Q86XL3|ANKL2_HUMAN;sp|Q86XL3-2|ANKL2_HUMAN	sp|Q86XL3|ANKL2_HUMAN Ankyrin repeat and LEM domain-containing protein 2 OS=Homo sapiens GN=ANKLE2 PE=1 SV=4;sp|Q86XL3-2|ANKL2_HUMAN Isoform 2 of Ankyrin repeat and LEM domain-containing protein 2 OS=Homo sapiens GN=ANKLE2	ANKLE2;KIAA0692;LEM4	Q86XL3	122.266	119.504	118.774	87.6676	85.7388	0.000257726	0.721436	NC	528880000
2809	sp|Q07021|C1QBP_HUMAN	sp|Q07021|C1QBP_HUMAN Complement component 1 Q subcomponent-binding protein, mitochondrial OS=Homo sapiens GN=C1QBP PE=1 SV=1	C1QBP;GC1QBP;HABP1;SF2P32	Q07021	76.9957	76.9626	63.5179	50.9003	53.7099	0.036939	0.721529	NC	1995000000
593	sp|O43516-2|WIPF1_HUMAN;sp|O43516|WIPF1_HUMAN;sp|O43516-3|WIPF1_HUMAN;sp|O43516-4|WIPF1_HUMAN	sp|O43516-2|WIPF1_HUMAN Isoform 2 of WAS/WASL-interacting protein family member 1 OS=Homo sapiens GN=WIPF1;sp|O43516|WIPF1_HUMAN WAS/WASL-interacting protein family member 1 OS=Homo sapiens GN=WIPF1 PE=1 SV=3;sp|O43516-3|WIPF1_HUMAN Isoform 3 of WAS/WASL-i	WIPF1;WASPIP;WIP	O43516	2.98644	3.53737	5.8394	2.92024	3.02746	0.319471	0.72162	NC	17278000
4768	sp|Q8WVM0|TFB1M_HUMAN	sp|Q8WVM0|TFB1M_HUMAN Dimethyladenosine transferase 1, mitochondrial OS=Homo sapiens GN=TFB1M PE=1 SV=1	TFB1M;CGI-75	Q8WVM0	30.3065	29.894	32.3071	23.5054	21.0128	0.0380025	0.721857	NC	152060000
2072	sp|P47914|RL29_HUMAN	sp|P47914|RL29_HUMAN 60S ribosomal protein L29 OS=Homo sapiens GN=RPL29 PE=1 SV=2	RPL29	P47914	446.027	419.294	416.408	293.938	322.92	0.0247422	0.721905	NC	4690300000
4802	sp|Q8WXG6-6|MADD_HUMAN;sp|Q8WXG6-8|MADD_HUMAN;sp|Q8WXG6-5|MADD_HUMAN;sp|Q8WXG6-4|MADD_HUMAN;sp|Q8WXG6-7|MADD_HUMAN;sp|Q8WXG6-3|MADD_HUMAN;sp|Q8WXG6-2|MADD_HUMAN;sp|Q8WXG6|MADD_HUMAN	sp|Q8WXG6-6|MADD_HUMAN Isoform 6 of MAP kinase-activating death domain protein OS=Homo sapiens GN=MADD;sp|Q8WXG6-8|MADD_HUMAN Isoform 8 of MAP kinase-activating death domain protein OS=Homo sapiens GN=MADD;sp|Q8WXG6-5|MADD_HUMAN Isoform 5 of MAP kinase-act	MADD;DENN;IG20;KIAA0358	Q8WXG6	0.893678	0.750196	1.24172	0.669891	0.719059	0.205806	0.722009	NC	2596700
5811	sp|Q9H0B6|KLC2_HUMAN;sp|Q9H0B6-2|KLC2_HUMAN	sp|Q9H0B6|KLC2_HUMAN Kinesin light chain 2 OS=Homo sapiens GN=KLC2 PE=1 SV=1;sp|Q9H0B6-2|KLC2_HUMAN Isoform 2 of Kinesin light chain 2 OS=Homo sapiens GN=KLC2	KLC2	Q9H0B6	157.481	160.807	179.255	118.641	120.916	0.0186774	0.722222	NC	935360000
1107	sp|P00488|F13A_HUMAN	sp|P00488|F13A_HUMAN Coagulation factor XIII A chain OS=Homo sapiens GN=F13A1 PE=1 SV=4	F13A1;F13A	P00488	3.43486	8.01817	4.84332	3.41538	4.43231	0.387494	0.722341	NC	95068000
2768	sp|Q04637-3|IF4G1_HUMAN;sp|Q04637|IF4G1_HUMAN;sp|Q04637-9|IF4G1_HUMAN;sp|Q04637-5|IF4G1_HUMAN;sp|Q04637-6|IF4G1_HUMAN	sp|Q04637-3|IF4G1_HUMAN Isoform B of Eukaryotic translation initiation factor 4 gamma 1 OS=Homo sapiens GN=EIF4G1;sp|Q04637|IF4G1_HUMAN Eukaryotic translation initiation factor 4 gamma 1 OS=Homo sapiens GN=EIF4G1 PE=1 SV=4;sp|Q04637-9|IF4G1_HUMAN Isoform 9	EIF4G1;EIF4F;EIF4G;EIF4GI	Q04637	1506.91	1356.43	1294.51	1032.84	969.887	0.0147613	0.722508	NC	13163000000
6791	sp|Q9ULR0|ISY1_HUMAN;sp|Q9ULR0-2|ISY1_HUMAN;sp|Q9ULR0-1|ISY1_HUMAN	sp|Q9ULR0|ISY1_HUMAN Pre-mRNA-splicing factor ISY1 homolog OS=Homo sapiens GN=ISY1 PE=1 SV=3;sp|Q9ULR0-2|ISY1_HUMAN Isoform 1 of Pre-mRNA-splicing factor ISY1 homolog OS=Homo sapiens GN=ISY1;sp|Q9ULR0-1|ISY1_HUMAN Isoform 2 of Pre-mRNA-splicing factor ISY1	ISY1;KIAA1160	Q9ULR0	17.7811	18.5436	20.1446	13.6968	13.503	0.0158885	0.722511	NC	74247000
5582	sp|Q9BU76-4|MMTA2_HUMAN;sp|Q9BU76|MMTA2_HUMAN;sp|Q9BU76-3|MMTA2_HUMAN	sp|Q9BU76-4|MMTA2_HUMAN Isoform 4 of Multiple myeloma tumor-associated protein 2 OS=Homo sapiens GN=MMTAG2;sp|Q9BU76|MMTA2_HUMAN Multiple myeloma tumor-associated protein 2 OS=Homo sapiens GN=MMTAG2 PE=1 SV=1;sp|Q9BU76-3|MMTA2_HUMAN Isoform 3 of Multiple m	MMTAG2;C1orf35	Q9BU76	10.0759	9.77456	6.8396	6.50511	6.35238	0.138549	0.722601	NC	43088000
5398	sp|Q99594|TEAD3_HUMAN	sp|Q99594|TEAD3_HUMAN Transcriptional enhancer factor TEF-5 OS=Homo sapiens GN=TEAD3 PE=1 SV=2	TEAD3;TEAD5;TEF5	Q99594	2.85923	3.4996	3.3926	2.24327	2.45516	0.0306931	0.722729	NC	4735900
6170	sp|Q9NQT5-2|EXOS3_HUMAN;sp|Q9NQT5|EXOS3_HUMAN	sp|Q9NQT5-2|EXOS3_HUMAN Isoform 2 of Exosome complex component RRP40 OS=Homo sapiens GN=EXOSC3;sp|Q9NQT5|EXOS3_HUMAN Exosome complex component RRP40 OS=Homo sapiens GN=EXOSC3 PE=1 SV=3	EXOSC3;RRP40;CGI-102	Q9NQT5	11.1365	13.6985	15.5641	9.95631	9.51018	0.0966471	0.722782	NC	80721000
5021	sp|Q96BR5|COA7_HUMAN	sp|Q96BR5|COA7_HUMAN Cytochrome c oxidase assembly factor 7 OS=Homo sapiens GN=COA7 PE=1 SV=2	COA7;C1orf163;RESA1;SELRC1	Q96BR5	16.8249	16.1396	14.4922	11.818	11.0537	0.0129832	0.722922	NC	66528000
3064	sp|Q13671|RIN1_HUMAN;sp|Q13671-2|RIN1_HUMAN	sp|Q13671|RIN1_HUMAN Ras and Rab interactor 1 OS=Homo sapiens GN=RIN1 PE=1 SV=4;sp|Q13671-2|RIN1_HUMAN Isoform RIN1-delta of Ras and Rab interactor 1 OS=Homo sapiens GN=RIN1	RIN1	Q13671	68.9657	72.2898	87.3587	54.3184	55.9013	0.0624341	0.723181	NC	856450000
4141	sp|Q86TN4|TRPT1_HUMAN;sp|Q86TN4-4|TRPT1_HUMAN;sp|Q86TN4-2|TRPT1_HUMAN;sp|Q86TN4-3|TRPT1_HUMAN	sp|Q86TN4|TRPT1_HUMAN tRNA 2-phosphotransferase 1 OS=Homo sapiens GN=TRPT1 PE=1 SV=2;sp|Q86TN4-4|TRPT1_HUMAN Isoform 4 of tRNA 2-phosphotransferase 1 OS=Homo sapiens GN=TRPT1;sp|Q86TN4-2|TRPT1_HUMAN Isoform 2 of tRNA 2-phosphotransferase 1 OS=Homo sapie	TRPT1	Q86TN4	0.368817	0.380349	0.709367	0.288943	0.414473	0.373587	0.723415	NC	4114300
4325	sp|Q8IXZ2|ZC3H3_HUMAN	sp|Q8IXZ2|ZC3H3_HUMAN Zinc finger CCCH domain-containing protein 3 OS=Homo sapiens GN=ZC3H3 PE=1 SV=3	ZC3H3;KIAA0150;SMICL;ZC3HDC3	Q8IXZ2	0.352103	1.57699	4.37063	1.31142	1.72731	0.675666	0.723539	NC	28041000
390	sp|O14548|COX7R_HUMAN	sp|O14548|COX7R_HUMAN Cytochrome c oxidase subunit 7A-related protein, mitochondrial OS=Homo sapiens GN=COX7A2L PE=1 SV=2	COX7A2L;COX7AR;COX7RP	O14548	39.3065	34.438	26.5131	24.3144	24.05	0.131338	0.723601	NC	176140000
4859	sp|Q92620|PRP16_HUMAN	sp|Q92620|PRP16_HUMAN Pre-mRNA-splicing factor ATP-dependent RNA helicase PRP16 OS=Homo sapiens GN=DHX38 PE=1 SV=2	DHX38;DDX38;KIAA0224;PRP16	Q92620	64.5852	66.5954	56.4326	46.9038	43.6388	0.0184918	0.723904	NC	366080000
4560	sp|Q8NDV7-6|TNR6A_HUMAN;sp|Q8NDV7|TNR6A_HUMAN;sp|Q8NDV7-2|TNR6A_HUMAN;sp|Q8NDV7-5|TNR6A_HUMAN	sp|Q8NDV7-6|TNR6A_HUMAN Isoform 6 of Trinucleotide repeat-containing gene 6A protein OS=Homo sapiens GN=TNRC6A;sp|Q8NDV7|TNR6A_HUMAN Trinucleotide repeat-containing gene 6A protein OS=Homo sapiens GN=TNRC6A PE=1 SV=2;sp|Q8NDV7-2|TNR6A_HUMAN Isoform 2 of Tr	TNRC6A;CAGH26;KIAA1460;TNRC6	Q8NDV7	7.64273	3.36854	2.00597	3.85937	2.42307	0.568418	0.723938	NC	67511000
4153	sp|Q86UA1|PRP39_HUMAN	sp|Q86UA1|PRP39_HUMAN Pre-mRNA-processing factor 39 OS=Homo sapiens GN=PRPF39 PE=1 SV=3	PRPF39	Q86UA1	3.73937	4.05501	6.82466	3.27472	3.78105	0.302335	0.723964	NC	20025000
904	sp|O76039-2|CDKL5_HUMAN;sp|O76039|CDKL5_HUMAN	sp|O76039-2|CDKL5_HUMAN Isoform 2 of Cyclin-dependent kinase-like 5 OS=Homo sapiens GN=CDKL5;sp|O76039|CDKL5_HUMAN Cyclin-dependent kinase-like 5 OS=Homo sapiens GN=CDKL5 PE=1 SV=1	CDKL5;STK9	O76039	1.04318	0.882969	1.97865	0.689977	1.1948	0.459982	0.724025	NC	77707000
4985	sp|Q96AE4|FUBP1_HUMAN	sp|Q96AE4|FUBP1_HUMAN Far upstream element-binding protein 1 OS=Homo sapiens GN=FUBP1 PE=1 SV=3	FUBP1	Q96AE4	458.726	453.117	491.595	347.851	329.581	0.00341621	0.724042	NC	5057700000
2728	sp|Q01970|PLCB3_HUMAN;sp|Q01970-2|PLCB3_HUMAN	sp|Q01970|PLCB3_HUMAN 1-phosphatidylinositol 4,5-bisphosphate phosphodiesterase beta-3 OS=Homo sapiens GN=PLCB3 PE=1 SV=2;sp|Q01970-2|PLCB3_HUMAN Isoform 2 of 1-phosphatidylinositol 4,5-bisphosphate phosphodiesterase beta-3 OS=Homo sapiens GN=PLCB3	PLCB3	Q01970	247.058	256.183	259.793	185.801	182.542	0.000920915	0.7241	NC	1525200000
4499	sp|Q8N9T8|KRI1_HUMAN	sp|Q8N9T8|KRI1_HUMAN Protein KRI1 homolog OS=Homo sapiens GN=KRI1 PE=1 SV=3	KRI1	Q8N9T8	39.2117	39.5315	43.8635	29.9547	29.2386	0.0135825	0.724185	NC	161320000
2539	sp|P62829|RL23_HUMAN	sp|P62829|RL23_HUMAN 60S ribosomal protein L23 OS=Homo sapiens GN=RPL23 PE=1 SV=1	RPL23	P62829	278.863	287.15	277.96	203.337	204.222	0.00114736	0.724359	NC	3528900000
447	sp|O14949|QCR8_HUMAN	sp|O14949|QCR8_HUMAN Cytochrome b-c1 complex subunit 8 OS=Homo sapiens GN=UQCRQ PE=1 SV=4	UQCRQ	O14949	210.244	231.778	263.75	161.921	178.918	0.0380897	0.724397	NC	1244400000
5663	sp|Q9BX95|SGPP1_HUMAN	sp|Q9BX95|SGPP1_HUMAN Sphingosine-1-phosphate phosphatase 1 OS=Homo sapiens GN=SGPP1 PE=1 SV=2	SGPP1	Q9BX95	7.53423	7.47049	9.25478	5.65383	6.06402	0.0509695	0.724532	NC	29226000
1396	sp|P11586|C1TC_HUMAN	sp|P11586|C1TC_HUMAN C-1-tetrahydrofolate synthase, cytoplasmic OS=Homo sapiens GN=MTHFD1 PE=1 SV=3	MTHFD1;MTHFC;MTHFD	P11586	724.032	726.446	717.797	521.894	525.588	8.91889e-06	0.724642	NC	8214500000
3536	sp|Q53F19|NCBP3_HUMAN;sp|Q53F19-2|NCBP3_HUMAN	sp|Q53F19|NCBP3_HUMAN Nuclear cap-binding protein subunit 3 OS=Homo sapiens GN=NCBP3 PE=1 SV=2;sp|Q53F19-2|NCBP3_HUMAN Isoform 2 of Nuclear cap-binding protein subunit 3 OS=Homo sapiens GN=NCBP3	NCBP3;C17orf85	Q53F19	66.1687	70.1637	84.4354	52.166	54.4891	0.0619912	0.724665	NC	242020000
3483	sp|Q32MZ4-2|LRRF1_HUMAN;sp|Q32MZ4|LRRF1_HUMAN	sp|Q32MZ4-2|LRRF1_HUMAN Isoform 2 of Leucine-rich repeat flightless-interacting protein 1 OS=Homo sapiens GN=LRRFIP1;sp|Q32MZ4|LRRF1_HUMAN Leucine-rich repeat flightless-interacting protein 1 OS=Homo sapiens GN=LRRFIP1 PE=1 SV=2	LRRFIP1;GCF2;TRIP	Q32MZ4	335.389	330.13	299.523	229.272	237.058	0.00970041	0.724834	NC	3507100000
5178	sp|Q96HY7|DHTK1_HUMAN	sp|Q96HY7|DHTK1_HUMAN Probable 2-oxoglutarate dehydrogenase E1 component DHKTD1, mitochondrial OS=Homo sapiens GN=DHTKD1 PE=1 SV=2	DHTKD1;KIAA1630	Q96HY7	10.2432	12.1871	13.8956	8.43377	9.1253	0.0765482	0.725063	NC	37847000
537	sp|O15541|R113A_HUMAN	sp|O15541|R113A_HUMAN RING finger protein 113A OS=Homo sapiens GN=RNF113A PE=1 SV=1	RNF113A;RNF113;ZNF183	O15541	18.859	18.8412	22.2274	14.9189	14.0529	0.0285395	0.725169	NC	62886000
4922	sp|Q92989-2|CLP1_HUMAN;sp|Q92989|CLP1_HUMAN	sp|Q92989-2|CLP1_HUMAN Isoform 2 of Polyribonucleotide 5-hydroxyl-kinase Clp1 OS=Homo sapiens GN=CLP1;sp|Q92989|CLP1_HUMAN Polyribonucleotide 5-hydroxyl-kinase Clp1 OS=Homo sapiens GN=CLP1 PE=1 SV=1	CLP1;HEAB	Q92989	8.94287	7.60097	6.10728	6.12572	4.82511	0.142654	0.725184	NC	21832000
1097	sp|P00156|CYB_HUMAN	sp|P00156|CYB_HUMAN Cytochrome b OS=Homo sapiens GN=MT-CYB PE=1 SV=2	MT-CYB;COB;CYTB;MTCYB	P00156	8.0925	7.02438	9.64455	5.82767	6.14471	0.0909889	0.725264	NC	41276000
1091	sp|O96008|TOM40_HUMAN;sp|O96008-2|TOM40_HUMAN	sp|O96008|TOM40_HUMAN Mitochondrial import receptor subunit TOM40 homolog OS=Homo sapiens GN=TOMM40 PE=1 SV=1;sp|O96008-2|TOM40_HUMAN Isoform 2 of Mitochondrial import receptor subunit TOM40 homolog OS=Homo sapiens GN=TOMM40	TOMM40;C19orf1;PEREC1;TOM40	O96008	97.9369	96.89	95.5727	70.8094	69.6076	0.000123205	0.725296	NC	1189100000
5711	sp|Q9BYJ9|YTHD1_HUMAN	sp|Q9BYJ9|YTHD1_HUMAN YTH domain-containing family protein 1 OS=Homo sapiens GN=YTHDF1 PE=1 SV=1	YTHDF1;C20orf21	Q9BYJ9	35.2847	44.7651	43.4749	29.055	30.6832	0.0543231	0.725419	NC	166240000
2633	sp|P82094|TMF1_HUMAN;sp|P82094-2|TMF1_HUMAN	sp|P82094|TMF1_HUMAN TATA element modulatory factor OS=Homo sapiens GN=TMF1 PE=1 SV=2;sp|P82094-2|TMF1_HUMAN Isoform 2 of TATA element modulatory factor OS=Homo sapiens GN=TMF1	TMF1;ARA160	P82094	136.531	136.842	142.292	99.5925	101.455	0.00057259	0.725514	NC	424990000
4302	sp|Q8IWZ3|ANKH1_HUMAN;sp|Q8IWZ3-4|ANKH1_HUMAN;sp|Q8IWZ3-6|ANKH1_HUMAN	sp|Q8IWZ3|ANKH1_HUMAN Ankyrin repeat and KH domain-containing protein 1 OS=Homo sapiens GN=ANKHD1 PE=1 SV=1;sp|Q8IWZ3-4|ANKH1_HUMAN Isoform 4 of Ankyrin repeat and KH domain-containing protein 1 OS=Homo sapiens GN=ANKHD1;sp|Q8IWZ3-6|ANKH1_HUMAN Isoform 6 o	ANKHD1;KIAA1085;MASK;VBARP;PP2500	Q8IWZ3	125.171	129.84	135.238	90.7215	98.0329	0.0123076	0.725515	NC	528790000
6969	sp|Q9Y320-2|TMX2_HUMAN;sp|Q9Y320|TMX2_HUMAN	sp|Q9Y320-2|TMX2_HUMAN Isoform 2 of Thioredoxin-related transmembrane protein 2 OS=Homo sapiens GN=TMX2;sp|Q9Y320|TMX2_HUMAN Thioredoxin-related transmembrane protein 2 OS=Homo sapiens GN=TMX2 PE=1 SV=1	TMX2;TXNDC14;CGI-31;My009;PIG26;PSEC0045;UNQ237/PRO270	Q9Y320	100.603	103.68	104.642	73.4346	76.0079	0.00123343	0.725625	NC	454690000
3441	sp|Q16831|UPP1_HUMAN	sp|Q16831|UPP1_HUMAN Uridine phosphorylase 1 OS=Homo sapiens GN=UPP1 PE=1 SV=1	UPP1;UP	Q16831	22.8427	22.8109	21.3384	17.0857	15.3226	0.0404647	0.725646	NC	90632000
5481	sp|Q9BQC6|RT63_HUMAN	sp|Q9BQC6|RT63_HUMAN Ribosomal protein 63, mitochondrial OS=Homo sapiens GN=MRPL57 PE=1 SV=1	MRPL57;MRP63	Q9BQC6	101.009	82.1104	89.7141	64.7662	67.2857	0.0396561	0.726003	NC	421790000
1108	sp|P00491|PNPH_HUMAN	sp|P00491|PNPH_HUMAN Purine nucleoside phosphorylase OS=Homo sapiens GN=PNP PE=1 SV=2	PNP;NP	P00491	128.424	127.233	130.826	95.8338	91.2569	0.0163924	0.726128	NC	2186200000
6881	sp|Q9Y227-2|ENTP4_HUMAN;sp|Q9Y227|ENTP4_HUMAN	sp|Q9Y227-2|ENTP4_HUMAN Isoform 2 of Ectonucleoside triphosphate diphosphohydrolase 4 OS=Homo sapiens GN=ENTPD4;sp|Q9Y227|ENTP4_HUMAN Ectonucleoside triphosphate diphosphohydrolase 4 OS=Homo sapiens GN=ENTPD4 PE=1 SV=1	ENTPD4;KIAA0392;LALP70;LYSAL1	Q9Y227	0.451328	0.422012	0.639722	0.410574	0.322006	0.188691	0.726256	NC	9075400
4787	sp|Q8WWM7|ATX2L_HUMAN;sp|Q8WWM7-6|ATX2L_HUMAN;sp|Q8WWM7-8|ATX2L_HUMAN;sp|Q8WWM7-5|ATX2L_HUMAN;sp|Q8WWM7-4|ATX2L_HUMAN;sp|Q8WWM7-9|ATX2L_HUMAN;sp|Q8WWM7-2|ATX2L_HUMAN;sp|Q8WWM7-3|ATX2L_HUMAN	sp|Q8WWM7|ATX2L_HUMAN Ataxin-2-like protein OS=Homo sapiens GN=ATXN2L PE=1 SV=2;sp|Q8WWM7-6|ATX2L_HUMAN Isoform 6 of Ataxin-2-like protein OS=Homo sapiens GN=ATXN2L;sp|Q8WWM7-8|ATX2L_HUMAN Isoform 8 of Ataxin-2-like protein OS=Homo sapiens GN=ATXN2L;sp|Q8W	ATXN2L;A2D;A2LG;A2LP;A2RP	Q8WWM7	450.876	425.761	417.203	318.692	308.153	0.0025169	0.726727	NC	2813100000
2955	sp|Q13185|CBX3_HUMAN	sp|Q13185|CBX3_HUMAN Chromobox protein homolog 3 OS=Homo sapiens GN=CBX3 PE=1 SV=4	CBX3	Q13185	254.592	255.78	201.458	181.393	163.598	0.0535545	0.726981	NC	3049900000
4516	sp|Q8NBJ5|GT251_HUMAN	sp|Q8NBJ5|GT251_HUMAN Procollagen galactosyltransferase 1 OS=Homo sapiens GN=COLGALT1 PE=1 SV=1	COLGALT1;GLT25D1;PSEC0241	Q8NBJ5	244.848	244.445	254.018	180.985	179.286	0.00118111	0.727026	NC	1647400000
4481	sp|Q8N806|UBR7_HUMAN	sp|Q8N806|UBR7_HUMAN Putative E3 ubiquitin-protein ligase UBR7 OS=Homo sapiens GN=UBR7 PE=1 SV=2	UBR7;C14orf130	Q8N806	14.68	14.6963	17.4891	11.3059	11.4117	0.0443682	0.72711	NC	54379000
4058	sp|Q7Z3E5-2|ARMC9_HUMAN;sp|Q7Z3E5|ARMC9_HUMAN	sp|Q7Z3E5-2|ARMC9_HUMAN Isoform 2 of LisH domain-containing protein ARMC9 OS=Homo sapiens GN=ARMC9;sp|Q7Z3E5|ARMC9_HUMAN LisH domain-containing protein ARMC9 OS=Homo sapiens GN=ARMC9 PE=1 SV=2	ARMC9;KIAA1868	Q7Z3E5	101.742	96.6925	95.1722	70.7683	71.6171	0.00409451	0.727429	NC	653330000
571	sp|O43353|RIPK2_HUMAN;sp|O43353-2|RIPK2_HUMAN	sp|O43353|RIPK2_HUMAN Receptor-interacting serine/threonine-protein kinase 2 OS=Homo sapiens GN=RIPK2 PE=1 SV=2;sp|O43353-2|RIPK2_HUMAN Isoform 2 of Receptor-interacting serine/threonine-protein kinase 2 OS=Homo sapiens GN=RIPK2	RIPK2;CARDIAK;RICK;RIP2;UNQ277/PRO314/PRO34092	O43353	13.672	14.3023	17.0885	11.4313	10.4251	0.0451072	0.727531	NC	71285000
5302	sp|Q96QE5|TEFM_HUMAN	sp|Q96QE5|TEFM_HUMAN Transcription elongation factor, mitochondrial OS=Homo sapiens GN=TEFM PE=1 SV=1	TEFM;C17orf42	Q96QE5	0.590206	0.755232	1.70802	0.729501	0.752009	0.50987	0.727787	NC	6395200
1089	sp|O96005|CLPT1_HUMAN;sp|O96005-4|CLPT1_HUMAN;sp|O96005-3|CLPT1_HUMAN	sp|O96005|CLPT1_HUMAN Cleft lip and palate transmembrane protein 1 OS=Homo sapiens GN=CLPTM1 PE=1 SV=1;sp|O96005-4|CLPT1_HUMAN Isoform 3 of Cleft lip and palate transmembrane protein 1 OS=Homo sapiens GN=CLPTM1;sp|O96005-3|CLPT1_HUMAN Isoform 2 of Cleft li	CLPTM1	O96005	121.871	129.857	138.992	95.5402	94.0377	0.0171427	0.727801	NC	894920000
3044	sp|Q13595-4|TRA2A_HUMAN;sp|Q13595-3|TRA2A_HUMAN;sp|Q13595|TRA2A_HUMAN;sp|Q13595-2|TRA2A_HUMAN	sp|Q13595-4|TRA2A_HUMAN Isoform 4 of Transformer-2 protein homolog alpha OS=Homo sapiens GN=TRA2A;sp|Q13595-3|TRA2A_HUMAN Isoform 3 of Transformer-2 protein homolog alpha OS=Homo sapiens GN=TRA2A;sp|Q13595|TRA2A_HUMAN Transformer-2 protein homolog alpha OS	TRA2A	Q13595	92.9835	101.849	118.66	76.5062	75.6083	0.0629976	0.727837	NC	804420000
5439	sp|Q99832|TCPH_HUMAN;sp|Q99832-3|TCPH_HUMAN;sp|Q99832-4|TCPH_HUMAN;sp|Q99832-2|TCPH_HUMAN	sp|Q99832|TCPH_HUMAN T-complex protein 1 subunit eta OS=Homo sapiens GN=CCT7 PE=1 SV=2;sp|Q99832-3|TCPH_HUMAN Isoform 3 of T-complex protein 1 subunit eta OS=Homo sapiens GN=CCT7;sp|Q99832-4|TCPH_HUMAN Isoform 4 of T-complex protein 1 subunit eta OS=Homo s	CCT7;CCTH;NIP7-1	Q99832	628.619	637.396	666.384	471.975	465.739	0.00255638	0.727888	NC	12365000000
5630	sp|Q9BVP2-2|GNL3_HUMAN;sp|Q9BVP2|GNL3_HUMAN	sp|Q9BVP2-2|GNL3_HUMAN Isoform 2 of Guanine nucleotide-binding protein-like 3 OS=Homo sapiens GN=GNL3;sp|Q9BVP2|GNL3_HUMAN Guanine nucleotide-binding protein-like 3 OS=Homo sapiens GN=GNL3 PE=1 SV=2	GNL3;E2IG3;NS	Q9BVP2	103.668	101.955	98.8607	76.559	71.2176	0.0238414	0.728002	NC	869100000
1763	sp|P29372-5|3MG_HUMAN;sp|P29372-4|3MG_HUMAN;sp|P29372-2|3MG_HUMAN;sp|P29372|3MG_HUMAN	sp|P29372-5|3MG_HUMAN Isoform 4 of DNA-3-methyladenine glycosylase OS=Homo sapiens GN=MPG;sp|P29372-4|3MG_HUMAN Isoform 3 of DNA-3-methyladenine glycosylase OS=Homo sapiens GN=MPG;sp|P29372-2|3MG_HUMAN Isoform 2 of DNA-3-methyladenine glycosylase OS=Homo s	MPG;AAG;ANPG;MID1	P29372	11.1308	10.8138	13.8783	8.46753	8.91921	0.0726643	0.728028	NC	52660000
4149	sp|Q86U44|MTA70_HUMAN	sp|Q86U44|MTA70_HUMAN N6-adenosine-methyltransferase 70 kDa subunit OS=Homo sapiens GN=METTL3 PE=1 SV=2	METTL3;MTA70	Q86U44	55.4229	56.8435	55.6159	40.9429	40.5415	0.000166798	0.728049	NC	210610000
6316	sp|Q9NVV4|PAPD1_HUMAN	sp|Q9NVV4|PAPD1_HUMAN Poly(A) RNA polymerase, mitochondrial OS=Homo sapiens GN=MTPAP PE=1 SV=1	MTPAP;PAPD1	Q9NVV4	35.3388	33.777	32.7202	24.8843	24.5496	0.0050211	0.728139	NC	144430000
4224	sp|Q86XZ4|SPAS2_HUMAN	sp|Q86XZ4|SPAS2_HUMAN Spermatogenesis-associated serine-rich protein 2 OS=Homo sapiens GN=SPATS2 PE=1 SV=1	SPATS2;SCR59;SPATA10;Nbla00526	Q86XZ4	68.0318	66.9273	74.6492	48.8302	52.9385	0.0102291	0.728277	NC	512200000
3461	sp|Q29RF7|PDS5A_HUMAN	sp|Q29RF7|PDS5A_HUMAN Sister chromatid cohesion protein PDS5 homolog A OS=Homo sapiens GN=PDS5A PE=1 SV=1	PDS5A;KIAA0648;PDS5;PIG54	Q29RF7	118.801	118.171	121.04	88.4222	85.4223	0.00585842	0.728375	NC	568460000
3354	sp|Q15738|NSDHL_HUMAN	sp|Q15738|NSDHL_HUMAN Sterol-4-alpha-carboxylate 3-dehydrogenase, decarboxylating OS=Homo sapiens GN=NSDHL PE=1 SV=2	NSDHL;H105E3	Q15738	150.155	148.623	129.224	103.375	104.536	0.0282117	0.728657	NC	1000100000
3025	sp|Q13523|PRP4B_HUMAN	sp|Q13523|PRP4B_HUMAN Serine/threonine-protein kinase PRP4 homolog OS=Homo sapiens GN=PRPF4B PE=1 SV=3	PRPF4B;KIAA0536;PRP4;PRP4H;PRP4K	Q13523	115.242	118.094	104.988	81.4423	82.958	0.0140701	0.728888	NC	643060000
2121	sp|P49368|TCPG_HUMAN;sp|P49368-2|TCPG_HUMAN	sp|P49368|TCPG_HUMAN T-complex protein 1 subunit gamma OS=Homo sapiens GN=CCT3 PE=1 SV=4;sp|P49368-2|TCPG_HUMAN Isoform 2 of T-complex protein 1 subunit gamma OS=Homo sapiens GN=CCT3	CCT3;CCTG;TRIC5	P49368	1100.81	1099.04	1155.58	791.49	839.034	0.00719916	0.728904	NC	17535000000
2706	sp|Q01130|SRSF2_HUMAN;sp|Q01130-2|SRSF2_HUMAN	sp|Q01130|SRSF2_HUMAN Serine/arginine-rich splicing factor 2 OS=Homo sapiens GN=SRSF2 PE=1 SV=4;sp|Q01130-2|SRSF2_HUMAN Isoform 2 of Serine/arginine-rich splicing factor 2 OS=Homo sapiens GN=SRSF2	SRSF2;SFRS2	Q01130	147.109	139.566	126.055	105.551	95.0187	0.0208118	0.728935	NC	1805800000
4131	sp|Q86SR1|GLT10_HUMAN;sp|Q86SR1-2|GLT10_HUMAN;sp|Q86SR1-3|GLT10_HUMAN	sp|Q86SR1|GLT10_HUMAN Polypeptide N-acetylgalactosaminyltransferase 10 OS=Homo sapiens GN=GALNT10 PE=1 SV=2;sp|Q86SR1-2|GLT10_HUMAN Isoform 2 of Polypeptide N-acetylgalactosaminyltransferase 10 OS=Homo sapiens GN=GALNT10;sp|Q86SR1-3|GLT10_HUMAN Isoform 3 o	GALNT10	Q86SR1	147.218	148.792	159.551	112.146	109.259	0.00451482	0.729009	NC	970910000
4119	sp|Q7Z7H8|RM10_HUMAN;sp|Q7Z7H8-2|RM10_HUMAN	sp|Q7Z7H8|RM10_HUMAN 39S ribosomal protein L10, mitochondrial OS=Homo sapiens GN=MRPL10 PE=1 SV=3;sp|Q7Z7H8-2|RM10_HUMAN Isoform 2 of 39S ribosomal protein L10, mitochondrial OS=Homo sapiens GN=MRPL10	MRPL10;MRPL8;RPML8	Q7Z7H8	20.3175	20.4845	23.8421	15.9164	15.501	0.0331305	0.729009	NC	130390000
2112	sp|P49207|RL34_HUMAN	sp|P49207|RL34_HUMAN 60S ribosomal protein L34 OS=Homo sapiens GN=RPL34 PE=1 SV=3	RPL34	P49207	232.577	256.91	234.29	172.921	178.989	0.00791147	0.729321	NC	3302300000
2636	sp|P82664|RT10_HUMAN	sp|P82664|RT10_HUMAN 28S ribosomal protein S10, mitochondrial OS=Homo sapiens GN=MRPS10 PE=1 SV=2	MRPS10;MSTP040	P82664	8.41573	8.04937	6.76547	5.7478	5.54899	0.0479463	0.729435	NC	35440000
3112	sp|Q14151|SAFB2_HUMAN	sp|Q14151|SAFB2_HUMAN Scaffold attachment factor B2 OS=Homo sapiens GN=SAFB2 PE=1 SV=1	SAFB2;KIAA0138	Q14151	160.402	159.342	200.28	128.302	124.603	0.0710075	0.729501	NC	668810000
2738	sp|Q02543|RL18A_HUMAN	sp|Q02543|RL18A_HUMAN 60S ribosomal protein L18a OS=Homo sapiens GN=RPL18A PE=1 SV=2	RPL18A	Q02543	375.832	344.809	337.138	266.242	248.197	0.00781461	0.729508	NC	10123000000
6349	sp|Q9NWX6|THG1_HUMAN	sp|Q9NWX6|THG1_HUMAN Probable tRNA(His) guanylyltransferase OS=Homo sapiens GN=THG1L PE=1 SV=2	THG1L;ICF45	Q9NWX6	30.9652	27.2986	36.1086	24.4303	21.4685	0.0657814	0.729538	NC	93253000
3313	sp|Q15424|SAFB1_HUMAN;sp|Q15424-4|SAFB1_HUMAN;sp|Q15424-3|SAFB1_HUMAN;sp|Q15424-2|SAFB1_HUMAN	sp|Q15424|SAFB1_HUMAN Scaffold attachment factor B1 OS=Homo sapiens GN=SAFB PE=1 SV=4;sp|Q15424-4|SAFB1_HUMAN Isoform 4 of Scaffold attachment factor B1 OS=Homo sapiens GN=SAFB;sp|Q15424-3|SAFB1_HUMAN Isoform 3 of Scaffold attachment factor B1 OS=Homo sapi	SAFB;HAP;HET;SAFB1	Q15424	366.99	368.588	341.693	268.911	255.037	0.00334178	0.729548	NC	3047600000
823	sp|O75439|MPPB_HUMAN	sp|O75439|MPPB_HUMAN Mitochondrial-processing peptidase subunit beta OS=Homo sapiens GN=PMPCB PE=1 SV=2	PMPCB;MPPB	O75439	141.132	139.984	133.51	101.301	100.359	0.00302556	0.72955	NC	1013600000
6580	sp|Q9UBU9|NXF1_HUMAN;sp|Q9UBU9-2|NXF1_HUMAN	sp|Q9UBU9|NXF1_HUMAN Nuclear RNA export factor 1 OS=Homo sapiens GN=NXF1 PE=1 SV=1;sp|Q9UBU9-2|NXF1_HUMAN Isoform 2 of Nuclear RNA export factor 1 OS=Homo sapiens GN=NXF1	NXF1;TAP	Q9UBU9	97.6076	97.5624	112.963	76.1508	73.7175	0.0272618	0.729563	NC	364960000
6247	sp|Q9NTZ6|RBM12_HUMAN	sp|Q9NTZ6|RBM12_HUMAN RNA-binding protein 12 OS=Homo sapiens GN=RBM12 PE=1 SV=1	RBM12;KIAA0765;HRIHFB2091	Q9NTZ6	159.143	162.939	180.098	124.899	119.37	0.0111866	0.729625	NC	850880000
2056	sp|P46783|RS10_HUMAN;sp|Q9NQ39|RS10L_HUMAN	sp|P46783|RS10_HUMAN 40S ribosomal protein S10 OS=Homo sapiens GN=RPS10 PE=1 SV=1;sp|Q9NQ39|RS10L_HUMAN Putative 40S ribosomal protein S10-like OS=Homo sapiens GN=RPS10P5 PE=5 SV=1	RPS10	P46783	866.949	874.242	880.223	641.907	633.221	0.000165845	0.729641	NC	14338000000
1552	sp|P18621|RL17_HUMAN;sp|P18621-3|RL17_HUMAN;sp|P18621-2|RL17_HUMAN	sp|P18621|RL17_HUMAN 60S ribosomal protein L17 OS=Homo sapiens GN=RPL17 PE=1 SV=3;sp|P18621-3|RL17_HUMAN Isoform 3 of 60S ribosomal protein L17 OS=Homo sapiens GN=RPL17;sp|P18621-2|RL17_HUMAN Isoform 2 of 60S ribosomal protein L17 OS=Homo sapiens GN=RPL17	RPL17	P18621	538.913	542.08	443.244	373.428	368.01	0.0505729	0.729648	NC	14650000000
3425	sp|Q16706|MA2A1_HUMAN	sp|Q16706|MA2A1_HUMAN Alpha-mannosidase 2 OS=Homo sapiens GN=MAN2A1 PE=1 SV=2	MAN2A1;MANA2	Q16706	248.524	230.37	233.788	173.987	172.7	0.00685534	0.729682	NC	1291300000
495	sp|O15226|NKRF_HUMAN;sp|O15226-2|NKRF_HUMAN	sp|O15226|NKRF_HUMAN NF-kappa-B-repressing factor OS=Homo sapiens GN=NKRF PE=1 SV=2;sp|O15226-2|NKRF_HUMAN Isoform 2 of NF-kappa-B-repressing factor OS=Homo sapiens GN=NKRF	NKRF;ITBA4;NRF	O15226	53.9951	53.4669	58.9966	41.1983	39.778	0.00724597	0.729698	NC	171730000
2071	sp|P47897|SYQ_HUMAN;sp|P47897-2|SYQ_HUMAN	sp|P47897|SYQ_HUMAN Glutamine--tRNA ligase OS=Homo sapiens GN=QARS PE=1 SV=1;sp|P47897-2|SYQ_HUMAN Isoform 2 of Glutamine--tRNA ligase OS=Homo sapiens GN=QARS	QARS	P47897	680.025	628.497	630.994	483.192	460.319	0.00331209	0.729701	NC	6555200000
2558	sp|P62913-2|RL11_HUMAN	sp|P62913-2|RL11_HUMAN Isoform 2 of 60S ribosomal protein L11 OS=Homo sapiens GN=RPL11	RPL11	P62913	3.47524	3.07925	4.96701	3.21834	2.38997	0.239717	0.730154	NC	52591000
2122	sp|P49406|RM19_HUMAN	sp|P49406|RM19_HUMAN 39S ribosomal protein L19, mitochondrial OS=Homo sapiens GN=MRPL19 PE=1 SV=2	MRPL19;KIAA0104;MRPL15	P49406	102.784	107.251	101.204	75.3463	76.1819	0.00288109	0.73028	NC	546950000
2744	sp|Q02880-2|TOP2B_HUMAN;sp|Q02880|TOP2B_HUMAN	sp|Q02880-2|TOP2B_HUMAN Isoform Beta-1 of DNA topoisomerase 2-beta OS=Homo sapiens GN=TOP2B;sp|Q02880|TOP2B_HUMAN DNA topoisomerase 2-beta OS=Homo sapiens GN=TOP2B PE=1 SV=3	TOP2B	Q02880	407.411	399.235	451.249	315.022	297.398	0.00992985	0.730292	NC	1855300000
4107	sp|Q7Z6M1|RABEK_HUMAN;sp|Q7Z6M1-2|RABEK_HUMAN	sp|Q7Z6M1|RABEK_HUMAN Rab9 effector protein with kelch motifs OS=Homo sapiens GN=RABEPK PE=1 SV=1;sp|Q7Z6M1-2|RABEK_HUMAN Isoform 2 of Rab9 effector protein with kelch motifs OS=Homo sapiens GN=RABEPK	RABEPK;RAB9P40	Q7Z6M1	16.2511	16.8905	20.26	13.0522	12.9488	0.0607944	0.730345	NC	74390000
1500	sp|P16401|H15_HUMAN	sp|P16401|H15_HUMAN Histone H1.5 OS=Homo sapiens GN=HIST1H1B PE=1 SV=3	HIST1H1B;H1F5	P16401	1430.45	1447.77	1573.99	1163.36	1004.54	0.0665157	0.730391	NC	37550000000
4068	sp|Q7Z422-5|SZRD1_HUMAN;sp|Q7Z422|SZRD1_HUMAN;sp|Q7Z422-2|SZRD1_HUMAN;sp|Q7Z422-4|SZRD1_HUMAN;sp|Q7Z422-3|SZRD1_HUMAN	sp|Q7Z422-5|SZRD1_HUMAN Isoform 5 of SUZ domain-containing protein 1 OS=Homo sapiens GN=SZRD1;sp|Q7Z422|SZRD1_HUMAN SUZ domain-containing protein 1 OS=Homo sapiens GN=SZRD1 PE=1 SV=1;sp|Q7Z422-2|SZRD1_HUMAN Isoform 2 of SUZ domain-containing protein 1 OS=H	SZRD1;C1orf144	Q7Z422	33.584	33.2648	55.2405	30.1632	29.2968	0.270361	0.73053	NC	245850000
1288	sp|P09012|SNRPA_HUMAN	sp|P09012|SNRPA_HUMAN U1 small nuclear ribonucleoprotein A OS=Homo sapiens GN=SNRPA PE=1 SV=3	SNRPA	P09012	237.134	238.774	215.435	167.956	168.784	0.0141516	0.730621	NC	2342800000
2653	sp|P83881|RL36A_HUMAN	sp|P83881|RL36A_HUMAN 60S ribosomal protein L36a OS=Homo sapiens GN=RPL36A PE=1 SV=2	RPL36A;RPL44;GIG15;MIG6	P83881	338.862	304.577	293.043	232.704	223.846	0.0186347	0.731276	NC	3683000000
499	sp|O15234|CASC3_HUMAN	sp|O15234|CASC3_HUMAN Protein CASC3 OS=Homo sapiens GN=CASC3 PE=1 SV=2	CASC3;MLN51	O15234	4.022	3.13047	4.76309	3.35371	2.45579	0.208027	0.731334	NC	28216000
6556	sp|Q9UBK8-2|MTRR_HUMAN;sp|Q9UBK8|MTRR_HUMAN	sp|Q9UBK8-2|MTRR_HUMAN Isoform B of Methionine synthase reductase OS=Homo sapiens GN=MTRR;sp|Q9UBK8|MTRR_HUMAN Methionine synthase reductase OS=Homo sapiens GN=MTRR PE=1 SV=3	MTRR	Q9UBK8	6.95025	7.0344	7.96768	5.39895	5.30413	0.0244535	0.731341	NC	80778000
6600	sp|Q9UER7-3|DAXX_HUMAN;sp|Q9UER7-5|DAXX_HUMAN;sp|Q9UER7-4|DAXX_HUMAN;sp|Q9UER7-2|DAXX_HUMAN;sp|Q9UER7|DAXX_HUMAN	sp|Q9UER7-3|DAXX_HUMAN Isoform 3 of Death domain-associated protein 6 OS=Homo sapiens GN=DAXX;sp|Q9UER7-5|DAXX_HUMAN Isoform gamma of Death domain-associated protein 6 OS=Homo sapiens GN=DAXX;sp|Q9UER7-4|DAXX_HUMAN Isoform beta of Death domain-associated p	DAXX;BING2;DAP6	Q9UER7	4.27102	3.77631	2.9715	2.68658	2.68597	0.121116	0.731369	NC	11865000
4476	sp|Q8N6T7|SIR6_HUMAN;sp|Q8N6T7-2|SIR6_HUMAN	sp|Q8N6T7|SIR6_HUMAN NAD-dependent protein deacetylase sirtuin-6 OS=Homo sapiens GN=SIRT6 PE=1 SV=2;sp|Q8N6T7-2|SIR6_HUMAN Isoform 2 of NAD-dependent protein deacetylase sirtuin-6 OS=Homo sapiens GN=SIRT6	SIRT6;SIR2L6	Q8N6T7	2.23819	2.04997	3.41305	2.01684	1.73875	0.243906	0.731493	NC	26630000
6350	sp|Q9NWY4|HPF1_HUMAN	sp|Q9NWY4|HPF1_HUMAN Histone PARylation factor 1 OS=Homo sapiens GN=HPF1 PE=1 SV=2	HPF1;C4orf27	Q9NWY4	27.2885	29.4361	31.3757	21.4149	21.5516	0.0213931	0.731549	NC	198930000
6266	sp|Q9NUQ6|SPS2L_HUMAN;sp|Q9NUQ6-2|SPS2L_HUMAN;sp|Q9NUQ6-4|SPS2L_HUMAN;sp|Q9NUQ6-3|SPS2L_HUMAN	sp|Q9NUQ6|SPS2L_HUMAN SPATS2-like protein OS=Homo sapiens GN=SPATS2L PE=1 SV=2;sp|Q9NUQ6-2|SPS2L_HUMAN Isoform 2 of SPATS2-like protein OS=Homo sapiens GN=SPATS2L;sp|Q9NUQ6-4|SPS2L_HUMAN Isoform 4 of SPATS2-like protein OS=Homo sapiens GN=SPATS2L;sp|Q9NUQ6	SPATS2L;DNAPTP6;SP1224	Q9NUQ6	168.161	159.771	160.053	122.77	115.248	0.0101619	0.731634	NC	1072400000
2029	sp|P45973|CBX5_HUMAN	sp|P45973|CBX5_HUMAN Chromobox protein homolog 5 OS=Homo sapiens GN=CBX5 PE=1 SV=1	CBX5;HP1A	P45973	263.502	281.279	261.383	192.954	200.35	0.00248368	0.731807	NC	1436900000
5329	sp|Q96RU2-3|UBP28_HUMAN;sp|Q96RU2-2|UBP28_HUMAN;sp|Q96RU2|UBP28_HUMAN	sp|Q96RU2-3|UBP28_HUMAN Isoform 3 of Ubiquitin carboxyl-terminal hydrolase 28 OS=Homo sapiens GN=USP28;sp|Q96RU2-2|UBP28_HUMAN Isoform 2 of Ubiquitin carboxyl-terminal hydrolase 28 OS=Homo sapiens GN=USP28;sp|Q96RU2|UBP28_HUMAN Ubiquitin carboxyl-terminal	USP28;KIAA1515	Q96RU2	1.91464	1.96513	5.08274	2.23405	2.13858	0.524456	0.73182	NC	8856500
3540	sp|Q53FV1|ORML2_HUMAN;sp|Q9P0S3|ORML1_HUMAN	sp|Q53FV1|ORML2_HUMAN ORM1-like protein 2 OS=Homo sapiens GN=ORMDL2 PE=1 SV=2;sp|Q9P0S3|ORML1_HUMAN ORM1-like protein 1 OS=Homo sapiens GN=ORMDL1 PE=1 SV=1	ORMDL2;HSPC160;MSTP095	Q53FV1	13.896	16.1674	16.1781	10.9441	11.6162	0.0206401	0.731821	NC	181790000
967	sp|O95104-3|SFR15_HUMAN;sp|O95104|SFR15_HUMAN;sp|O95104-2|SFR15_HUMAN	sp|O95104-3|SFR15_HUMAN Isoform 3 of Splicing factor, arginine/serine-rich 15 OS=Homo sapiens GN=SCAF4;sp|O95104|SFR15_HUMAN Splicing factor, arginine/serine-rich 15 OS=Homo sapiens GN=SCAF4 PE=1 SV=3;sp|O95104-2|SFR15_HUMAN Isoform 2 of Splicing factor, a	SCAF4;KIAA1172;SFRS15	O95104	23.9479	25.5104	27.6573	19.1541	18.4697	0.0167278	0.731833	NC	111610000
1421	sp|P13497-4|BMP1_HUMAN;sp|P13497-5|BMP1_HUMAN;sp|P13497-2|BMP1_HUMAN;sp|P13497-6|BMP1_HUMAN;sp|P13497|BMP1_HUMAN;sp|P13497-3|BMP1_HUMAN	sp|P13497-4|BMP1_HUMAN Isoform BMP1-5 of Bone morphogenetic protein 1 OS=Homo sapiens GN=BMP1;sp|P13497-5|BMP1_HUMAN Isoform BMP1-6 of Bone morphogenetic protein 1 OS=Homo sapiens GN=BMP1;sp|P13497-2|BMP1_HUMAN Isoform BMP1-1 of Bone morphogenetic protein	BMP1;PCOLC	P13497	1.00892	1.25482	2.08745	1.02476	1.09852	0.355586	0.731967	NC	16488000
3059	sp|Q13636|RAB31_HUMAN	sp|Q13636|RAB31_HUMAN Ras-related protein Rab-31 OS=Homo sapiens GN=RAB31 PE=1 SV=1	RAB31;RAB22B	Q13636	11.6494	11.1312	12.9343	8.92797	8.50386	0.0176264	0.732124	NC	69584000
2584	sp|P63241|IF5A1_HUMAN;sp|P63241-2|IF5A1_HUMAN;sp|Q6IS14|IF5AL_HUMAN	sp|P63241|IF5A1_HUMAN Eukaryotic translation initiation factor 5A-1 OS=Homo sapiens GN=EIF5A PE=1 SV=2;sp|P63241-2|IF5A1_HUMAN Isoform 2 of Eukaryotic translation initiation factor 5A-1 OS=Homo sapiens GN=EIF5A;sp|Q6IS14|IF5AL_HUMAN Eukaryotic translation	EIF5A	P63241	778.686	746.219	653.352	522.952	540.224	0.0302324	0.732128	NC	24149000000
2613	sp|P78347-2|GTF2I_HUMAN;sp|P78347-4|GTF2I_HUMAN;sp|P78347-3|GTF2I_HUMAN;sp|P78347|GTF2I_HUMAN	sp|P78347-2|GTF2I_HUMAN Isoform 2 of General transcription factor II-I OS=Homo sapiens GN=GTF2I;sp|P78347-4|GTF2I_HUMAN Isoform 4 of General transcription factor II-I OS=Homo sapiens GN=GTF2I;sp|P78347-3|GTF2I_HUMAN Isoform 3 of General transcription facto	GTF2I;BAP135;WBSCR6	P78347	403.756	412.941	414.573	310.265	290.74	0.0357557	0.732177	NC	3120400000
5782	sp|Q9GZR7|DDX24_HUMAN;sp|Q9GZR7-2|DDX24_HUMAN	sp|Q9GZR7|DDX24_HUMAN ATP-dependent RNA helicase DDX24 OS=Homo sapiens GN=DDX24 PE=1 SV=1;sp|Q9GZR7-2|DDX24_HUMAN Isoform 2 of ATP-dependent RNA helicase DDX24 OS=Homo sapiens GN=DDX24	DDX24	Q9GZR7	71.8777	71.7404	78.6067	55.2874	53.1877	0.00601194	0.732199	NC	292660000
5148	sp|Q96GM8-2|TOE1_HUMAN;sp|Q96GM8|TOE1_HUMAN	sp|Q96GM8-2|TOE1_HUMAN Isoform 2 of Target of EGR1 protein 1 OS=Homo sapiens GN=TOE1;sp|Q96GM8|TOE1_HUMAN Target of EGR1 protein 1 OS=Homo sapiens GN=TOE1 PE=1 SV=1	TOE1	Q96GM8	2.0038	2.39464	3.32702	1.90942	1.86165	0.220644	0.732203	NC	20580000
3235	sp|Q15031|SYLM_HUMAN	sp|Q15031|SYLM_HUMAN Probable leucine--tRNA ligase, mitochondrial OS=Homo sapiens GN=LARS2 PE=1 SV=2	LARS2;KIAA0028	Q15031	73.6213	77.3746	82.1458	56.5236	57.2858	0.0122548	0.732233	NC	413990000
4638	sp|Q8TBB5-2|KLDC4_HUMAN;sp|Q8TBB5-3|KLDC4_HUMAN;sp|Q8TBB5|KLDC4_HUMAN	sp|Q8TBB5-2|KLDC4_HUMAN Isoform 2 of Kelch domain-containing protein 4 OS=Homo sapiens GN=KLHDC4;sp|Q8TBB5-3|KLDC4_HUMAN Isoform 3 of Kelch domain-containing protein 4 OS=Homo sapiens GN=KLHDC4;sp|Q8TBB5|KLDC4_HUMAN Kelch domain-containing protein 4 OS=Hom	KLHDC4	Q8TBB5	10.6253	10.1122	9.35282	7.39338	7.29778	0.0171409	0.732352	NC	20692000
2557	sp|P62913|RL11_HUMAN	sp|P62913|RL11_HUMAN 60S ribosomal protein L11 OS=Homo sapiens GN=RPL11 PE=1 SV=2	RPL11	P62913	527.793	517.872	468.388	379.712	359.759	0.00874054	0.732607	NC	15460000000
3928	sp|Q6UXN9|WDR82_HUMAN	sp|Q6UXN9|WDR82_HUMAN WD repeat-containing protein 82 OS=Homo sapiens GN=WDR82 PE=1 SV=1	WDR82;TMEM113;WDR82A;UNQ9342/PRO34047	Q6UXN9	185.672	196.793	224.456	145.792	150.702	0.0377665	0.732783	NC	883560000
3475	sp|Q2TAY7|SMU1_HUMAN;sp|Q2TAY7-2|SMU1_HUMAN	sp|Q2TAY7|SMU1_HUMAN WD40 repeat-containing protein SMU1 OS=Homo sapiens GN=SMU1 PE=1 SV=2;sp|Q2TAY7-2|SMU1_HUMAN Isoform 2 of WD40 repeat-containing protein SMU1 OS=Homo sapiens GN=SMU1	SMU1	Q2TAY7	75.4122	76.2701	81.2311	59.9035	53.8997	0.0372473	0.732911	NC	446940000
4466	sp|Q8N6G5|CGAT2_HUMAN;sp|Q8TDX6-2|CGAT1_HUMAN;sp|Q8N6G5-2|CGAT2_HUMAN;sp|Q8TDX6|CGAT1_HUMAN	sp|Q8N6G5|CGAT2_HUMAN Chondroitin sulfate N-acetylgalactosaminyltransferase 2 OS=Homo sapiens GN=CSGALNACT2 PE=1 SV=1;sp|Q8TDX6-2|CGAT1_HUMAN Isoform 2 of Chondroitin sulfate N-acetylgalactosaminyltransferase 1 OS=Homo sapiens GN=CSGALNACT1;sp|Q8N6G5-2|CGA	CSGALNACT2;CHGN2;GALNACT2;PRO0082	Q8N6G5	2.15705	3.23405	3.31967	1.90696	2.34946	0.174684	0.732957	NC	23266000
5487	sp|Q9BQG2|NUD12_HUMAN	sp|Q9BQG2|NUD12_HUMAN Peroxisomal NADH pyrophosphatase NUDT12 OS=Homo sapiens GN=NUDT12 PE=1 SV=1	NUDT12	Q9BQG2	9.53564	9.31328	9.61885	6.49189	7.42001	0.104653	0.733035	NC	19740000
2528	sp|P62495|ERF1_HUMAN;sp|P62495-2|ERF1_HUMAN	sp|P62495|ERF1_HUMAN Eukaryotic peptide chain release factor subunit 1 OS=Homo sapiens GN=ETF1 PE=1 SV=3;sp|P62495-2|ERF1_HUMAN Isoform 2 of Eukaryotic peptide chain release factor subunit 1 OS=Homo sapiens GN=ETF1	ETF1;ERF1;RF1;SUP45L1	P62495	303.381	274.151	260.576	205.19	204.412	0.0274109	0.733084	NC	3305400000
1467	sp|P15151-3|PVR_HUMAN;sp|P15151-2|PVR_HUMAN;sp|P15151|PVR_HUMAN;sp|P15151-4|PVR_HUMAN	sp|P15151-3|PVR_HUMAN Isoform Gamma of Poliovirus receptor OS=Homo sapiens GN=PVR;sp|P15151-2|PVR_HUMAN Isoform Beta of Poliovirus receptor OS=Homo sapiens GN=PVR;sp|P15151|PVR_HUMAN Poliovirus receptor OS=Homo sapiens GN=PVR PE=1 SV=2;sp|P15151-4|PVR_HUMA	PVR;PVS	P15151	64.9281	66.7442	81.0637	48.2634	55.7114	0.0579327	0.733126	NC	620520000
3241	sp|Q15046|SYK_HUMAN;sp|Q15046-2|SYK_HUMAN	sp|Q15046|SYK_HUMAN Lysine--tRNA ligase OS=Homo sapiens GN=KARS PE=1 SV=3;sp|Q15046-2|SYK_HUMAN Isoform Mitochondrial of Lysine--tRNA ligase OS=Homo sapiens GN=KARS	KARS;KIAA0070	Q15046	507.109	562.025	512.537	377.098	396.04	0.00681362	0.733217	NC	5708500000
4883	sp|Q92784-4|DPF3_HUMAN;sp|Q92784-2|DPF3_HUMAN;sp|Q92784|DPF3_HUMAN;sp|Q92784-5|DPF3_HUMAN;sp|Q92784-3|DPF3_HUMAN	sp|Q92784-4|DPF3_HUMAN Isoform 4 of Zinc finger protein DPF3 OS=Homo sapiens GN=DPF3;sp|Q92784-2|DPF3_HUMAN Isoform 2 of Zinc finger protein DPF3 OS=Homo sapiens GN=DPF3;sp|Q92784|DPF3_HUMAN Zinc finger protein DPF3 OS=Homo sapiens GN=DPF3 PE=1 SV=3;sp|Q92	DPF3;BAF45C;CERD4	Q92784	7.38491	7.33056	9.05809	5.21043	6.41053	0.0973984	0.733228	NC	17217000
1873	sp|P35268|RL22_HUMAN	sp|P35268|RL22_HUMAN 60S ribosomal protein L22 OS=Homo sapiens GN=RPL22 PE=1 SV=2	RPL22	P35268	143.895	151.21	159.611	107.721	114.611	0.00586105	0.73342	NC	6746300000
551	sp|O43181|NDUS4_HUMAN	sp|O43181|NDUS4_HUMAN NADH dehydrogenase [ubiquinone] iron-sulfur protein 4, mitochondrial OS=Homo sapiens GN=NDUFS4 PE=1 SV=1	NDUFS4	O43181	61.8041	65.0874	110.273	58.77	57.1987	0.310094	0.733471	NC	456830000
644	sp|O43823|AKAP8_HUMAN	sp|O43823|AKAP8_HUMAN A-kinase anchor protein 8 OS=Homo sapiens GN=AKAP8 PE=1 SV=1	AKAP8;AKAP95	O43823	61.7319	69.082	70.7275	48.9036	49.6474	0.0214538	0.733479	NC	316570000
6313	sp|Q9NVU0-3|RPC5_HUMAN;sp|Q9NVU0-2|RPC5_HUMAN;sp|Q9NVU0-5|RPC5_HUMAN;sp|Q9NVU0-4|RPC5_HUMAN;sp|Q9NVU0|RPC5_HUMAN	sp|Q9NVU0-3|RPC5_HUMAN Isoform 3 of DNA-directed RNA polymerase III subunit RPC5 OS=Homo sapiens GN=POLR3E;sp|Q9NVU0-2|RPC5_HUMAN Isoform 2 of DNA-directed RNA polymerase III subunit RPC5 OS=Homo sapiens GN=POLR3E;sp|Q9NVU0-5|RPC5_HUMAN Isoform 5 of DNA-di	POLR3E;KIAA1452	Q9NVU0	5.03906	5.91927	3.90481	3.33433	3.9358	0.144072	0.733707	NC	14085000
3717	sp|Q5VV42-2|CDKAL_HUMAN;sp|Q5VV42|CDKAL_HUMAN	sp|Q5VV42-2|CDKAL_HUMAN Isoform 2 of Threonylcarbamoyladenosine tRNA methylthiotransferase OS=Homo sapiens GN=CDKAL1;sp|Q5VV42|CDKAL_HUMAN Threonylcarbamoyladenosine tRNA methylthiotransferase OS=Homo sapiens GN=CDKAL1 PE=1 SV=1	CDKAL1	Q5VV42	5.45432	6.72621	7.97844	4.26108	5.59962	0.174591	0.73372	NC	17288000
3979	sp|Q6ZYL4|TF2H5_HUMAN	sp|Q6ZYL4|TF2H5_HUMAN General transcription factor IIH subunit 5 OS=Homo sapiens GN=GTF2H5 PE=1 SV=1	GTF2H5;C6orf175;TTDA	Q6ZYL4	1.76006	2.04287	2.02002	1.45568	1.39294	0.0209639	0.73381	NC	10863000
5835	sp|Q9H0U6|RM18_HUMAN	sp|Q9H0U6|RM18_HUMAN 39S ribosomal protein L18, mitochondrial OS=Homo sapiens GN=MRPL18 PE=1 SV=1	MRPL18;HSPC071	Q9H0U6	15.823	12.6644	12.0472	8.40029	11.4303	0.191359	0.733839	NC	76325000
4303	sp|Q8IWZ8|SUGP1_HUMAN;sp|Q8IWZ8-2|SUGP1_HUMAN	sp|Q8IWZ8|SUGP1_HUMAN SURP and G-patch domain-containing protein 1 OS=Homo sapiens GN=SUGP1 PE=1 SV=2;sp|Q8IWZ8-2|SUGP1_HUMAN Isoform 2 of SURP and G-patch domain-containing protein 1 OS=Homo sapiens GN=SUGP1	SUGP1;SF4	Q8IWZ8	2.67494	3.20716	4.82885	2.53471	2.70563	0.279167	0.733876	NC	15709000
3741	sp|Q5ZPR3|CD276_HUMAN;sp|Q5ZPR3-4|CD276_HUMAN;sp|Q5ZPR3-3|CD276_HUMAN;sp|Q5ZPR3-2|CD276_HUMAN	sp|Q5ZPR3|CD276_HUMAN CD276 antigen OS=Homo sapiens GN=CD276 PE=1 SV=1;sp|Q5ZPR3-4|CD276_HUMAN Isoform 4 of CD276 antigen OS=Homo sapiens GN=CD276;sp|Q5ZPR3-3|CD276_HUMAN Isoform 3 of CD276 antigen OS=Homo sapiens GN=CD276;sp|Q5ZPR3-2|CD276_HUMAN Isoform 2	CD276;B7H3;PSEC0249;UNQ309/PRO352	Q5ZPR3	38.6523	37.537	32.3203	25.9197	27.1734	0.0299624	0.73394	NC	539450000
1657	sp|P23511-2|NFYA_HUMAN;sp|P23511|NFYA_HUMAN	sp|P23511-2|NFYA_HUMAN Isoform Short of Nuclear transcription factor Y subunit alpha OS=Homo sapiens GN=NFYA;sp|P23511|NFYA_HUMAN Nuclear transcription factor Y subunit alpha OS=Homo sapiens GN=NFYA PE=1 SV=2	NFYA	P23511	11.2025	10.2444	10.2549	8.63579	6.8769	0.160314	0.733996	NC	59667000
5581	sp|Q9BU61|NDUF3_HUMAN;sp|Q9BU61-2|NDUF3_HUMAN	sp|Q9BU61|NDUF3_HUMAN NADH dehydrogenase [ubiquinone] 1 alpha subcomplex assembly factor 3 OS=Homo sapiens GN=NDUFAF3 PE=1 SV=1;sp|Q9BU61-2|NDUF3_HUMAN Isoform b of NADH dehydrogenase [ubiquinone] 1 alpha subcomplex assembly factor 3 OS=Homo sapiens GN=NDU	NDUFAF3;C3orf60	Q9BU61	25.6712	27.5742	32.948	20.536	21.6493	0.0650322	0.73414	NC	149100000
3060	sp|Q13637|RAB32_HUMAN	sp|Q13637|RAB32_HUMAN Ras-related protein Rab-32 OS=Homo sapiens GN=RAB32 PE=1 SV=3	RAB32	Q13637	157.718	155.156	144.779	109.841	114.164	0.00348406	0.734198	NC	1072300000
2380	sp|P56182|RRP1_HUMAN	sp|P56182|RRP1_HUMAN Ribosomal RNA processing protein 1 homolog A OS=Homo sapiens GN=RRP1 PE=1 SV=1	RRP1;D21S2056E;NNP1;NOP52;RRP1A	P56182	114.254	110.016	111.427	83.3569	80.9564	0.000728892	0.734205	NC	667580000
3599	sp|Q5J8M3-3|EMC4_HUMAN;sp|Q5J8M3-2|EMC4_HUMAN;sp|Q5J8M3|EMC4_HUMAN	sp|Q5J8M3-3|EMC4_HUMAN Isoform 3 of ER membrane protein complex subunit 4 OS=Homo sapiens GN=EMC4;sp|Q5J8M3-2|EMC4_HUMAN Isoform 2 of ER membrane protein complex subunit 4 OS=Homo sapiens GN=EMC4;sp|Q5J8M3|EMC4_HUMAN ER membrane protein complex subunit 4 O	EMC4;TMEM85;HSPC184;PIG17	Q5J8M3	19.9079	19.4158	27.7261	16.8884	15.9361	0.154564	0.734332	NC	120240000
5441	sp|Q99848|EBP2_HUMAN	sp|Q99848|EBP2_HUMAN Probable rRNA-processing protein EBP2 OS=Homo sapiens GN=EBNA1BP2 PE=1 SV=2	EBNA1BP2;EBP2	Q99848	103.668	108.651	121.912	82.1118	81.6012	0.0320603	0.734729	NC	698880000
2296	sp|P53396|ACLY_HUMAN	sp|P53396|ACLY_HUMAN ATP-citrate synthase OS=Homo sapiens GN=ACLY PE=1 SV=3	ACLY	P53396	1307.88	1293.91	1198.38	899.345	962.133	0.00677545	0.734762	NC	25173000000
4865	sp|Q92636|FAN_HUMAN;sp|Q92636-2|FAN_HUMAN	sp|Q92636|FAN_HUMAN Protein FAN OS=Homo sapiens GN=NSMAF PE=1 SV=2;sp|Q92636-2|FAN_HUMAN Isoform 2 of Protein FAN OS=Homo sapiens GN=NSMAF	NSMAF;FAN	Q92636	1.36564	1.75238	1.40391	1.13344	1.08159	0.0774574	0.734764	NC	16724000
2872	sp|Q12767|TMM94_HUMAN;sp|Q12767-2|TMM94_HUMAN	sp|Q12767|TMM94_HUMAN Transmembrane protein 94 OS=Homo sapiens GN=TMEM94 PE=1 SV=1;sp|Q12767-2|TMM94_HUMAN Isoform 2 of Transmembrane protein 94 OS=Homo sapiens GN=TMEM94	TMEM94;KIAA0195	Q12767	2.73494	4.47394	9.17228	3.95157	4.07551	0.530296	0.735029	NC	27159000
2689	sp|Q00537-2|CDK17_HUMAN;sp|Q00537|CDK17_HUMAN	sp|Q00537-2|CDK17_HUMAN Isoform 2 of Cyclin-dependent kinase 17 OS=Homo sapiens GN=CDK17;sp|Q00537|CDK17_HUMAN Cyclin-dependent kinase 17 OS=Homo sapiens GN=CDK17 PE=1 SV=2	CDK17;PCTAIRE2;PCTK2	Q00537	32.5283	30.3833	32.1965	23.1189	23.4863	0.00397559	0.735035	NC	102930000
7092	sp|Q9Y5L0-3|TNPO3_HUMAN;sp|Q9Y5L0|TNPO3_HUMAN;sp|Q9Y5L0-1|TNPO3_HUMAN;sp|Q9Y5L0-5|TNPO3_HUMAN	sp|Q9Y5L0-3|TNPO3_HUMAN Isoform 3 of Transportin-3 OS=Homo sapiens GN=TNPO3;sp|Q9Y5L0|TNPO3_HUMAN Transportin-3 OS=Homo sapiens GN=TNPO3 PE=1 SV=3;sp|Q9Y5L0-1|TNPO3_HUMAN Isoform 1 of Transportin-3 OS=Homo sapiens GN=TNPO3;sp|Q9Y5L0-5|TNPO3_HUMAN Isoform 4	TNPO3;IPO12	Q9Y5L0	40.9711	44.8824	46.8759	33.2905	31.7607	0.0121009	0.735156	NC	574080000
3874	sp|Q6PD62|CTR9_HUMAN	sp|Q6PD62|CTR9_HUMAN RNA polymerase-associated protein CTR9 homolog OS=Homo sapiens GN=CTR9 PE=1 SV=1	CTR9;KIAA0155;SH2BP1	Q6PD62	105.074	109.483	117.22	83.9706	78.6898	0.0070888	0.735406	NC	342940000
3199	sp|Q147X3|NAA30_HUMAN;sp|Q147X3-2|NAA30_HUMAN	sp|Q147X3|NAA30_HUMAN N-alpha-acetyltransferase 30 OS=Homo sapiens GN=NAA30 PE=1 SV=1;sp|Q147X3-2|NAA30_HUMAN Isoform 2 of N-alpha-acetyltransferase 30 OS=Homo sapiens GN=NAA30	NAA30;C14orf35;MAK3;NAT12	Q147X3	22.6262	22.7972	27.087	18.4191	17.1478	0.0351165	0.735762	NC	131090000
6028	sp|Q9H9Y6-4|RPA2_HUMAN;sp|Q9H9Y6-2|RPA2_HUMAN;sp|Q9H9Y6|RPA2_HUMAN;sp|Q9H9Y6-3|RPA2_HUMAN;sp|Q9H9Y6-5|RPA2_HUMAN	sp|Q9H9Y6-4|RPA2_HUMAN Isoform 4 of DNA-directed RNA polymerase I subunit RPA2 OS=Homo sapiens GN=POLR1B;sp|Q9H9Y6-2|RPA2_HUMAN Isoform 2 of DNA-directed RNA polymerase I subunit RPA2 OS=Homo sapiens GN=POLR1B;sp|Q9H9Y6|RPA2_HUMAN DNA-directed RNA polymera	POLR1B	Q9H9Y6	25.5833	26.3446	30.9339	19.3388	21.3071	0.034304	0.735791	NC	73971000
2504	sp|P62249|RS16_HUMAN	sp|P62249|RS16_HUMAN 40S ribosomal protein S16 OS=Homo sapiens GN=RPS16 PE=1 SV=2	RPS16	P62249	858.806	806.682	798.143	605.113	603.474	0.00746577	0.735858	NC	20628000000
5654	sp|Q9BWU0|NADAP_HUMAN	sp|Q9BWU0|NADAP_HUMAN Kanadaptin OS=Homo sapiens GN=SLC4A1AP PE=1 SV=1	SLC4A1AP;HLC3	Q9BWU0	19.5168	18.6486	18.2788	12.3381	15.363	0.171686	0.736153	NC	76754000
737	sp|O60828-2|PQBP1_HUMAN;sp|O60828|PQBP1_HUMAN;sp|O60828-3|PQBP1_HUMAN;sp|O60828-5|PQBP1_HUMAN;sp|O60828-6|PQBP1_HUMAN	sp|O60828-2|PQBP1_HUMAN Isoform 2 of Polyglutamine-binding protein 1 OS=Homo sapiens GN=PQBP1;sp|O60828|PQBP1_HUMAN Polyglutamine-binding protein 1 OS=Homo sapiens GN=PQBP1 PE=1 SV=1;sp|O60828-3|PQBP1_HUMAN Isoform 3 of Polyglutamine-binding protein 1 OS=H	PQBP1;NPW38;JM26	O60828	78.3897	70.4784	61.8798	43.2685	60.1853	0.222596	0.736333	NC	352770000
6965	sp|Q9Y312|AAR2_HUMAN	sp|Q9Y312|AAR2_HUMAN Protein AAR2 homolog OS=Homo sapiens GN=AAR2 PE=1 SV=2	AAR2;C20orf4;CGI-23;PRO0225	Q9Y312	22.9013	32.8155	25.1937	18.6799	21.0389	0.13015	0.736347	NC	129340000
539	sp|O43143|DHX15_HUMAN	sp|O43143|DHX15_HUMAN Pre-mRNA-splicing factor ATP-dependent RNA helicase DHX15 OS=Homo sapiens GN=DHX15 PE=1 SV=2	DHX15;DBP1;DDX15	O43143	400.982	403.727	412.923	305.097	292.643	0.00863115	0.736355	NC	2525300000
2275	sp|P52756|RBM5_HUMAN	sp|P52756|RBM5_HUMAN RNA-binding protein 5 OS=Homo sapiens GN=RBM5 PE=1 SV=2	RBM5;H37;LUCA15	P52756	9.55865	9.77713	12.4854	7.92312	7.71075	0.0956579	0.736957	NC	64121000
4890	sp|Q92805|GOGA1_HUMAN	sp|Q92805|GOGA1_HUMAN Golgin subfamily A member 1 OS=Homo sapiens GN=GOLGA1 PE=1 SV=3	GOLGA1	Q92805	24.1103	26.843	27.5557	19.224	19.3507	0.0221644	0.737011	NC	103840000
607	sp|O43665-2|RGS10_HUMAN;sp|O43665|RGS10_HUMAN;sp|O43665-3|RGS10_HUMAN	sp|O43665-2|RGS10_HUMAN Isoform 2 of Regulator of G-protein signaling 10 OS=Homo sapiens GN=RGS10;sp|O43665|RGS10_HUMAN Regulator of G-protein signaling 10 OS=Homo sapiens GN=RGS10 PE=1 SV=2;sp|O43665-3|RGS10_HUMAN Isoform 3 of Regulator of G-protein signa	RGS10	O43665	29.3682	28.9039	32.8822	21.9209	22.868	0.0154428	0.737028	NC	293500000
5968	sp|Q9H788|SH24A_HUMAN;sp|Q9H788-2|SH24A_HUMAN	sp|Q9H788|SH24A_HUMAN SH2 domain-containing protein 4A OS=Homo sapiens GN=SH2D4A PE=1 SV=1;sp|Q9H788-2|SH24A_HUMAN Isoform 2 of SH2 domain-containing protein 4A OS=Homo sapiens GN=SH2D4A	SH2D4A;PPP1R38;SH2A	Q9H788	78.737	77.5921	70.602	53.8339	57.7011	0.00848943	0.737239	NC	467510000
696	sp|O60476|MA1A2_HUMAN	sp|O60476|MA1A2_HUMAN Mannosyl-oligosaccharide 1,2-alpha-mannosidase IB OS=Homo sapiens GN=MAN1A2 PE=1 SV=1	MAN1A2;MAN1B	O60476	50.4831	50.7428	55.4689	37.6364	39.3864	0.00594501	0.737321	NC	263900000
3469	sp|Q2NL82|TSR1_HUMAN	sp|Q2NL82|TSR1_HUMAN Pre-rRNA-processing protein TSR1 homolog OS=Homo sapiens GN=TSR1 PE=1 SV=1	TSR1;KIAA1401	Q2NL82	36.2027	37.3281	41.3957	29.9987	26.4938	0.034584	0.73733	NC	199090000
460	sp|O15014-2|ZN609_HUMAN;sp|O15014|ZN609_HUMAN	sp|O15014-2|ZN609_HUMAN Isoform 2 of Zinc finger protein 609 OS=Homo sapiens GN=ZNF609;sp|O15014|ZN609_HUMAN Zinc finger protein 609 OS=Homo sapiens GN=ZNF609 PE=1 SV=2	ZNF609;KIAA0295	O15014	1.42388	1.06502	1.97632	1.18606	1.00925	0.276734	0.737468	NC	14929000
2896	sp|Q12874|SF3A3_HUMAN	sp|Q12874|SF3A3_HUMAN Splicing factor 3A subunit 3 OS=Homo sapiens GN=SF3A3 PE=1 SV=1	SF3A3;SAP61	Q12874	168.759	165.86	152.323	124.922	114.5	0.0143597	0.737528	NC	1773400000
5094	sp|Q96EL3|RM53_HUMAN	sp|Q96EL3|RM53_HUMAN 39S ribosomal protein L53, mitochondrial OS=Homo sapiens GN=MRPL53 PE=1 SV=1	MRPL53	Q96EL3	30.4712	30.3318	21.7372	19.846	20.7411	0.126528	0.737587	NC	221850000
2094	sp|P48643|TCPE_HUMAN;sp|P48643-2|TCPE_HUMAN	sp|P48643|TCPE_HUMAN T-complex protein 1 subunit epsilon OS=Homo sapiens GN=CCT5 PE=1 SV=1;sp|P48643-2|TCPE_HUMAN Isoform 2 of T-complex protein 1 subunit epsilon OS=Homo sapiens GN=CCT5	CCT5;CCTE;KIAA0098	P48643	1284.44	1280.37	1228.03	926.155	939.072	0.00126439	0.737662	NC	20229000000
4570	sp|Q8NEL9-2|DDHD1_HUMAN;sp|Q8NEL9|DDHD1_HUMAN;sp|Q8NEL9-4|DDHD1_HUMAN	sp|Q8NEL9-2|DDHD1_HUMAN Isoform 2 of Phospholipase DDHD1 OS=Homo sapiens GN=DDHD1;sp|Q8NEL9|DDHD1_HUMAN Phospholipase DDHD1 OS=Homo sapiens GN=DDHD1 PE=1 SV=2;sp|Q8NEL9-4|DDHD1_HUMAN Isoform 4 of Phospholipase DDHD1 OS=Homo sapiens GN=DDHD1	DDHD1;KIAA1705	Q8NEL9	27.8276	33.757	31.3231	22.4233	23.2727	0.0359319	0.737764	NC	93155000
3496	sp|Q3MHD2|LSM12_HUMAN;sp|Q3MHD2-2|LSM12_HUMAN	sp|Q3MHD2|LSM12_HUMAN Protein LSM12 homolog OS=Homo sapiens GN=LSM12 PE=1 SV=2;sp|Q3MHD2-2|LSM12_HUMAN Isoform 2 of Protein LSM12 homolog OS=Homo sapiens GN=LSM12	LSM12	Q3MHD2	52.0124	45.243	38.5931	33.7721	33.0451	0.090721	0.737776	NC	506490000
6822	sp|Q9UNE7|CHIP_HUMAN;sp|Q9UNE7-2|CHIP_HUMAN	sp|Q9UNE7|CHIP_HUMAN E3 ubiquitin-protein ligase CHIP OS=Homo sapiens GN=STUB1 PE=1 SV=2;sp|Q9UNE7-2|CHIP_HUMAN Isoform 2 of E3 ubiquitin-protein ligase CHIP OS=Homo sapiens GN=STUB1	STUB1;CHIP;PP1131	Q9UNE7	98.6158	100.164	110.01	76.653	75.2444	0.014387	0.737869	NC	584610000
6407	sp|Q9NYL2|M3K20_HUMAN;sp|Q9NYL2-3|M3K20_HUMAN	sp|Q9NYL2|M3K20_HUMAN Mitogen-activated protein kinase kinase kinase 20 OS=Homo sapiens GN=MAP3K20 PE=1 SV=3;sp|Q9NYL2-3|M3K20_HUMAN Isoform 3 of Mitogen-activated protein kinase kinase kinase 20 OS=Homo sapiens GN=MAP3K20	MAP3K20;MLTK;ZAK;HCCS4	Q9NYL2	31.5381	30.6265	30.0294	22.99	22.368	0.000646327	0.737977	NC	168690000
1375	sp|P11142|HSP7C_HUMAN;sp|P11142-2|HSP7C_HUMAN	sp|P11142|HSP7C_HUMAN Heat shock cognate 71 kDa protein OS=Homo sapiens GN=HSPA8 PE=1 SV=1;sp|P11142-2|HSP7C_HUMAN Isoform 2 of Heat shock cognate 71 kDa protein OS=Homo sapiens GN=HSPA8	HSPA8;HSC70;HSP73;HSPA10	P11142	4686.96	4673.95	4343.84	3360.17	3384.3	0.00813006	0.73819	NC	208340000000
2674	sp|P98175-2|RBM10_HUMAN;sp|P98175|RBM10_HUMAN;sp|P98175-4|RBM10_HUMAN;sp|P98175-3|RBM10_HUMAN	sp|P98175-2|RBM10_HUMAN Isoform 2 of RNA-binding protein 10 OS=Homo sapiens GN=RBM10;sp|P98175|RBM10_HUMAN RNA-binding protein 10 OS=Homo sapiens GN=RBM10 PE=1 SV=3;sp|P98175-4|RBM10_HUMAN Isoform 4 of RNA-binding protein 10 OS=Homo sapiens GN=RBM10;sp|P98	RBM10;DXS8237E;GPATC9;GPATCH9;KIAA0122	P98175	105.881	119.127	136.2	88.4575	89.3384	0.0692297	0.738339	NC	602160000
716	sp|O60637-3|TSN3_HUMAN;sp|O60637|TSN3_HUMAN;sp|O60637-2|TSN3_HUMAN	sp|O60637-3|TSN3_HUMAN Isoform 3 of Tetraspanin-3 OS=Homo sapiens GN=TSPAN3;sp|O60637|TSN3_HUMAN Tetraspanin-3 OS=Homo sapiens GN=TSPAN3 PE=2 SV=1;sp|O60637-2|TSN3_HUMAN Isoform 2 of Tetraspanin-3 OS=Homo sapiens GN=TSPAN3	TSPAN3;TM4SF8	O60637	32.8464	32.9844	50.6899	30.9942	26.3605	0.224469	0.738341	NC	657030000
6325	sp|Q9NW64-2|RBM22_HUMAN;sp|Q9NW64|RBM22_HUMAN	sp|Q9NW64-2|RBM22_HUMAN Isoform 2 of Pre-mRNA-splicing factor RBM22 OS=Homo sapiens GN=RBM22;sp|Q9NW64|RBM22_HUMAN Pre-mRNA-splicing factor RBM22 OS=Homo sapiens GN=RBM22 PE=1 SV=1	RBM22;ZC3H16;199G4	Q9NW64	74.616	71.2367	76.3769	56.4355	52.9662	0.00775995	0.738437	NC	228970000
945	sp|O94916-2|NFAT5_HUMAN;sp|O94916|NFAT5_HUMAN;sp|O94916-4|NFAT5_HUMAN;sp|O94916-5|NFAT5_HUMAN	sp|O94916-2|NFAT5_HUMAN Isoform A of Nuclear factor of activated T-cells 5 OS=Homo sapiens GN=NFAT5;sp|O94916|NFAT5_HUMAN Nuclear factor of activated T-cells 5 OS=Homo sapiens GN=NFAT5 PE=1 SV=1;sp|O94916-4|NFAT5_HUMAN Isoform D of Nuclear factor of activa	NFAT5;KIAA0827;TONEBP	O94916	4.4217	5.51065	5.30274	3.47088	4.03239	0.0579281	0.738749	NC	19661000
3611	sp|Q5JSZ5|PRC2B_HUMAN;sp|Q5JSZ5-5|PRC2B_HUMAN	sp|Q5JSZ5|PRC2B_HUMAN Protein PRRC2B OS=Homo sapiens GN=PRRC2B PE=1 SV=2;sp|Q5JSZ5-5|PRC2B_HUMAN Isoform 1 of Protein PRRC2B OS=Homo sapiens GN=PRRC2B	PRRC2B;BAT2L;BAT2L1;KIAA0515	Q5JSZ5	82.8265	78.5936	81.3029	59.8271	59.7422	0.00338527	0.738925	NC	345180000
3227	sp|Q15014|MO4L2_HUMAN	sp|Q15014|MO4L2_HUMAN Mortality factor 4-like protein 2 OS=Homo sapiens GN=MORF4L2 PE=1 SV=1	MORF4L2;KIAA0026;MRGX	Q15014	10.8953	11.6588	10.7338	8.07757	8.32111	0.0044065	0.738947	NC	12365000
5813	sp|Q9H0D6|XRN2_HUMAN;sp|Q9H0D6-2|XRN2_HUMAN	sp|Q9H0D6|XRN2_HUMAN 5-3 exoribonuclease 2 OS=Homo sapiens GN=XRN2 PE=1 SV=1;sp|Q9H0D6-2|XRN2_HUMAN Isoform 2 of 5-3 exoribonuclease 2 OS=Homo sapiens GN=XRN2	XRN2	Q9H0D6	207.143	193.119	189.352	152.31	138.195	0.0243117	0.739056	NC	1177400000
5846	sp|Q9H1A4|APC1_HUMAN	sp|Q9H1A4|APC1_HUMAN Anaphase-promoting complex subunit 1 OS=Homo sapiens GN=ANAPC1 PE=1 SV=1	ANAPC1;TSG24	Q9H1A4	31.5765	33.6625	35.5299	24.1487	25.5013	0.00761351	0.739068	NC	162760000
3111	sp|Q14146|URB2_HUMAN	sp|Q14146|URB2_HUMAN Unhealthy ribosome biogenesis protein 2 homolog OS=Homo sapiens GN=URB2 PE=2 SV=2	URB2;KIAA0133	Q14146	7.27957	13.6341	6.07739	6.47134	6.83023	0.422428	0.73922	NC	16249000
2351	sp|P55081|MFAP1_HUMAN	sp|P55081|MFAP1_HUMAN Microfibrillar-associated protein 1 OS=Homo sapiens GN=MFAP1 PE=1 SV=2	MFAP1	P55081	102.493	95.236	103.793	78.6468	69.9597	0.0459655	0.739282	NC	366280000
5402	sp|Q99613-2|EIF3C_HUMAN;sp|Q99613|EIF3C_HUMAN;sp|B5ME19|EIFCL_HUMAN	sp|Q99613-2|EIF3C_HUMAN Isoform 2 of Eukaryotic translation initiation factor 3 subunit C OS=Homo sapiens GN=EIF3C;sp|Q99613|EIF3C_HUMAN Eukaryotic translation initiation factor 3 subunit C OS=Homo sapiens GN=EIF3C PE=1 SV=1;sp|B5ME19|EIFCL_HUMAN Eukaryoti	EIF3C;EIF3S8	Q99613	774.13	784.677	780.687	550.584	603	0.0781773	0.739637	NC	9025500000
676	sp|O60293|ZC3H1_HUMAN;sp|O60293-2|ZC3H1_HUMAN;sp|O60293-4|ZC3H1_HUMAN	sp|O60293|ZC3H1_HUMAN Zinc finger C3H1 domain-containing protein OS=Homo sapiens GN=ZFC3H1 PE=1 SV=3;sp|O60293-2|ZC3H1_HUMAN Isoform 2 of Zinc finger C3H1 domain-containing protein OS=Homo sapiens GN=ZFC3H1;sp|O60293-4|ZC3H1_HUMAN Isoform 4 of Zinc finger	ZFC3H1;CCDC131;KIAA0546;PSRC2	O60293	24.9562	26.3489	22.9573	16.2532	20.3728	0.148012	0.739796	NC	66848000
1707	sp|P26572|MGAT1_HUMAN	sp|P26572|MGAT1_HUMAN Alpha-1,3-mannosyl-glycoprotein 2-beta-N-acetylglucosaminyltransferase OS=Homo sapiens GN=MGAT1 PE=1 SV=2	MGAT1;GGNT1;GLCT1;GLYT1;MGAT	P26572	58.8199	65.2362	73.1905	48.284	49.0184	0.0532997	0.739955	NC	318080000
4994	sp|Q96AT1|K1143_HUMAN	sp|Q96AT1|K1143_HUMAN Uncharacterized protein KIAA1143 OS=Homo sapiens GN=KIAA1143 PE=1 SV=2	KIAA1143	Q96AT1	5.98146	5.80252	7.41769	4.44314	5.02922	0.0690563	0.739963	NC	28394000
2165	sp|P49848-2|TAF6_HUMAN;sp|P49848|TAF6_HUMAN;sp|P49848-3|TAF6_HUMAN	sp|P49848-2|TAF6_HUMAN Isoform 2 of Transcription initiation factor TFIID subunit 6 OS=Homo sapiens GN=TAF6;sp|P49848|TAF6_HUMAN Transcription initiation factor TFIID subunit 6 OS=Homo sapiens GN=TAF6 PE=1 SV=1;sp|P49848-3|TAF6_HUMAN Isoform 3 of Transcrip	TAF6;TAF2E;TAFII70	P49848	8.3352	10.0613	8.54397	6.75676	6.53395	0.0454121	0.740005	NC	35119000
2136	sp|P49591|SYSC_HUMAN	sp|P49591|SYSC_HUMAN Serine--tRNA ligase, cytoplasmic OS=Homo sapiens GN=SARS PE=1 SV=3	SARS;SERS	P49591	172.302	185.413	224.109	136.812	150.252	0.0692201	0.740078	NC	2418500000
1984	sp|P42167|LAP2B_HUMAN;sp|P42167-3|LAP2B_HUMAN	sp|P42167|LAP2B_HUMAN Lamina-associated polypeptide 2, isoforms beta/gamma OS=Homo sapiens GN=TMPO PE=1 SV=2;sp|P42167-3|LAP2B_HUMAN Isoform Zeta of Lamina-associated polypeptide 2, isoforms beta/gamma OS=Homo sapiens GN=TMPO	TMPO;LAP2	P42167	111.953	109.652	117.997	83.8355	83.7214	0.00705309	0.740087	NC	1248100000
4773	sp|Q8WVS4|WDR60_HUMAN	sp|Q8WVS4|WDR60_HUMAN WD repeat-containing protein 60 OS=Homo sapiens GN=WDR60 PE=1 SV=3	WDR60	Q8WVS4	0.267742	0.0627267	0.332511	0.214319	0.112799	0.591776	0.74011	NC	4067700
2422	sp|P60228|EIF3E_HUMAN	sp|P60228|EIF3E_HUMAN Eukaryotic translation initiation factor 3 subunit E OS=Homo sapiens GN=EIF3E PE=1 SV=1	EIF3E;EIF3S6;INT6	P60228	415.012	381.15	371.919	295.759	280.61	0.00750079	0.740148	NC	4508300000
1347	sp|P10109|ADX_HUMAN	sp|P10109|ADX_HUMAN Adrenodoxin, mitochondrial OS=Homo sapiens GN=FDX1 PE=1 SV=1	FDX1;ADX	P10109	48.9312	46.3647	41.8901	35.8628	31.8707	0.0309176	0.740602	NC	138690000
3877	sp|Q6PI48|SYDM_HUMAN	sp|Q6PI48|SYDM_HUMAN Aspartate--tRNA ligase, mitochondrial OS=Homo sapiens GN=DARS2 PE=1 SV=1	DARS2	Q6PI48	53.8868	53.1092	57.5989	42.0998	39.1807	0.00949589	0.740733	NC	220460000
5287	sp|Q96PV6|LENG8_HUMAN;sp|Q96PV6-2|LENG8_HUMAN	sp|Q96PV6|LENG8_HUMAN Leukocyte receptor cluster member 8 OS=Homo sapiens GN=LENG8 PE=1 SV=2;sp|Q96PV6-2|LENG8_HUMAN Isoform 2 of Leukocyte receptor cluster member 8 OS=Homo sapiens GN=LENG8	LENG8;KIAA1932	Q96PV6	2.32397	2.35944	4.46215	2.46785	2.04946	0.382274	0.740902	NC	4954300
6328	sp|Q9NW82|WDR70_HUMAN	sp|Q9NW82|WDR70_HUMAN WD repeat-containing protein 70 OS=Homo sapiens GN=WDR70 PE=1 SV=1	WDR70	Q9NW82	21.1981	21.82	21.2589	16.0239	15.7395	0.000186312	0.741247	NC	49544000
2277	sp|P52788|SPSY_HUMAN;sp|P52788-2|SPSY_HUMAN	sp|P52788|SPSY_HUMAN Spermine synthase OS=Homo sapiens GN=SMS PE=1 SV=2;sp|P52788-2|SPSY_HUMAN Isoform 2 of Spermine synthase OS=Homo sapiens GN=SMS	SMS	P52788	209.601	202.871	228.736	158.321	158.665	0.0190655	0.741537	NC	2230500000
4306	sp|Q8IX12-2|CCAR1_HUMAN;sp|Q8IX12|CCAR1_HUMAN	sp|Q8IX12-2|CCAR1_HUMAN Isoform 2 of Cell division cycle and apoptosis regulator protein 1 OS=Homo sapiens GN=CCAR1;sp|Q8IX12|CCAR1_HUMAN Cell division cycle and apoptosis regulator protein 1 OS=Homo sapiens GN=CCAR1 PE=1 SV=2	CCAR1;CARP1;DIS	Q8IX12	303.246	277.767	207.747	203.117	186.98	0.132601	0.741854	NC	1496900000
1951	sp|P40227|TCPZ_HUMAN;sp|P40227-2|TCPZ_HUMAN	sp|P40227|TCPZ_HUMAN T-complex protein 1 subunit zeta OS=Homo sapiens GN=CCT6A PE=1 SV=3;sp|P40227-2|TCPZ_HUMAN Isoform 2 of T-complex protein 1 subunit zeta OS=Homo sapiens GN=CCT6A	CCT6A;CCT6;CCTZ	P40227	1006.05	994.625	1068.18	766.207	751.574	0.00426413	0.741864	NC	12719000000
5734	sp|Q9BZJ0-2|CRNL1_HUMAN;sp|Q9BZJ0-3|CRNL1_HUMAN;sp|Q9BZJ0|CRNL1_HUMAN	sp|Q9BZJ0-2|CRNL1_HUMAN Isoform 2 of Crooked neck-like protein 1 OS=Homo sapiens GN=CRNKL1;sp|Q9BZJ0-3|CRNL1_HUMAN Isoform 3 of Crooked neck-like protein 1 OS=Homo sapiens GN=CRNKL1;sp|Q9BZJ0|CRNL1_HUMAN Crooked neck-like protein 1 OS=Homo sapiens GN=CRNKL	CRNKL1;CRN;CGI-201;MSTP021	Q9BZJ0	41.1155	41.3485	44.0775	31.9955	30.5993	0.00270777	0.741988	NC	179540000
5541	sp|Q9BSR8|YIPF4_HUMAN	sp|Q9BSR8|YIPF4_HUMAN Protein YIPF4 OS=Homo sapiens GN=YIPF4 PE=1 SV=1	YIPF4;Nbla11189	Q9BSR8	35.9794	37.0849	44.2102	28.6967	29.3256	0.0577083	0.742135	NC	213650000
1721	sp|P27635|RL10_HUMAN	sp|P27635|RL10_HUMAN 60S ribosomal protein L10 OS=Homo sapiens GN=RPL10 PE=1 SV=4	RPL10;DXS648E;QM	P27635	237.088	260.593	295.62	195.141	197.462	0.0563944	0.742348	NC	8718600000
2021	sp|P43487-2|RANG_HUMAN;sp|P43487|RANG_HUMAN	sp|P43487-2|RANG_HUMAN Isoform 2 of Ran-specific GTPase-activating protein OS=Homo sapiens GN=RANBP1;sp|P43487|RANG_HUMAN Ran-specific GTPase-activating protein OS=Homo sapiens GN=RANBP1 PE=1 SV=1	RANBP1	P43487	417.132	373.653	243.191	266.227	245.567	0.228743	0.742464	NC	4239300000
6087	sp|Q9HCG1|ZN160_HUMAN	sp|Q9HCG1|ZN160_HUMAN Zinc finger protein 160 OS=Homo sapiens GN=ZNF160 PE=2 SV=3	ZNF160;KIAA1611	Q9HCG1	2.6084	3.46297	2.8028	2.2993	2.09329	0.0854133	0.742479	NC	12874000
6166	sp|Q9NQS1|AVEN_HUMAN	sp|Q9NQS1|AVEN_HUMAN Cell death regulator Aven OS=Homo sapiens GN=AVEN PE=1 SV=1	AVEN	Q9NQS1	41.729	40.3842	40.5952	30.0545	30.6963	0.000284863	0.742624	NC	200910000
2095	sp|P48651|PTSS1_HUMAN;sp|P48651-2|PTSS1_HUMAN	sp|P48651|PTSS1_HUMAN Phosphatidylserine synthase 1 OS=Homo sapiens GN=PTDSS1 PE=1 SV=1;sp|P48651-2|PTSS1_HUMAN Isoform 2 of Phosphatidylserine synthase 1 OS=Homo sapiens GN=PTDSS1	PTDSS1;KIAA0024;PSSA	P48651	49.6891	63.0586	65.5743	40.335	47.9504	0.0918184	0.742635	NC	269710000
2646	sp|P82970|HMGN5_HUMAN	sp|P82970|HMGN5_HUMAN High mobility group nucleosome-binding domain-containing protein 5 OS=Homo sapiens GN=HMGN5 PE=1 SV=1	HMGN5;NSBP1	P82970	5.3041	4.22527	5.29491	3.9921	3.34945	0.0822476	0.742857	NC	14121000
5740	sp|Q9BZQ6-2|EDEM3_HUMAN;sp|Q9BZQ6|EDEM3_HUMAN	sp|Q9BZQ6-2|EDEM3_HUMAN Isoform 2 of ER degradation-enhancing alpha-mannosidase-like protein 3 OS=Homo sapiens GN=EDEM3;sp|Q9BZQ6|EDEM3_HUMAN ER degradation-enhancing alpha-mannosidase-like protein 3 OS=Homo sapiens GN=EDEM3 PE=1 SV=2	EDEM3;C1orf22	Q9BZQ6	43.4861	43.0539	46.5429	33.1965	32.7144	0.00702996	0.742893	NC	232480000
3952	sp|Q6ZQQ6|WDR87_HUMAN;sp|Q6ZQQ6-2|WDR87_HUMAN	sp|Q6ZQQ6|WDR87_HUMAN WD repeat-containing protein 87 OS=Homo sapiens GN=WDR87 PE=1 SV=3;sp|Q6ZQQ6-2|WDR87_HUMAN Isoform 2 of WD repeat-containing protein 87 OS=Homo sapiens GN=WDR87	WDR87	Q6ZQQ6	49.9463	44.974	38.0186	34.0686	31.7722	0.0700387	0.742907	NC	144040000
1955	sp|P40429|RL13A_HUMAN	sp|P40429|RL13A_HUMAN 60S ribosomal protein L13a OS=Homo sapiens GN=RPL13A PE=1 SV=2	RPL13A	P40429	603.875	587.549	586.498	437.472	443.112	0.000256205	0.742932	NC	12292000000
4300	sp|Q8IWX8|CHERP_HUMAN	sp|Q8IWX8|CHERP_HUMAN Calcium homeostasis endoplasmic reticulum protein OS=Homo sapiens GN=CHERP PE=1 SV=3	CHERP;DAN26;SCAF6	Q8IWX8	96.7752	93.977	99.2552	74.342	69.3465	0.0196721	0.743197	NC	484700000
5461	sp|Q9BPY3|F118B_HUMAN	sp|Q9BPY3|F118B_HUMAN Protein FAM118B OS=Homo sapiens GN=FAM118B PE=1 SV=1	FAM118B	Q9BPY3	2.4257	2.55568	2.23607	1.66467	1.91141	0.0521171	0.743216	NC	22068000
2770	sp|Q04637-8|IF4G1_HUMAN;sp|Q04637-7|IF4G1_HUMAN	sp|Q04637-8|IF4G1_HUMAN Isoform 8 of Eukaryotic translation initiation factor 4 gamma 1 OS=Homo sapiens GN=EIF4G1;sp|Q04637-7|IF4G1_HUMAN Isoform 7 of Eukaryotic translation initiation factor 4 gamma 1 OS=Homo sapiens GN=EIF4G1	EIF4G1;EIF4F;EIF4G;EIF4GI	Q04637	27.3787	30.0256	42.9865	25.7012	24.0575	0.214554	0.743475	NC	153040000
660	sp|O60220|TIM8A_HUMAN	sp|O60220|TIM8A_HUMAN Mitochondrial import inner membrane translocase subunit Tim8 A OS=Homo sapiens GN=TIMM8A PE=1 SV=1	TIMM8A;DDP;DDP1;TIM8A	O60220	24.6855	23.0055	22.7564	18.6958	16.2249	0.0794767	0.743547	NC	219670000
811	sp|O75390|CISY_HUMAN	sp|O75390|CISY_HUMAN Citrate synthase, mitochondrial OS=Homo sapiens GN=CS PE=1 SV=2	CS	O75390	192.199	193.448	210.264	152.096	143.297	0.00611772	0.743551	NC	4953200000
6249	sp|Q9NU22|MDN1_HUMAN	sp|Q9NU22|MDN1_HUMAN Midasin OS=Homo sapiens GN=MDN1 PE=1 SV=2	MDN1;KIAA0301	Q9NU22	22.1026	22.6238	23.9993	16.9436	17.124	0.00792652	0.743556	NC	74596000
1791	sp|P30260|CDC27_HUMAN;sp|P30260-2|CDC27_HUMAN	sp|P30260|CDC27_HUMAN Cell division cycle protein 27 homolog OS=Homo sapiens GN=CDC27 PE=1 SV=2;sp|P30260-2|CDC27_HUMAN Isoform 2 of Cell division cycle protein 27 homolog OS=Homo sapiens GN=CDC27	CDC27;ANAPC3;D0S1430E;D17S978E	P30260	78.4325	75.9153	84.0229	59.2722	58.8957	0.0131365	0.743597	NC	303720000
5823	sp|Q9H0L4|CSTFT_HUMAN	sp|Q9H0L4|CSTFT_HUMAN Cleavage stimulation factor subunit 2 tau variant OS=Homo sapiens GN=CSTF2T PE=1 SV=1	CSTF2T;KIAA0689	Q9H0L4	98.2865	98.4466	98.2987	75.8425	70.4146	0.0681694	0.7436	NC	570480000
458	sp|O14981|BTAF1_HUMAN	sp|O14981|BTAF1_HUMAN TATA-binding protein-associated factor 172 OS=Homo sapiens GN=BTAF1 PE=1 SV=2	BTAF1;TAF172	O14981	42.7283	44.9883	56.3692	35.901	35.5301	0.0998872	0.743631	NC	219080000
6505	sp|Q9P258|RCC2_HUMAN	sp|Q9P258|RCC2_HUMAN Protein RCC2 OS=Homo sapiens GN=RCC2 PE=1 SV=2	RCC2;KIAA1470;TD60	Q9P258	166.88	175.406	168.913	128.895	124.571	0.00113531	0.743742	NC	971400000
601	sp|O43615|TIM44_HUMAN	sp|O43615|TIM44_HUMAN Mitochondrial import inner membrane translocase subunit TIM44 OS=Homo sapiens GN=TIMM44 PE=1 SV=2	TIMM44;MIMT44;TIM44	O43615	192.468	190.429	176.433	138.738	138.594	0.0109317	0.743744	NC	1169300000
2205	sp|P51003|PAPOA_HUMAN;sp|P51003-2|PAPOA_HUMAN	sp|P51003|PAPOA_HUMAN Poly(A) polymerase alpha OS=Homo sapiens GN=PAPOLA PE=1 SV=4;sp|P51003-2|PAPOA_HUMAN Isoform 2 of Poly(A) polymerase alpha OS=Homo sapiens GN=PAPOLA	PAPOLA;PAP	P51003	37.5471	39.3226	39.7798	29.0138	28.828	0.00407253	0.743791	NC	184380000
6084	sp|Q9HCE0|EPG5_HUMAN;sp|Q9HCE0-2|EPG5_HUMAN	sp|Q9HCE0|EPG5_HUMAN Ectopic P granules protein 5 homolog OS=Homo sapiens GN=EPG5 PE=1 SV=2;sp|Q9HCE0-2|EPG5_HUMAN Isoform 2 of Ectopic P granules protein 5 homolog OS=Homo sapiens GN=EPG5	EPG5;KIAA1632	Q9HCE0	95.6361	98.3779	103.44	69.6819	77.8472	0.0486129	0.743959	NC	489200000
1983	sp|P42166|LAP2A_HUMAN	sp|P42166|LAP2A_HUMAN Lamina-associated polypeptide 2, isoform alpha OS=Homo sapiens GN=TMPO PE=1 SV=2	TMPO;LAP2	P42166	165.389	168.459	172.93	127.189	124.192	0.000505446	0.744057	NC	1477000000
3982	sp|Q70CQ2-3|UBP34_HUMAN;sp|Q70CQ2-2|UBP34_HUMAN;sp|Q70CQ2|UBP34_HUMAN	sp|Q70CQ2-3|UBP34_HUMAN Isoform 3 of Ubiquitin carboxyl-terminal hydrolase 34 OS=Homo sapiens GN=USP34;sp|Q70CQ2-2|UBP34_HUMAN Isoform 2 of Ubiquitin carboxyl-terminal hydrolase 34 OS=Homo sapiens GN=USP34;sp|Q70CQ2|UBP34_HUMAN Ubiquitin carboxyl-terminal	USP34;KIAA0570;KIAA0729	Q70CQ2	21.8155	22.3448	27.5659	17.6566	17.925	0.0786243	0.744114	NC	68491000
2703	sp|Q01085-2|TIAR_HUMAN;sp|Q01085|TIAR_HUMAN	sp|Q01085-2|TIAR_HUMAN Isoform 2 of Nucleolysin TIAR OS=Homo sapiens GN=TIAL1;sp|Q01085|TIAR_HUMAN Nucleolysin TIAR OS=Homo sapiens GN=TIAL1 PE=1 SV=1	TIAL1	Q01085	174.518	168.238	153.447	126.919	119.358	0.0108024	0.744484	NC	1163700000
1542	sp|P18077|RL35A_HUMAN	sp|P18077|RL35A_HUMAN 60S ribosomal protein L35a OS=Homo sapiens GN=RPL35A PE=1 SV=2	RPL35A;GIG33	P18077	661.506	674.71	662.02	481.489	510.675	0.0386084	0.744779	NC	12452000000
1064	sp|O95807|TM50A_HUMAN	sp|O95807|TM50A_HUMAN Transmembrane protein 50A OS=Homo sapiens GN=TMEM50A PE=1 SV=1	TMEM50A;SMP1;UNQ386/PRO718	O95807	0.338907	0.330645	0.790192	0.2957	0.429149	0.514913	0.744838	NC	43115000
5918	sp|Q9H4B0|OSGP2_HUMAN	sp|Q9H4B0|OSGP2_HUMAN Probable tRNA N6-adenosine threonylcarbamoyltransferase, mitochondrial OS=Homo sapiens GN=OSGEPL1 PE=2 SV=2	OSGEPL1;GCP1	Q9H4B0	3.9902	4.1028	3.9894	3.19192	2.80784	0.106914	0.744855	NC	10421000
3868	sp|Q6P996-5|PDXD1_HUMAN;sp|Q6P996|PDXD1_HUMAN;sp|Q6P996-4|PDXD1_HUMAN;sp|Q6P996-3|PDXD1_HUMAN	sp|Q6P996-5|PDXD1_HUMAN Isoform 5 of Pyridoxal-dependent decarboxylase domain-containing protein 1 OS=Homo sapiens GN=PDXDC1;sp|Q6P996|PDXD1_HUMAN Pyridoxal-dependent decarboxylase domain-containing protein 1 OS=Homo sapiens GN=PDXDC1 PE=1 SV=2;sp|Q6P996-4	PDXDC1;KIAA0251	Q6P996	208.284	204.957	239.186	159.196	164.796	0.0303109	0.744895	NC	1168300000
5373	sp|Q99459|CDC5L_HUMAN	sp|Q99459|CDC5L_HUMAN Cell division cycle 5-like protein OS=Homo sapiens GN=CDC5L PE=1 SV=2	CDC5L;KIAA0432;PCDC5RP	Q99459	96.8632	100.395	117.1	77.7395	78.3852	0.0500955	0.744968	NC	628540000
1035	sp|O95562|SFT2B_HUMAN	sp|O95562|SFT2B_HUMAN Vesicle transport protein SFT2B OS=Homo sapiens GN=SFT2D2 PE=1 SV=1	SFT2D2;UNQ512/PRO1027	O95562	11.1656	10.9	15.2425	8.83811	9.69095	0.144399	0.744976	NC	68509000
2059	sp|P46934-4|NEDD4_HUMAN;sp|P46934-2|NEDD4_HUMAN;sp|P46934|NEDD4_HUMAN;sp|P46934-3|NEDD4_HUMAN	sp|P46934-4|NEDD4_HUMAN Isoform 4 of E3 ubiquitin-protein ligase NEDD4 OS=Homo sapiens GN=NEDD4;sp|P46934-2|NEDD4_HUMAN Isoform 2 of E3 ubiquitin-protein ligase NEDD4 OS=Homo sapiens GN=NEDD4;sp|P46934|NEDD4_HUMAN E3 ubiquitin-protein ligase NEDD4 OS=Homo	NEDD4;KIAA0093;NEDD4-1;PIG53	P46934	49.8335	48.9486	59.3457	39.0841	39.4525	0.0557777	0.744998	NC	277870000
5620	sp|Q9BVG3-2|TRI62_HUMAN;sp|Q9BVG3|TRI62_HUMAN	sp|Q9BVG3-2|TRI62_HUMAN Isoform 2 of E3 ubiquitin-protein ligase TRIM62 OS=Homo sapiens GN=TRIM62;sp|Q9BVG3|TRI62_HUMAN E3 ubiquitin-protein ligase TRIM62 OS=Homo sapiens GN=TRIM62 PE=1 SV=1	TRIM62	Q9BVG3	0.718754	0.622116	0.97677	0.546003	0.605334	0.198557	0.745156	NC	19102000
384	sp|O14497|ARI1A_HUMAN;sp|O14497-2|ARI1A_HUMAN;sp|O14497-3|ARI1A_HUMAN	sp|O14497|ARI1A_HUMAN AT-rich interactive domain-containing protein 1A OS=Homo sapiens GN=ARID1A PE=1 SV=3;sp|O14497-2|ARI1A_HUMAN Isoform 2 of AT-rich interactive domain-containing protein 1A OS=Homo sapiens GN=ARID1A;sp|O14497-3|ARI1A_HUMAN Isoform 3 of	ARID1A;BAF250;BAF250A;C1orf4;OSA1;SMARCF1	O14497	51.1756	52.6628	49.6503	36.8583	39.4023	0.0149645	0.745272	NC	211220000
6901	sp|Q9Y291|RT33_HUMAN	sp|Q9Y291|RT33_HUMAN 28S ribosomal protein S33, mitochondrial OS=Homo sapiens GN=MRPS33 PE=1 SV=1	MRPS33;CGI-139;PTD003	Q9Y291	8.06769	8.8317	6.87069	5.96862	5.84289	0.0698483	0.74536	NC	45950000
3004	sp|Q13439-4|GOGA4_HUMAN;sp|Q13439|GOGA4_HUMAN;sp|Q13439-3|GOGA4_HUMAN	sp|Q13439-4|GOGA4_HUMAN Isoform 4 of Golgin subfamily A member 4 OS=Homo sapiens GN=GOLGA4;sp|Q13439|GOGA4_HUMAN Golgin subfamily A member 4 OS=Homo sapiens GN=GOLGA4 PE=1 SV=1;sp|Q13439-3|GOGA4_HUMAN Isoform 3 of Golgin subfamily A member 4 OS=Homo sapien	GOLGA4	Q13439	691.055	703.039	678.819	511	519.179	0.000255	0.745458	NC	2931800000
4867	sp|Q92665|RT31_HUMAN	sp|Q92665|RT31_HUMAN 28S ribosomal protein S31, mitochondrial OS=Homo sapiens GN=MRPS31 PE=1 SV=3	MRPS31;IMOGN38	Q92665	50.1538	61.5907	47.3093	38.2531	40.7946	0.0812783	0.745481	NC	491110000
4394	sp|Q8N1W1|ARG28_HUMAN;sp|Q8N1W1-6|ARG28_HUMAN;sp|Q8N1W1-5|ARG28_HUMAN;sp|Q8N1W1-4|ARG28_HUMAN;sp|Q8N1W1-3|ARG28_HUMAN	sp|Q8N1W1|ARG28_HUMAN Rho guanine nucleotide exchange factor 28 OS=Homo sapiens GN=ARHGEF28 PE=1 SV=3;sp|Q8N1W1-6|ARG28_HUMAN Isoform 6 of Rho guanine nucleotide exchange factor 28 OS=Homo sapiens GN=ARHGEF28;sp|Q8N1W1-5|ARG28_HUMAN Isoform 5 of Rho guanin	ARHGEF28;KIAA1998;RGNEF	Q8N1W1	49.0079	48.0444	56.9383	36.0214	40.5257	0.0371157	0.745634	NC	347020000
520	sp|O15381-2|NVL_HUMAN;sp|O15381|NVL_HUMAN	sp|O15381-2|NVL_HUMAN Isoform 2 of Nuclear valosin-containing protein-like OS=Homo sapiens GN=NVL;sp|O15381|NVL_HUMAN Nuclear valosin-containing protein-like OS=Homo sapiens GN=NVL PE=1 SV=1	NVL	O15381	3.89614	3.62779	4.28932	2.88145	2.99202	0.027719	0.745789	NC	12175000
5415	sp|Q99700-4|ATX2_HUMAN;sp|Q99700|ATX2_HUMAN;sp|Q99700-2|ATX2_HUMAN;sp|Q99700-5|ATX2_HUMAN	sp|Q99700-4|ATX2_HUMAN Isoform 4 of Ataxin-2 OS=Homo sapiens GN=ATXN2;sp|Q99700|ATX2_HUMAN Ataxin-2 OS=Homo sapiens GN=ATXN2 PE=1 SV=2;sp|Q99700-2|ATX2_HUMAN Isoform 2 of Ataxin-2 OS=Homo sapiens GN=ATXN2;sp|Q99700-5|ATX2_HUMAN Isoform 5 of Ataxin-2 OS=Hom	ATXN2;ATX2;SCA2;TNRC13	Q99700	194.489	189.9	193.812	141.217	146.268	0.00748946	0.745809	NC	1210900000
1894	sp|P35659|DEK_HUMAN;sp|P35659-2|DEK_HUMAN	sp|P35659|DEK_HUMAN Protein DEK OS=Homo sapiens GN=DEK PE=1 SV=1;sp|P35659-2|DEK_HUMAN Isoform 2 of Protein DEK OS=Homo sapiens GN=DEK	DEK	P35659	159.249	153.719	145.526	118.166	109.825	0.0105501	0.745888	NC	1110600000
6975	sp|Q9Y383|LC7L2_HUMAN	sp|Q9Y383|LC7L2_HUMAN Putative RNA-binding protein Luc7-like 2 OS=Homo sapiens GN=LUC7L2 PE=1 SV=2	LUC7L2;CGI-59;CGI-74	Q9Y383	267.449	285.788	270.523	203.023	206.647	0.00368858	0.745975	NC	1622100000
5675	sp|Q9BXR0|TGT_HUMAN;sp|Q9BXR0-2|TGT_HUMAN	sp|Q9BXR0|TGT_HUMAN Queuine tRNA-ribosyltransferase catalytic subunit 1 OS=Homo sapiens GN=QTRT1 PE=1 SV=3;sp|Q9BXR0-2|TGT_HUMAN Isoform 2 of Queuine tRNA-ribosyltransferase catalytic subunit 1 OS=Homo sapiens GN=QTRT1	QTRT1;TGT;TGUT	Q9BXR0	12.2832	12.487	15.3059	10.3982	9.53312	0.0591251	0.746008	NC	144920000
5964	sp|Q9H6Y7|RN167_HUMAN	sp|Q9H6Y7|RN167_HUMAN E3 ubiquitin-protein ligase RNF167 OS=Homo sapiens GN=RNF167 PE=1 SV=1	RNF167;LP2254	Q9H6Y7	15.3238	15.8698	18.6399	11.6712	13.1134	0.0436381	0.746022	NC	70906000
4633	sp|Q8TB52|FBX30_HUMAN	sp|Q8TB52|FBX30_HUMAN F-box only protein 30 OS=Homo sapiens GN=FBXO30 PE=1 SV=3	FBXO30;FBX30	Q8TB52	0.960286	1.08181	0.665488	0.610428	0.736226	0.20358	0.746045	NC	9291700
3618	sp|Q5JVF3-3|PCID2_HUMAN;sp|Q5JVF3|PCID2_HUMAN;sp|Q5JVF3-4|PCID2_HUMAN;sp|Q5JVF3-2|PCID2_HUMAN	sp|Q5JVF3-3|PCID2_HUMAN Isoform 3 of PCI domain-containing protein 2 OS=Homo sapiens GN=PCID2;sp|Q5JVF3|PCID2_HUMAN PCI domain-containing protein 2 OS=Homo sapiens GN=PCID2 PE=1 SV=2;sp|Q5JVF3-4|PCID2_HUMAN Isoform 4 of PCI domain-containing protein 2 OS=H	PCID2;HT004	Q5JVF3	54.7958	53.7073	62.113	43.1305	41.7321	0.0257421	0.746084	NC	328840000
801	sp|O75367-3|H2AY_HUMAN;sp|O75367|H2AY_HUMAN	sp|O75367-3|H2AY_HUMAN Isoform 3 of Core histone macro-H2A.1 OS=Homo sapiens GN=H2AFY;sp|O75367|H2AY_HUMAN Core histone macro-H2A.1 OS=Homo sapiens GN=H2AFY PE=1 SV=4	H2AFY;MACROH2A1	O75367	3.20907	3.75284	2.69358	2.51574	2.2868	0.104295	0.746085	NC	38602000
2016	sp|P43243|MATR3_HUMAN	sp|P43243|MATR3_HUMAN Matrin-3 OS=Homo sapiens GN=MATR3 PE=1 SV=2	MATR3;KIAA0723	P43243	724.416	703.411	746.671	548.322	533.618	0.00119799	0.746338	NC	7786400000
3113	sp|Q14152|EIF3A_HUMAN;sp|Q14152-2|EIF3A_HUMAN	sp|Q14152|EIF3A_HUMAN Eukaryotic translation initiation factor 3 subunit A OS=Homo sapiens GN=EIF3A PE=1 SV=1;sp|Q14152-2|EIF3A_HUMAN Isoform 2 of Eukaryotic translation initiation factor 3 subunit A OS=Homo sapiens GN=EIF3A	EIF3A;EIF3S10;KIAA0139	Q14152	1520.02	1501.74	1741.08	1183.01	1187.09	0.0345399	0.746435	NC	17275000000
2466	sp|P61313|RL15_HUMAN	sp|P61313|RL15_HUMAN 60S ribosomal protein L15 OS=Homo sapiens GN=RPL15 PE=1 SV=2	RPL15;EC45;TCBAP0781	P61313	742.325	753.83	886.56	585.175	600.666	0.0456658	0.746527	NC	13864000000
6951	sp|Q9Y2W2|WBP11_HUMAN	sp|Q9Y2W2|WBP11_HUMAN WW domain-binding protein 11 OS=Homo sapiens GN=WBP11 PE=1 SV=1	WBP11;NPWBP;SIPP1;SNP70	Q9Y2W2	181.309	192.993	203.825	148.384	139.373	0.00856636	0.746612	NC	700130000
6480	sp|Q9P0L0|VAPA_HUMAN;sp|Q9P0L0-2|VAPA_HUMAN	sp|Q9P0L0|VAPA_HUMAN Vesicle-associated membrane protein-associated protein A OS=Homo sapiens GN=VAPA PE=1 SV=3;sp|Q9P0L0-2|VAPA_HUMAN Isoform 2 of Vesicle-associated membrane protein-associated protein A OS=Homo sapiens GN=VAPA	VAPA;VAP33	Q9P0L0	451.282	462.359	453.216	332.171	348.355	0.0210076	0.746814	NC	4826500000
2153	sp|P49759|CLK1_HUMAN;sp|P49759-3|CLK1_HUMAN	sp|P49759|CLK1_HUMAN Dual specificity protein kinase CLK1 OS=Homo sapiens GN=CLK1 PE=1 SV=2;sp|P49759-3|CLK1_HUMAN Isoform 3 of Dual specificity protein kinase CLK1 OS=Homo sapiens GN=CLK1	CLK1;CLK	P49759	7.12168	7.44101	7.32204	5.15904	5.73767	0.0745598	0.746871	NC	38625000
1938	sp|P38919|IF4A3_HUMAN	sp|P38919|IF4A3_HUMAN Eukaryotic initiation factor 4A-III OS=Homo sapiens GN=EIF4A3 PE=1 SV=4	EIF4A3;DDX48;KIAA0111	P38919	189.046	180.568	203.185	139.12	146.181	0.00886948	0.747123	NC	2626400000
6225	sp|Q9NS69|TOM22_HUMAN	sp|Q9NS69|TOM22_HUMAN Mitochondrial import receptor subunit TOM22 homolog OS=Homo sapiens GN=TOMM22 PE=1 SV=3	TOMM22;TOM22	Q9NS69	46.4365	44.9139	36.9306	32.7326	31.1662	0.0590203	0.747173	NC	789920000
4681	sp|Q8TDN6|BRX1_HUMAN	sp|Q8TDN6|BRX1_HUMAN Ribosome biogenesis protein BRX1 homolog OS=Homo sapiens GN=BRIX1 PE=1 SV=2	BRIX1;BRIX;BXDC2	Q8TDN6	68.2303	74.4015	83.2159	51.9575	60.5492	0.0610636	0.747229	NC	333880000
6952	sp|Q9Y2X0-5|MED16_HUMAN;sp|Q9Y2X0-4|MED16_HUMAN;sp|Q9Y2X0-2|MED16_HUMAN;sp|Q9Y2X0-3|MED16_HUMAN;sp|Q9Y2X0|MED16_HUMAN	sp|Q9Y2X0-5|MED16_HUMAN Isoform 5 of Mediator of RNA polymerase II transcription subunit 16 OS=Homo sapiens GN=MED16;sp|Q9Y2X0-4|MED16_HUMAN Isoform 4 of Mediator of RNA polymerase II transcription subunit 16 OS=Homo sapiens GN=MED16;sp|Q9Y2X0-2|MED16_HUMA	MED16;DRIP92;THRAP5	Q9Y2X0	13.5852	13.2043	14.454	9.80743	10.7507	0.0230129	0.747686	NC	27031000
3387	sp|Q16254|E2F4_HUMAN	sp|Q16254|E2F4_HUMAN Transcription factor E2F4 OS=Homo sapiens GN=E2F4 PE=1 SV=2	E2F4	Q16254	5.928	5.92185	6.6495	4.4126	4.81403	0.0168242	0.748131	NC	31057000
3521	sp|Q4LDE5-3|SVEP1_HUMAN;sp|Q4LDE5|SVEP1_HUMAN	sp|Q4LDE5-3|SVEP1_HUMAN Isoform 3 of Sushi, von Willebrand factor type A, EGF and pentraxin domain-containing protein 1 OS=Homo sapiens GN=SVEP1;sp|Q4LDE5|SVEP1_HUMAN Sushi, von Willebrand factor type A, EGF and pentraxin domain-containing protein 1 OS=Hom	SVEP1;C9orf13;CCP22;SELOB	Q4LDE5	3.36607	3.66471	6.30217	3.22275	3.42718	0.352871	0.748139	NC	25648000
944	sp|O94915|FRYL_HUMAN	sp|O94915|FRYL_HUMAN Protein furry homolog-like OS=Homo sapiens GN=FRYL PE=1 SV=2	FRYL;AF4P12;KIAA0826	O94915	97.779	111.667	147.786	87.3035	90.9009	0.180353	0.748272	NC	635040000
2197	sp|P50750|CDK9_HUMAN;sp|P50750-2|CDK9_HUMAN	sp|P50750|CDK9_HUMAN Cyclin-dependent kinase 9 OS=Homo sapiens GN=CDK9 PE=1 SV=3;sp|P50750-2|CDK9_HUMAN Isoform 2 of Cyclin-dependent kinase 9 OS=Homo sapiens GN=CDK9	CDK9;CDC2L4;TAK	P50750	23.6953	21.5404	31.7428	19.7605	18.6454	0.169617	0.748375	NC	112200000
2878	sp|Q12789-3|TF3C1_HUMAN;sp|Q12789|TF3C1_HUMAN	sp|Q12789-3|TF3C1_HUMAN Isoform 2 of General transcription factor 3C polypeptide 1 OS=Homo sapiens GN=GTF3C1;sp|Q12789|TF3C1_HUMAN General transcription factor 3C polypeptide 1 OS=Homo sapiens GN=GTF3C1 PE=1 SV=4	GTF3C1	Q12789	42.2636	45.0083	54.2224	34.4886	36.1143	0.075463	0.74847	NC	222040000
4783	sp|Q8WWC4|MAIP1_HUMAN	sp|Q8WWC4|MAIP1_HUMAN m-AAA protease-interacting protein 1, mitochondrial OS=Homo sapiens GN=MAIP1 PE=1 SV=1	MAIP1;C2orf47	Q8WWC4	88.6189	88.0566	95.3037	70.2603	65.4542	0.00994381	0.748483	NC	385360000
557	sp|O43264|ZW10_HUMAN;sp|O43264-2|ZW10_HUMAN	sp|O43264|ZW10_HUMAN Centromere/kinetochore protein zw10 homolog OS=Homo sapiens GN=ZW10 PE=1 SV=3;sp|O43264-2|ZW10_HUMAN Isoform 2 of Centromere/kinetochore protein zw10 homolog OS=Homo sapiens GN=ZW10	ZW10	O43264	83.0656	88.749	109.03	70.181	69.9834	0.096197	0.748624	NC	542370000
2610	sp|P78344|IF4G2_HUMAN;sp|P78344-2|IF4G2_HUMAN	sp|P78344|IF4G2_HUMAN Eukaryotic translation initiation factor 4 gamma 2 OS=Homo sapiens GN=EIF4G2 PE=1 SV=1;sp|P78344-2|IF4G2_HUMAN Isoform 2 of Eukaryotic translation initiation factor 4 gamma 2 OS=Homo sapiens GN=EIF4G2	EIF4G2;DAP5;OK/SW-cl.75	P78344	408.155	400.723	389.399	305.449	292.592	0.00374471	0.748626	NC	3103200000
3995	sp|Q76FK4-4|NOL8_HUMAN;sp|Q76FK4|NOL8_HUMAN;sp|Q76FK4-2|NOL8_HUMAN	sp|Q76FK4-4|NOL8_HUMAN Isoform 4 of Nucleolar protein 8 OS=Homo sapiens GN=NOL8;sp|Q76FK4|NOL8_HUMAN Nucleolar protein 8 OS=Homo sapiens GN=NOL8 PE=1 SV=1;sp|Q76FK4-2|NOL8_HUMAN Isoform 2 of Nucleolar protein 8 OS=Homo sapiens GN=NOL8	NOL8;C9orf34;NOP132	Q76FK4	3.09471	3.008	3.42686	2.47049	2.28716	0.0147755	0.748877	NC	16095000
5386	sp|Q99543|DNJC2_HUMAN;sp|Q99543-2|DNJC2_HUMAN	sp|Q99543|DNJC2_HUMAN DnaJ homolog subfamily C member 2 OS=Homo sapiens GN=DNAJC2 PE=1 SV=4;sp|Q99543-2|DNJC2_HUMAN Isoform 2 of DnaJ homolog subfamily C member 2 OS=Homo sapiens GN=DNAJC2	DNAJC2;MPHOSPH11;MPP11;ZRF1	Q99543	168.673	159.605	186.991	130.04	127.329	0.0303592	0.749227	NC	950230000
2545	sp|P62854|RS26_HUMAN;sp|Q5JNZ5|RS26L_HUMAN	sp|P62854|RS26_HUMAN 40S ribosomal protein S26 OS=Homo sapiens GN=RPS26 PE=1 SV=3;sp|Q5JNZ5|RS26L_HUMAN Putative 40S ribosomal protein S26-like 1 OS=Homo sapiens GN=RPS26P11 PE=5 SV=1	RPS26	P62854	90.8249	85.4555	82.4925	59.2956	69.9715	0.107591	0.749309	NC	3114800000
2491	sp|P61978-3|HNRPK_HUMAN;sp|P61978-2|HNRPK_HUMAN;sp|P61978|HNRPK_HUMAN	sp|P61978-3|HNRPK_HUMAN Isoform 3 of Heterogeneous nuclear ribonucleoprotein K OS=Homo sapiens GN=HNRNPK;sp|P61978-2|HNRPK_HUMAN Isoform 2 of Heterogeneous nuclear ribonucleoprotein K OS=Homo sapiens GN=HNRNPK;sp|P61978|HNRPK_HUMAN Heterogeneous nuclear ri	HNRNPK;HNRPK	P61978	1112.61	1102.22	1103.87	855.827	802.523	0.0577523	0.74955	NC	27027000000
2635	sp|P82663|RT25_HUMAN;sp|P82663-2|RT25_HUMAN	sp|P82663|RT25_HUMAN 28S ribosomal protein S25, mitochondrial OS=Homo sapiens GN=MRPS25 PE=1 SV=1;sp|P82663-2|RT25_HUMAN Isoform 2 of 28S ribosomal protein S25, mitochondrial OS=Homo sapiens GN=MRPS25	MRPS25;RPMS25	P82663	57.85	50.9202	36.3902	38.2032	34.3461	0.189229	0.749681	NC	333620000
1038	sp|O95573|ACSL3_HUMAN	sp|O95573|ACSL3_HUMAN Long-chain-fatty-acid--CoA ligase 3 OS=Homo sapiens GN=ACSL3 PE=1 SV=3	ACSL3;ACS3;FACL3;LACS3	O95573	282.81	292.301	332.69	224.641	229.076	0.0360984	0.749696	NC	2059600000
7125	sp|Q9Y617|SERC_HUMAN;sp|Q9Y617-2|SERC_HUMAN	sp|Q9Y617|SERC_HUMAN Phosphoserine aminotransferase OS=Homo sapiens GN=PSAT1 PE=1 SV=2;sp|Q9Y617-2|SERC_HUMAN Isoform 2 of Phosphoserine aminotransferase OS=Homo sapiens GN=PSAT1	PSAT1;PSA	Q9Y617	254.096	251.782	259.816	186.802	195.896	0.0148795	0.749707	NC	2604000000
6623	sp|Q9UGU0-2|TCF20_HUMAN;sp|Q9UGU0|TCF20_HUMAN	sp|Q9UGU0-2|TCF20_HUMAN Isoform 2 of Transcription factor 20 OS=Homo sapiens GN=TCF20;sp|Q9UGU0|TCF20_HUMAN Transcription factor 20 OS=Homo sapiens GN=TCF20 PE=1 SV=3	TCF20;KIAA0292;SPBP	Q9UGU0	4.84508	5.65115	5.98234	4.4126	3.82429	0.0577281	0.749781	NC	13506000
6641	sp|Q9UHD8-5|SEPT9_HUMAN	sp|Q9UHD8-5|SEPT9_HUMAN Isoform 5 of Septin-9 OS=Homo sapiens GN=SEPT9	SEPT9;KIAA0991;MSF	Q9UHD8	1.4676	1.49581	1.63795	1.19302	1.10719	0.0115798	0.749845	NC	80673000
1357	sp|P10515|ODP2_HUMAN	sp|P10515|ODP2_HUMAN Dihydrolipoyllysine-residue acetyltransferase component of pyruvate dehydrogenase complex, mitochondrial OS=Homo sapiens GN=DLAT PE=1 SV=3	DLAT;DLTA	P10515	192.186	197.514	226.937	154.366	153.907	0.0413958	0.749889	NC	1574000000
2467	sp|P61326|MGN_HUMAN;sp|P61326-2|MGN_HUMAN	sp|P61326|MGN_HUMAN Protein mago nashi homolog OS=Homo sapiens GN=MAGOH PE=1 SV=1;sp|P61326-2|MGN_HUMAN Isoform 2 of Protein mago nashi homolog OS=Homo sapiens GN=MAGOH	MAGOH;MAGOHA	P61326	1.09339	0.85879	1.88246	0.815627	1.10161	0.424759	0.749967	NC	25411000
4913	sp|Q92945|FUBP2_HUMAN	sp|Q92945|FUBP2_HUMAN Far upstream element-binding protein 2 OS=Homo sapiens GN=KHSRP PE=1 SV=4	KHSRP;FUBP2	Q92945	612.853	604.089	649.765	469.714	463.603	0.00609038	0.74997	NC	7553600000
[truncated: 5,605 more rows]
